# Supplementary material for: Genomes of Two New Ammonia-Oxidizing Archaea Enriched from Deep Marine Sediments
Source: PLoS One. 2014 May 5;9(5):e96449. doi: 10.1371/journal.pone.0096449 (PMC4010524; doi:10.1371/journal.pone.0096449)
Supplement: Table S4 — Summary of predicted metabolic capabilities of microorganisms based on draft genome sequences. (XLSX) [file pone.0096449.s014.xlsx]

## Sheet: Carbon
	Table S4. Summary of predicted metabolic capabilities of microorganisms based on draft genome sequences
	Metabolic pathway/Gene	Abbreviation	Archaea				Bacteria			Reference
			AR1		AR2		EP_AR	GM_SJ		Nitrosopumilus	Sulfurovum
	3-hydroxypropionate/4-hydroxybutyrate cycle
	4-hydroxybutyrate-CoA dehydratase	4HCD	AR1_171		AR2_169					Nmar_0207
	Acetyl-CoA carboxylase	ACC	AR1_239; AR1_240; AR1_241		AR2_252; AR2_253; AR2_254					Nmar_0272; Nmar_0273; Nmar_0274
	Methylmalonyl-CoA epimerase	MCE	AR1_1084; AR1_1085; AR1_1089		AR2_1107; AR2_1113; AR2_1126					Nmar_0953; Nmar_0954; Nmar_0958; Nmar_1608
	Reductive tricarboxylic acid cycle
	ATP citrate lyase
	subunit2						contig00453-gene_1				SUN_0980
	subunit1						contig00453-gene_2				SUN_0541
	Succinic dehydrogenase/Succinate dehydrogenase/ fumarate reductase		AR1_225; AR1_228		AR2_238; AR2_241		contig00445-gene_247; contig00445-gene_248; contig00445-gene_249			Nmar_0258; Nmar_0261	SUN_0151; SUN_0152; SUN_1199; SUN_1200; SUN_1201; SUN_1202
	Pyruvate:ferredoxin oxidoreductase (2-oxoglutarate synthase/2-oxoglutarate:ferredoxin oxidoreductase)						contig00445-gene_297; contig00445-gene_298
	alpha						contig00444-gene_224				SUN_0579
	beta		AR1_409		AR2_433		contig00444-gene_225				SUN_0580
	delta						contig00444-gene_222				SUN_0578
	gamma						contig00444-gene_226				SUN_0581
	domain protein		AR1_408		AR2_432
	Citric acid cycle
	Citryl-CoA lyase/citrate lyase subunit beta		AR1_1753		AR2_1789		contig00446-gene_278			Nmar_1621	SUN_0980
	Aconitase/aconitate hydratase		AR1_1600		AR2_1667		contig00444-gene_185; contig00444-gene_186			Nmar_1482	SUN_1350
	Isocitrate dehydrogenase		AR1_1523		AR2_1527		contig00444-gene_28			Nmar_1379	SUN_0570
	Pyruvate flavodoxin/ferredoxin oxidoreductase		AR1_409; AR1_408		AR2_433; AR2_432		contig00444-gene_200			Nmar_0413	SUN_0198; SUN_0199; SUN_0200; SUN_0201
	Succinyl-coA synthetase/succinate coA ligase*		AR1_1334; AR1_1335		AR2_1328; AR2_1329		contig00444-gene_33; contig00444-gene_34			Nmar_1123; Nmar_1124	SUN_0576; SUN_0577
	Succinic dehydrogenase/Succinate dehydrogenase/ fumarate reductase		AR1_225; AR1_228		AR2_238; AR2_241		contig00454-gene_24; contig00454-gene_25			Nmar_0258; Nmar_0261	SUN_1199; SUN_1200;
	Fumarase/Fumarate hydratase						contig00444-gene_30; contig00444-gene_31; contig00444-gene_32;				SUN_0573; SUN_0575
	Malate dehydrogenase/inosine-5'-monophosphate dehydrogenase		AR1_306		AR2_326		contig00444-gene_29			Nmar_1569	SUN_0571; SUN_0572
	Pyruvate/2-oxoglutarate dehydrogenase complex, E3 component						contig00444-gene_143				SUN_1208; SUN_1210
	Phosphoenolpyruvate carboxykinase (ATP)		AR1_384		AR2_380		contig00444-gene_298			Nmar_0392	SUN_1431

## Sheet: Nitrogen
	Table S4. Summary of predicted metabolic capabilities of microorganisms based on draft genome sequences
	Metabolic pathway/Gene	Abbreviation	Archaea				Bacteria			Reference
			AR1		AR2		EP_AR	GM_SJ		Nitrosopumilus	Sulfurovum
	Ammonia oxidation
	Ammonia monooxygenase
	ammonia monooxygenase alpha	AmoA	AR1_1626		AR2_1685					Nmar_1500
	ammonia monooxygenase beta	AmoB	AR1_1629		AR2_1688					Nmar_1502
	ammonia monooxygnease gamma	AmoC	AR1_1628		AR2_1687					Nmar_1503
	putative cytochrome P460 (NH2OH->NO2)						contig00445-gene_312
	Urea hydrolysis
	Urease
	alpha	UreA			AR2_1554
	beta	UreB			AR2_1555
	gamma	UreC			AR2_1556
	E	UreE			AR2_1557
	F	UreF			AR2_1558
	G	UreG			AR2_1559
	D	UreD			AR2_1560
	Urea transporter	Dur3			AR2_1553; AR2_1565
	Denitrification
	Nitric oxide dioxygenase						contig00445-gene_151
	Nitrite reductase
	copper-containing nitrite reductase	NirK	AR1_1253; AR1_1432		AR2_1437; AR2_1569					Nmar_1259; Nmar_1667
	ferredoxin nitrite reductase	NirA					contig00449-gene_36				SUN_1492
	nitrite reductase small subunit							contig00017-gene_26
	Nitric oxide reductase (NO respiration)
	cytochrome b subunit of NO reductase	NorB									SUN_0244
	nitrite reductase (homolog of nirS; nitric oxide reductase)	NorQ
	affects viability under denitrifying conditions	NorD						contig00033-gene_82
	cytochrome c subunit of NO reductase	NorC
	Heme D1 biosynthesis
	heme d1 biosynthesis protein	NirJ									SUN_0291
	heme d1 biosynthesis protein (similar to nirS)	NirF									SUN_0249
	Nitrite reductase (nitrite respiration)
	cytochrome cd1 nitrite reductase	NirS									SUN_0245
	Nitrate reductase
	alpha subunit	NarG						contig00011-gene_12			SUN_0510
	beta subunit	NarH						contig00011-gene_13
	gamma subunit	NarJ						contig00011-gene_14
	delta subunit	NarI						contig00011-gene_15			SUN_0511
	Assimiatory Nitrate reductase
	nitrate reductase catalytic subunit	NapBC									SUN_1500
	periplasmic nitrate reductase, large subunit	NapG									SUN_0299
	periplasmic nitrate reductase, small subunit	NapB									SUN_0302
	periplasmic nitrate reductase, iron-sulfur cluster-binding protein	NapH									SUN_0301
	periplasmic nitrate reductase, ferredoxin-type protein	NapF(NapG)									SUN_0300; SUN_0303
	periplasmic nitrate reductase component	NapL									SUN_0305; SUN_0669
	periplasmic nitrate reductase component	NapD									SUN_0306
	Similar to formate dehydrogenase, catalytic of nitrate reductase subunit	Flp									SUN_0587
	NapH/MauN family ferredoxin-type protein										SUN_2173

## Sheet: Sulfur
	Table S4. Summary of predicted metabolic capabilities of microorganisms based on draft genome sequences
	Metabolic pathway/Gene	Abbreviation	Archaea				Bacteria			Reference
			AR1		AR2		EP_AR	GM_SJ		Nitrosopumilus	Sulfurovum
	Sulfur dissimilation
	Thiosulfate oxidation-sox system
		SoxA					contig00453-gene_48				SUN_0500
		SoxY					contig00453-gene_50; contig00454-gene_104				SUN_0051; SUN_0498
		SoxB					contig00453-gene_47				SUN_0501
		SoxZ					contig00453-gene_49				SUN_0052; SUN_0499
		SoxH
		SoxL					contig00453-gene_114
	Sulfide dehydrogenase flavoprotein subunit	SoxF					contig00453-gene_113
	Sulfur oxidation molybdopterin C protein	SoxC					contig00454-gene_106				SUN_0049
	Cytochrome c-type biogenesis protein (DsbD analog)	CcdA					contig00449-gene_200
	Sulfide-quinon oxidoreductase	Sqr					contig00453-gene_258; contig00454-gene_90				SUN_0073; SUN_0192; SUN_1288; SUN_1331; SUN_1330; SUN_1332
	Sulfite:cytochrome c oxidoreductase (sulfite dehydrogenase)
	subunit B	DsrB					contig00446-gene_11				SUN_1477
	subunit A	DsrA					contig00446-gene_10				SUN_1476

## Sheet: Miscellaneous
	Table S4. Summary of predicted metabolic capabilities of microorganisms based on draft genome sequences
	Metabolic pathway/Gene	Abbreviation	Archaea				Bacteria			Reference
			AR1		AR2		EP_AR	GM_SJ		Nitrosopumilus	Sulfurovum
	Chromosome structure and organization
	Archaeal histone		AR1_1568		AR2_1596					Nmar_0683; Nmar_0788
	Alba		AR1_668; AR1_1052; AR1_1508		AR2_235; AR2_1061					Nmar_0255; Nmar_0933
	Stress response
	Reactive oxygen species
	Superoxide dismutase	SodB	AR1_386; AR1_748		AR2_382; AR2_760		contig00445-gene_295	contig00082-gene_7		Nmar_0394; Nmar_0729
	Catalase	HPI					contig00445-gene_118	contig00055-gene_19			SUN_0439
	Peroxidase (thiol)		AR1_242; AR1_579; AR1_1414; AR1_1613		AR2_255; AR2_568; AR2_915; AR2_1681					Nmar_0560; Nmar_1438;
	Bcp-type						contig00453-gene_200				SUN_0313
	Tpx-type						contig00454-gene_89				SUN_0075
	Cytochrome C551 peroxidase	CCP					contig00445-gene_314				SUN_0270; SUN_1234; SUN_1627
	Cold shock protein
	Cold shock protein
		CspA
		CspC									SUN_0667
	Heat shock
	DnaK gene cluster
	(Hsp70?)	DnaK	AR1_46		AR2_36		contig00449-gene_216	contig00047-gene_31		Nmar_0096	SUN_1872
		DnaJ	AR1_47		AR2_37		contig00449-gene_223	contig00047-gene_30		Nmar_0097	SUN_1879
	Heat shock protein 20	Hsp20	AR1_1384; AR1_1422; AR1_1804; AR1_1916; AR1_1925		AR2_182; AR2_419; AR2_592; AR2_1851; AR2_1971		contig00446-gene_59	contig00017-gene_41		Nmar_0010; Nmar_1708	SUN_0378; SUN_0379
	Heat shock protein 90	HtpG					contig00449-gene_243	contig00022-gene_13			SUN_1894
	16 kDa heat shock protein A							contig00024-gene_78
	Small heat shock protein IbpA							contig00017-gene_40
	Heat shock protein HtpX	HtpX						contig00021-gene_10
	Heat shock protein 15 like							contig00082-gene_3
	Heat shock protein involved in degradation of misfolded proteins
	hslU										SUN_1680
	hslV										SUN_1681
	Polyamine (DNA stabilization)
	Spermine/spermidine synthase							contig00024-gene_49; contig00017-gene_13
	Carboxynorspermidine decarboxylase						contig00447-gene_40				SUN_1574
	Glutathionylspermidine synthetase						contig00444-gene_70				SUN_0613
	Detoxification
	Chlorite dismutase
	chlorite dismutase	Cld	AR1_530		AR2_520					Nmar_0515
