# Supplementary material for: Genomes of Two New Ammonia-Oxidizing Archaea Enriched from Deep Marine Sediments
Source: PLoS One. 2014 May 5;9(5):e96449. doi: 10.1371/journal.pone.0096449 (PMC4010524; doi:10.1371/journal.pone.0096449)
Supplement: Table S5 — Putative coding sequences of the genomic islands of the AR1 and AR2 genomes. (XLSX) [file pone.0096449.s015.xlsx]

## Sheet: AR1-GI-annotation
GI_ID=AR1-gi01	LENGTH=54937	GC=30.62
id	length	GI_locus_tag	gc_perc	strand	start	end	proteinlength	predhel	evalue	similarity	product	besthit_nr	sequence	taxonomy1	taxonomy2
AR1-gi01	54937	AR1-gi01-gene_1	27.4	1	1	438	145	0	2e-57	79	ref|ZP_10116878.1|,hypothetical protein BD31_I0441 [Candidatus Nitrosopumilus salaria BD31] gb|EIJ66900.1| hypothetical protein BD31_I0441 [Candidatus Nitrosopumilus salaria BD31] ~hsp_evalue=2e-57 ~hsp_similarity=0.79 ~hsp_score=471 ~hsp_bits=186 ~hsp_length=140 ~hsp_to_query_len_ratio=96.55 ~hsp_to_hit_len_ratio=96.50	ref|ZP_10116878.1|,hypothetical protein BD31_I0441 [Candidatus Nitrosopumilus salaria BD31] gb|EIJ66900.1| hypothetical protein BD31_I0441 [Candidatus Nitrosopumilus salaria BD31] ~hsp_evalue=2e-57 ~hsp_similarity=0.79 ~hsp_score=471 ~hsp_bits=186 ~hsp_length=140 ~hsp_to_query_len_ratio=96.55 ~hsp_to_hit_len_ratio=96.50	LIVTLSESQTIALLEVLRILRHNESRFARKKIYESYLDRKFENLESLDLETIHYVEKLNGDFDEIGFLVEEFQIKEQLFPLYSDTIRRIWIILENYLQKEQNKRSKKDPASKQFSYYFTNLAQEAKKYRDKNNLPEPGITDLRNT	Archaea;Thaumarchaeota;marine archaeal group 1;Nitrosopumilales;Nitrosopumilaceae;Nitrosopumilus;environmental samples;	Archaea;Thaumarchaeota;marine archaeal group 1;Nitrosopumilales;Nitrosopumilaceae;Nitrosopumilus;environmental samples;
AR1-gi01	54937	AR1-gi01-gene_2	32.15	1	510	1526	338	0	0	92	ref|ZP_10116864.1|,glycosyltransferase group 1 family protein [Candidatus Nitrosopumilus salaria BD31] gb|EIJ66886.1| glycosyltransferase group 1 family protein [Candidatus Nitrosopumilus salaria BD31] ~hsp_evalue=0.0 ~hsp_similarity=0.92 ~hsp_score=1426 ~hsp_bits=553 ~hsp_length=333 ~hsp_to_query_len_ratio=98.52 ~hsp_to_hit_len_ratio=99.70	ref|ZP_10116864.1|,glycosyltransferase group 1 family protein [Candidatus Nitrosopumilus salaria BD31] gb|EIJ66886.1| glycosyltransferase group 1 family protein [Candidatus Nitrosopumilus salaria BD31] ~hsp_evalue=0.0 ~hsp_similarity=0.92 ~hsp_score=1426 ~hsp_bits=553 ~hsp_length=333 ~hsp_to_query_len_ratio=98.52 ~hsp_to_hit_len_ratio=99.70	MRILMISPTSSGIGGIAQHVQGLKKFLEDKGNEVDIISSENTFTIPIKRLKNPSFMVSSFIKSKFKKNYDIVHAQNPMSALAMKNVNGKKILSLQGDFSKQISLLHGETAGGISKKLEKNALKWADVITVPSQEMYDEYTKEGYKVTVVPNAIDISSFPNDEDRRYQKQIIYAGRLSKEKGILDLLEISEKLSKDIHLLVAGSGPEENGVREITKKFSNIHFLGYQPKENMIKLIRGSDILIQPSIMEGGTSSTLLEAMACKTPIIATSVGGNKETILHMKTAYVIAPNHPEEIYDAINDLFANPEKQKILSENAFKIVTNYDWEHVGQKYLDVYNSA	Archaea;Thaumarchaeota;marine archaeal group 1;Nitrosopumilales;Nitrosopumilaceae;Nitrosopumilus;environmental samples;	Archaea;Thaumarchaeota;marine archaeal group 1;Nitrosopumilales;Nitrosopumilaceae;Nitrosopumilus;environmental samples;
AR1-gi01	54937	AR1-gi01-gene_3	36.47	1	1636	2910	424	0	0	93	ref|ZP_10116884.1|,radical SAM domain protein [Candidatus Nitrosopumilus salaria BD31] gb|EIJ66906.1| radical SAM domain protein [Candidatus Nitrosopumilus salaria BD31] ~hsp_evalue=0.0 ~hsp_similarity=0.93 ~hsp_score=2040 ~hsp_bits=790 ~hsp_length=424 ~hsp_to_query_len_ratio=100.00 ~hsp_to_hit_len_ratio=95.71	ref|ZP_10116884.1|,radical SAM domain protein [Candidatus Nitrosopumilus salaria BD31] gb|EIJ66906.1| radical SAM domain protein [Candidatus Nitrosopumilus salaria BD31] ~hsp_evalue=0.0 ~hsp_similarity=0.93 ~hsp_score=2040 ~hsp_bits=790 ~hsp_length=424 ~hsp_to_query_len_ratio=100.00 ~hsp_to_hit_len_ratio=95.71	MYVSSFIKDRYQGNLEVQILDGFFDSDEQILNQISCSDYVGFSGTTPQVPHIKKLSKLVKKEYPSMKTIAGGYGPSLQPFKFLNDPTIDYLVVGEGEQSMLDILNGNVNQKLVSSTPIADVDSIPNPDRDSIDLNRYISIAEKDEGRRVTSIMTERGCAFGCTFCAEGQFGTIWRKAGLKNDDLEYERAVRLRGRSPKLVVEEMIEVRDRFNITFFKMNDAETNPSRAHFLKLCEEMIKQEVNVPWGCNMRCDKVDDEMCEMAVKAHCEEFWMGLESGSPEIHRDINKGTTVEMIKKAFDVSKKYGIKRRTYALLGTPLESYETIKQTEELIDYVDPEIIGFSILAPYPGTAYWKPEYDKLDWSQIDEFSNTTWSSSNLTNQELRTEQARLIEKYSDKL…	Archaea;Thaumarchaeota;marine archaeal group 1;Nitrosopumilales;Nitrosopumilaceae;Nitrosopumilus;environmental samples;	Archaea;Thaumarchaeota;marine archaeal group 1;Nitrosopumilales;Nitrosopumilaceae;Nitrosopumilus;environmental samples;
AR1-gi01	54937	AR1-gi01-gene_4	30.83	1	2933	4090	385	0	0	89	ref|ZP_10116874.1|,pleiotropic regulatory protein DegT family protein [Candidatus Nitrosopumilus salaria BD31] gb|EIJ66896.1| pleiotropic regulatory protein DegT family protein [Candidatus Nitrosopumilus salaria BD31] ~hsp_evalue=0.0 ~hsp_similarity=0.89 ~hsp_score=1629 ~hsp_bits=632 ~hsp_length=384 ~hsp_to_query_len_ratio=99.48 ~hsp_to_hit_len_ratio=100.00	ref|ZP_10116874.1|,pleiotropic regulatory protein DegT family protein [Candidatus Nitrosopumilus salaria BD31] gb|EIJ66896.1| pleiotropic regulatory protein DegT family protein [Candidatus Nitrosopumilus salaria BD31] ~hsp_evalue=0.0 ~hsp_similarity=0.89 ~hsp_score=1629 ~hsp_bits=632 ~hsp_length=384 ~hsp_to_query_len_ratio=99.48 ~hsp_to_hit_len_ratio=100.00	MIQRFGNEEINAVKKSITKSSLLSGYTNKFLGGEIIQKFEKEFARFHKCKYGISVNSGTSALFVAQLAAGVKNMKKVSVPSITFTATTSQVVACGGSPNFVDIDPESYCMDFDFSKKSPFAIPVHLLGHPCNLEMIKTMKEYGMFVIEDCAQAMGAKSKNKIVGSMGDCGIFSFQETKHITTLGEGGIIVTNNEEFAEKCRSIRNHGEYYKDQMSVGFNLRLTDAQAAFGIVQLKRLPNILKNFRKNATHIMKNLPENILPPIISKNVEHSFLIIGCRYDSTHGISREKFLERLTKNRKKFLKNEQISDIKGLNLRPGKIISSGYKTTQYNIPLYRKYRPKKIHPNSENFLKTSLFLDIHRWRSQSEINEELKILNNTFSELKKT	Archaea;Thaumarchaeota;marine archaeal group 1;Nitrosopumilales;Nitrosopumilaceae;Nitrosopumilus;environmental samples;	Archaea;Thaumarchaeota;marine archaeal group 1;Nitrosopumilales;Nitrosopumilaceae;Nitrosopumilus;environmental samples;
AR1-gi01	54937	AR1-gi01-gene_5	29.19	1	4156	5169	337	0	1e-152	81	ref|ZP_08258242.1|,polysaccharide biosynthesis protein CapD [Candidatus Nitrosoarchaeum limnia SFB1] gb|EGG41247.1| polysaccharide biosynthesis protein CapD [Candidatus Nitrosoarchaeum limnia SFB1] ~hsp_evalue=1e-152 ~hsp_similarity=0.81 ~hsp_score=1138 ~hsp_bits=442 ~hsp_length=336 ~hsp_to_query_len_ratio=99.70 ~hsp_to_hit_len_ratio=100.00	ref|ZP_08258242.1|,polysaccharide biosynthesis protein CapD [Candidatus Nitrosoarchaeum limnia SFB1] gb|EGG41247.1| polysaccharide biosynthesis protein CapD [Candidatus Nitrosoarchaeum limnia SFB1] ~hsp_evalue=1e-152 ~hsp_similarity=0.81 ~hsp_score=1138 ~hsp_bits=442 ~hsp_length=336 ~hsp_to_query_len_ratio=99.70 ~hsp_to_hit_len_ratio=100.00	MTSILKNKSILVTGGTGTIGSALVKQAIIENAKKIIVFSNDENGLFELEEQFSNHKNIEYVIGDIRNEDIVSSIIKNIDIVFHAAALKHVDRCESNPFEAITVNTIGTRNVIKYSIIESVKKVILISTDKAVNPIGVMGATKLLAEKLMSSEGFQQNSKTILATVRFGNVIKSRGSILPKIEKQIAKGGPITLTDQRMMRFFMSEHDAINLILSAADLAKGGEIFVSKMPLLNLKELFETMKEILAPKFGHDPNKIKMKTIGIRPGEKLIEFLLNNTEMENALETKNFFIIPPISKPERLKKYVGAKKAKNIQNYFEKLQPISKKEIKNLLKQSYES	Bacteria;Tenericutes;Mollicutes;Acholeplasmatales;Acholeplasmataceae;Candidatus Phytoplasma;	Bacteria;Tenericutes;Mollicutes;Acholeplasmatales;Acholeplasmataceae;Candidatus Phytoplasma;
AR1-gi01	54937	AR1-gi01-gene_6	28.07	-1	5157	6068	303	4	7e-39	53		ref|YP_001581456.1|,hypothetical protein Nmar_0118 [Nitrosopumilus maritimus SCM1] gb|ABX12018.1| hypothetical protein Nmar_0118 [Nitrosopumilus maritimus SCM1] ~hsp_evalue=7e-39 ~hsp_similarity=0.53 ~hsp_score=384 ~hsp_bits=152 ~hsp_length=302 ~hsp_to_query_len_ratio=98.35 ~hsp_to_hit_len_ratio=56.27	MSVLRTEVTGYDSLTSKISNSQNEIERGSSSIGIYNWISEGIVNFVKMLGWAAIPSFVLILPIGFFLMWKNREPTKISITALIVIFAIPAFYGYSVKAFDTRYLFLLYPIFCIVSLYPIKKIYDRVSKKDLLLILSTSCIVLASIGFFEYQNEESQREFEAYQLSFIVAEKTKIINQYIPESGYLPIVGLTEIEEFPILRNQFNDSNDISKCLDPRKCNGLIPITNVSLEEFIKNNKESGLTHIIVDDSEHFLYRVQFLKNVFENENEFPYLIKEFDSQEEGFTYHMKIFRIDYDIFENVYDS		Archaea;Thaumarchaeota;marine archaeal group 1;Nitrosopumilales;Nitrosopumilaceae;Nitrosopumilus;
AR1-gi01	54937	AR1-gi01-gene_7	26.92	-1	6119	6757	212	4	3e-47	67		ref|ZP_08667129.1|,PMT multi domain protein [Candidatus Nitrosoarchaeum koreensis MY1] gb|EGP92861.1| PMT multi domain protein [Candidatus Nitrosoarchaeum koreensis MY1] ~hsp_evalue=3e-47 ~hsp_similarity=0.67 ~hsp_score=435 ~hsp_bits=172 ~hsp_length=189 ~hsp_to_query_len_ratio=88.68 ~hsp_to_hit_len_ratio=35.77	MNSEFNNKTRRPENQKPRILRNTSFLLIGLFVSGLIIRIFYTPFELPLTQDALDYFWYANDVSITGELPRGYNVGNNGWPLFMSVFFSMTNSENFLDYMILQRSLSIIISCLTIPIVFLICKKFFNDKLSLVGAAIFAFEPRIIENSLLGVTEPLYILFAALSVFLILSKKNEFIFLAFICAGIATIVRVEGVFILIGISTWYFLNHKKIIN		Bacteria;Tenericutes;Mollicutes;Acholeplasmatales;Acholeplasmataceae;Candidatus Phytoplasma;
AR1-gi01	54937	AR1-gi01-gene_8	29.13	-1	6782	7948	388	10	5e-80	59	ref|ZP_08667142.1|,Polysaccharide biosynthesis protein [Candidatus Nitrosoarchaeum koreensis MY1] gb|EGP92874.1| Polysaccharide biosynthesis protein [Candidatus Nitrosoarchaeum koreensis MY1] ~hsp_evalue=5e-80 ~hsp_similarity=0.59 ~hsp_score=666 ~hsp_bits=261 ~hsp_length=382 ~hsp_to_query_len_ratio=98.20 ~hsp_to_hit_len_ratio=99.48	ref|ZP_08667142.1|,Polysaccharide biosynthesis protein [Candidatus Nitrosoarchaeum koreensis MY1] gb|EGP92874.1| Polysaccharide biosynthesis protein [Candidatus Nitrosoarchaeum koreensis MY1] ~hsp_evalue=5e-80 ~hsp_similarity=0.59 ~hsp_score=666 ~hsp_bits=261 ~hsp_length=382 ~hsp_to_query_len_ratio=98.20 ~hsp_to_hit_len_ratio=99.48	MTKFFEKIIKLVVRFKDLTAIGVANLVASAIGGIFWILLAALMDAEAYGEIGYFLSIASIVGVAAGLGAYNTMTVYTAKGEKIQKSLWYMVGLSGIISSVIIFFIFQNLGVSIHVLGYVIFTLIISETLGKKFYIKYSKLIITQRSLMFGLAMGLFFGIGPDGVILGIGLSFIPFVIIVYKSLKESEFSIEHLKNKKNFIANNYVLDISKVLSGHLDKLIIAPIFGFAILGNYYLGIQIFNLLSLLPAAVLYYTLPQDASGKPNIKLKKVVFGASGILAVLGIFLSPILIPNFFPKFLDAILVIQILSIAIIPKTVTFMYMSEFMGNEKIKTVVIASAIFVVVQIVLIFILGEIYGILGLAVALVIANVAEAGYLSGIKKFSPRSRIV	Bacteria;Tenericutes;Mollicutes;Acholeplasmatales;Acholeplasmataceae;Candidatus Phytoplasma;	Bacteria;Tenericutes;Mollicutes;Acholeplasmatales;Acholeplasmataceae;Candidatus Phytoplasma;
AR1-gi01	54937	AR1-gi01-gene_9	32.16	-1	8081	8848	255	1	1e-106	78	ref|ZP_08667131.1|,Glycosyltransferase [Candidatus Nitrosoarchaeum koreensis MY1] gb|EGP92863.1| Glycosyltransferase [Candidatus Nitrosoarchaeum koreensis MY1] ~hsp_evalue=1e-106 ~hsp_similarity=0.78 ~hsp_score=823 ~hsp_bits=321 ~hsp_length=241 ~hsp_to_query_len_ratio=94.51 ~hsp_to_hit_len_ratio=81.69	ref|ZP_08667131.1|,Glycosyltransferase [Candidatus Nitrosoarchaeum koreensis MY1] gb|EGP92863.1| Glycosyltransferase [Candidatus Nitrosoarchaeum koreensis MY1] ~hsp_evalue=1e-106 ~hsp_similarity=0.78 ~hsp_score=823 ~hsp_bits=321 ~hsp_length=241 ~hsp_to_query_len_ratio=94.51 ~hsp_to_hit_len_ratio=81.69	LITIGIPAYNEEKNIAKVIVQLQDKGYSIIVCDDGSSDMTAKIAEKMNVIVIRHEKNLGYGAAIRSIFLKAKELNTDSLVTFDADGQHRVEDITSLIEPLTKDKADIVIGSRFLGQDESNIPNYRKTGIKVITKIANISGEKELTDSQSGLRAYNSKALESITPSENGMGVSTEILIKANKANLKIFEIPVTILYEGNTSTHHPVSHGASVIVSTMKFISIERPLKFYGIPGVVLLSIGLFLVFGQFRDLLKLDK	Bacteria;Tenericutes;Mollicutes;Acholeplasmatales;Acholeplasmataceae;Candidatus Phytoplasma;	Bacteria;Tenericutes;Mollicutes;Acholeplasmatales;Acholeplasmataceae;Candidatus Phytoplasma;
AR1-gi01	54937	AR1-gi01-gene_10	30.29	1	8929	9882	317	0	2e-92	67	ref|YP_184121.1|,UDP glucose 4 epimerase [Thermococcus kodakarensis KOD1] dbj|BAD85897.1| UDP glucose 4 epimerase [Thermococcus kodakarensis KOD1] ~hsp_evalue=2e-92 ~hsp_similarity=0.67 ~hsp_score=737 ~hsp_bits=288 ~hsp_length=316 ~hsp_to_query_len_ratio=97.16 ~hsp_to_hit_len_ratio=99.68	ref|YP_184121.1|,UDP glucose 4 epimerase [Thermococcus kodakarensis KOD1] dbj|BAD85897.1| UDP glucose 4 epimerase [Thermococcus kodakarensis KOD1] ~hsp_evalue=2e-92 ~hsp_similarity=0.67 ~hsp_score=737 ~hsp_bits=288 ~hsp_length=316 ~hsp_to_query_len_ratio=97.16 ~hsp_to_hit_len_ratio=99.68	MKSKKILITGGAGFIGTSLANTLSNNNDVTIFDNFSVNANFQNYSNNEIILVKGDLCNPDDYQKLSNDYDVVFHLAADPEVRLSVTNSQSIFQNNVQATYHLLEWLKTIETKTISFTSTSAVYGDVEIFPTPETIQCFPISLYAGSKLACEFMISSYCHTYDKIGTAIRLANVVGPFSKHGILFDMLNKLRKNQNELEILGDGTQNKSYLYIDDCISGLLAITQANTKNFQIFNLGSDTQIQVKDIVDIILKNTNLENTHKNFSGGTKDGRGWIGDVKTMLLDISKSKSLGWTPSLNSSESIEKTVIELLKSKPIFD	Archaea;Euryarchaeota;Thermococci;Thermococcales;Thermococcaceae;Thermococcus;	Archaea;Euryarchaeota;Thermococci;Thermococcales;Thermococcaceae;Thermococcus;
AR1-gi01	54937	AR1-gi01-gene_11	25.24	-1	9869	10597	242	1	2e-33	55	ref|YP_004054743.1|,family 2 glycosyl transferase [Marivirga tractuosa DSM 4126] gb|ADR22635.1| glycosyl transferase family 2 [Marivirga tractuosa DSM 4126] ~hsp_evalue=2e-33 ~hsp_similarity=0.55 ~hsp_score=329 ~hsp_bits=131 ~hsp_length=242 ~hsp_to_query_len_ratio=97.52 ~hsp_to_hit_len_ratio=85.77	ref|YP_004054743.1|,family 2 glycosyl transferase [Marivirga tractuosa DSM 4126] gb|ADR22635.1| glycosyl transferase family 2 [Marivirga tractuosa DSM 4126] ~hsp_evalue=2e-33 ~hsp_similarity=0.55 ~hsp_score=329 ~hsp_bits=131 ~hsp_length=242 ~hsp_to_query_len_ratio=97.52 ~hsp_to_hit_len_ratio=85.77	VIVIFEKSNSDLDKDIESVLKEKSKDSRLKVVLQQKKGIANSLNEGINEASGELIARMDADDISEKNRFEEQEKFLRENNLDLIGSWATSISENNEILGTIEPPTKNSEIRKKIMFHNPFLHPSIMFRKKIIEKIGTYNTSFNGAEDYDLYFRVISNGFKVGNIPKPLIRLRETTDSVMRGKNWRKNRKINFQVKKNAVKNLGFNSTYDLIYFLITPLTFFVSPKNAFVLKNKIGYNRINQK
AR1-gi01	54937	AR1-gi01-gene_12	21.55	-1	10709	11497	262	0	3e-29	60	ref|ZP_01691808.1|,methyltransferase FkbM family protein [Microscilla marina ATCC 23134] gb|EAY27152.1| methyltransferase FkbM family protein [Microscilla marina ATCC 23134] ~hsp_evalue=3e-29 ~hsp_similarity=0.60 ~hsp_score=300 ~hsp_bits=120 ~hsp_length=197 ~hsp_to_query_len_ratio=72.14 ~hsp_to_hit_len_ratio=77.87	ref|ZP_01691808.1|,methyltransferase FkbM family protein [Microscilla marina ATCC 23134] gb|EAY27152.1| methyltransferase FkbM family protein [Microscilla marina ATCC 23134] ~hsp_evalue=3e-29 ~hsp_similarity=0.60 ~hsp_score=300 ~hsp_bits=120 ~hsp_length=197 ~hsp_to_query_len_ratio=72.14 ~hsp_to_hit_len_ratio=77.87	MKIQNLFHKIKIILKIINITKNSKETLKLIIKNKCPPKIELKNGINFYTNENALDVVAIIENFSSENNYDRYLIKTNENQHIIDIGANIGTFSVYIGKKYPSAKIFCYEPDEKNYDKLLKNIQINSIKNTVTYQKAVGKKNGISTLFSDEYGKFGTVGSSTNKKGPKEKKVESITLQKILEENKIEKCNLLKLDCEGAEYEILMNNEQIFNKIELISLEYHNDNIHNGNELKKFLENIEYQVELIPDKHSNEYGFIHARKIK	Bacteria;Bacteroidetes;Cytophagia;Cytophagales;Cytophagaceae;Microscilla;	Bacteria;Bacteroidetes;Cytophagia;Cytophagales;Cytophagaceae;Microscilla;
AR1-gi01	54937	AR1-gi01-gene_13	28.33	-1	11553	12572	339	0	5e-74	57	ref|ZP_01853012.1|,UDP glucose 4 epimerase putative [Planctomyces maris DSM 8797] gb|EDL61266.1| UDP glucose 4 epimerase putative [Planctomyces maris DSM 8797] ~hsp_evalue=5e-74 ~hsp_similarity=0.57 ~hsp_score=617 ~hsp_bits=242 ~hsp_length=321 ~hsp_to_query_len_ratio=92.04 ~hsp_to_hit_len_ratio=96.10	ref|ZP_01853012.1|,UDP glucose 4 epimerase putative [Planctomyces maris DSM 8797] gb|EDL61266.1| UDP glucose 4 epimerase putative [Planctomyces maris DSM 8797] ~hsp_evalue=5e-74 ~hsp_similarity=0.57 ~hsp_score=617 ~hsp_bits=242 ~hsp_length=321 ~hsp_to_query_len_ratio=92.04 ~hsp_to_hit_len_ratio=96.10	LKIETIEQCKGKKILITGGAGFIGSEIVRQITNSGGKAVIYDNFSSGKRKYLKNIQNIEIIKGDIKNKKLLEKSIKKCEYVINLAALPFIPDSYNFPQQFFDVNTNGTLNVILASMKNKKMKNFVHISTSEVYGTAKKSPMDENHPTLPHSTYAVSKLAADRAVFTIHKEHNFPAVIIRPFNSFGPRITQPYIIPEIVSQFKKENKEIKLGNVESSRDFTFVRDTANGVIKALFTDKAIGETINLGSGKSYKIKEIVKIIGSILNKNYKIKADKERIRPFDVNKLECNNNKAKKILDWKITTSFREGLEETIQWVDENEVRFGTSFKGWTKNEIYRKKR	Bacteria;Planctomycetes;Planctomycetacia;Planctomycetales;Planctomycetaceae;Planctomyces;	Bacteria;Planctomycetes;Planctomycetacia;Planctomycetales;Planctomycetaceae;Planctomyces;
AR1-gi01	54937	AR1-gi01-gene_14	31.22	1	12689	13066	125	0	1e-14	56	ref|YP_004004574.1|,nudix hydrolase [Methanothermus fervidus DSM 2088] gb|ADP77812.1| NUDIX hydrolase [Methanothermus fervidus DSM 2088] ~hsp_evalue=1e-14 ~hsp_similarity=0.56 ~hsp_score=181 ~hsp_bits=74.3 ~hsp_length=103 ~hsp_to_query_len_ratio=80.80 ~hsp_to_hit_len_ratio=72.54	ref|YP_004004574.1|,nudix hydrolase [Methanothermus fervidus DSM 2088] gb|ADP77812.1| NUDIX hydrolase [Methanothermus fervidus DSM 2088] ~hsp_evalue=1e-14 ~hsp_similarity=0.56 ~hsp_score=181 ~hsp_bits=74.3 ~hsp_length=103 ~hsp_to_query_len_ratio=80.80 ~hsp_to_hit_len_ratio=72.54	MSCVDLIVLNPQSEFLLVKRAISPYKNKWCLPGGIIHFGEKLEAAVKRISNNELGINTKIIEEIGFFEKVYPGRHDITHCFLVSTKNTNIKLDFQASDAKFFSQIPSQIGSFYIPMLQKAIFLDK	Archaea;Euryarchaeota;Methanobacteria;Methanobacteriales;Methanothermaceae;Methanothermus;	Archaea;Euryarchaeota;Methanobacteria;Methanobacteriales;Methanothermaceae;Methanothermus;
AR1-gi01	54937	AR1-gi01-gene_15	32.48	1	13099	14037	312	0	1e-135	77	ref|ZP_08984057.1|,GDP L fucose synthase [Fischerella sp. JSC 11] gb|EHC19446.1| GDP L fucose synthase [Fischerella sp. JSC 11] ~hsp_evalue=1e-135 ~hsp_similarity=0.77 ~hsp_score=1018 ~hsp_bits=396 ~hsp_length=302 ~hsp_to_query_len_ratio=95.83 ~hsp_to_hit_len_ratio=96.18	ref|ZP_08984057.1|,GDP L fucose synthase [Fischerella sp. JSC 11] gb|EHC19446.1| GDP L fucose synthase [Fischerella sp. JSC 11] ~hsp_evalue=1e-135 ~hsp_similarity=0.77 ~hsp_score=1018 ~hsp_bits=396 ~hsp_length=302 ~hsp_to_query_len_ratio=95.83 ~hsp_to_hit_len_ratio=96.18	VINWNEKNVLVTGGNGFLGSYVIEALKKKSVKNLITPTSSECDLTQHENCKRIVKNIDIVFHLAAKVGGIGFNKEKPAELFYDNIMMGTQLMNEAKNTGVEKFIALGTICSYPKFTTLPFSEDSIWDGYPEETNAPYGLAKKMLLVQSQSYRQQYDFKSIVVFPTNLYGPRDNFDPSSSHVIPALIKKIHKSKIEDTPLTVWGDGSPTRDFLYVEDAARGIILAAEKYDDDSPINLGSGKEVSIKELVTVLCKIMNFEGEIIWDTSKPNGQPRRCVSIKLAEEKIGFKPLVNLETGLEKTVKWYIEKINGTL	Bacteria;Cyanobacteria;Stigonematales;Fischerella;	Bacteria;Cyanobacteria;Stigonematales;Fischerella;
AR1-gi01	54937	AR1-gi01-gene_16	25.32	-1	14060	15220	386	0	1e-14	43	ref|YP_002138602.1|,glycosyltransferase [Geobacter bemidjiensis Bem] gb|ACH38806.1| glycosyltransferase [Geobacter bemidjiensis Bem] ~hsp_evalue=1e-14 ~hsp_similarity=0.43 ~hsp_score=203 ~hsp_bits=82.8 ~hsp_length=328 ~hsp_to_query_len_ratio=78.24 ~hsp_to_hit_len_ratio=80.79	ref|YP_002138602.1|,glycosyltransferase [Geobacter bemidjiensis Bem] gb|ACH38806.1| glycosyltransferase [Geobacter bemidjiensis Bem] ~hsp_evalue=1e-14 ~hsp_similarity=0.43 ~hsp_score=203 ~hsp_bits=82.8 ~hsp_length=328 ~hsp_to_query_len_ratio=78.24 ~hsp_to_hit_len_ratio=80.79	MKRIYLKSRFTGMKLHALYDILKNYPPEGYTIVSSKESQNHIFTKIASKHRNYLYKQFLQSFGSLPYILKQINSDVTIQNDVDLIYASQHVIKTEKNWIVDLEYSNALSGYLDIKFSKSIISKQLSSNSCKCIMPWSKWSLETLQNSFDTKNFSEKIKIVRYTVPPKNFSKQDNETLKILFLGSTNPANIDSFEFKGMYETIDAFLEIQKDFENVELVIRSIVPQHLKEKLKNYNNITILEKPLSTRELEKLFKTSDIFPHSGFEVLNLSVLEAMSYGLPVIATSLYNTPELIQNMKNGILIDLPKPKSFYAKNGAPNDYSKQFLVEMRKLRPFMTKKLIENFKLLIENKKLRNQIGKESKLTIEKGEFSLKKRNDILKEIFEISI	Bacteria;Proteobacteria;Deltaproteobacteria;Desulfuromonadales;Geobacteraceae;Geobacter;	Bacteria;Proteobacteria;Deltaproteobacteria;Desulfuromonadales;Geobacteraceae;Geobacter;
AR1-gi01	54937	AR1-gi01-gene_17	26.61	-1	15228	15599	123	0	1e-11	55		ref|ZP_08667143.1|,Glycosyl transferase family 2 [Candidatus Nitrosoarchaeum koreensis MY1] gb|EGP92875.1| Glycosyl transferase family 2 [Candidatus Nitrosoarchaeum koreensis MY1] ~hsp_evalue=1e-11 ~hsp_similarity=0.55 ~hsp_score=164 ~hsp_bits=67.8 ~hsp_length=119 ~hsp_to_query_len_ratio=96.75 ~hsp_to_hit_len_ratio=39.40	MIYGVMRTQFLQKSMINERFLGDEWPIMFNIVKYGSYNEFPEKMLLRREHGESWQGILYLAKKFNRNSLGMIFPNYPLTSWCIRNLESSVFLKNLDQMVMLNFEAGLGVIFEILLIIKNKITK		Bacteria;Tenericutes;Mollicutes;Acholeplasmatales;Acholeplasmataceae;Candidatus Phytoplasma;
AR1-gi01	54937	AR1-gi01-gene_18	25.17	-1	15713	16141	142	0	1e-35	68		ref|YP_005026331.1|,glycosyl transferase family protein [Dechlorosoma suillum PS] gb|AEV24490.1| glycosyl transferase [Dechlorosoma suillum PS] ~hsp_evalue=1e-35 ~hsp_similarity=0.68 ~hsp_score=336 ~hsp_bits=134 ~hsp_length=129 ~hsp_to_query_len_ratio=90.85 ~hsp_to_hit_len_ratio=43.43	MEKNNDSNKFSSGISIGLPVYNGEKFLEKRIKGILNQTFQDFEIIISNNASTDATEKICLEMQKQDSRITYHKQSTNIGGMSNFDYVLQNAKREFFVWAAVDDEWDSKFLEKNFEFLVKNKEFVGSVSKEDFIKSNEDEKKL		Bacteria;Proteobacteria;Betaproteobacteria;Rhodocyclales;Rhodocyclaceae;Azospira;
AR1-gi01	54937	AR1-gi01-gene_19	28.74	1	16289	17203	304	0	6e-57	57	ref|YP_004519391.1|,dTDP 4 dehydrorhamnose reductase [Methanobacterium sp. SWAN 1] gb|AEG17590.1| dTDP 4 dehydrorhamnose reductase [Methanobacterium sp. SWAN 1] ~hsp_evalue=6e-57 ~hsp_similarity=0.57 ~hsp_score=496 ~hsp_bits=195 ~hsp_length=287 ~hsp_to_query_len_ratio=93.75 ~hsp_to_hit_len_ratio=97.58	ref|YP_004519391.1|,dTDP 4 dehydrorhamnose reductase [Methanobacterium sp. SWAN 1] gb|AEG17590.1| dTDP 4 dehydrorhamnose reductase [Methanobacterium sp. SWAN 1] ~hsp_evalue=6e-57 ~hsp_similarity=0.57 ~hsp_score=496 ~hsp_bits=195 ~hsp_length=287 ~hsp_to_query_len_ratio=93.75 ~hsp_to_hit_len_ratio=97.58	MKKGNINRPKLLILGGTGLVGSTLASYAQKIFDIHLTYCTNLPLSTLSSTKISLPDELSKLENLIVQYDPDVIVHTVSHPSVDWCQENRDLANFLHVNLTENIAKFASKINSTLIYLSTDWVFDGTRNNKYTENDSTNPINHYGVTKLLAEKIVLDYPQNVVLRPAVIYGWHKKSRFTNWIIDTLKEKKYVDPHVDQYATPTLVDDLALAIIKIIENKSSGLFHSTGKSCVNRFEFATQIAEIFNLDTNLIKPVTQSEKPQKAPRPNRTCLDSSKLENLINFNFHDITSGIEFIFEQSQKSNYE	Archaea;Euryarchaeota;Methanobacteria;Methanobacteriales;Methanobacteriaceae;Methanobacterium;	Archaea;Euryarchaeota;Methanobacteria;Methanobacteriales;Methanobacteriaceae;Methanobacterium;
AR1-gi01	54937	AR1-gi01-gene_20	30.61	1	17269	18297	342	0	9e-51	51	ref|YP_001430596.1|,GHMP kinase [Roseiflexus castenholzii DSM 13941] gb|ABU56578.1| GHMP kinase [Roseiflexus castenholzii DSM 13941] ~hsp_evalue=9e-51 ~hsp_similarity=0.51 ~hsp_score=461 ~hsp_bits=182 ~hsp_length=339 ~hsp_to_query_len_ratio=96.78 ~hsp_to_hit_len_ratio=95.97	ref|YP_001430596.1|,GHMP kinase [Roseiflexus castenholzii DSM 13941] gb|ABU56578.1| GHMP kinase [Roseiflexus castenholzii DSM 13941] ~hsp_evalue=9e-51 ~hsp_similarity=0.51 ~hsp_score=461 ~hsp_bits=182 ~hsp_length=339 ~hsp_to_query_len_ratio=96.78 ~hsp_to_hit_len_ratio=95.97	MIVGITPVRISFAGGGTDLPEFYNDFEGNVLTTTIDQFTYVIFQHRNDTSFQSFSPDFQKHYKATELKQIEIEDGTEIASSIIKFLDYNYGSNITVCSDAPPGSGLGSSSSLAVNLVNVITKLQKKNWQSSEIAETAFKIEREILHWPMGKQDEYATAFGGFNFIKFTSEKTTVSPISLSNSLKTELQKNLVLFFVGKTRESSPILSNQIERIKQKNQNILKSLQYVKDLSLEMCDSIKKSDITKFGELLHKGWEAKKQFSDGVSNQKIDDIYNSALKSGALGGKLTGAGGGGHMLLYCESSKQPSLIKKMNSLGLQKVNSTFYDDGPKILNLYDFATSDKT	Bacteria;Chloroflexi;Chloroflexales;Chloroflexaceae;Roseiflexus;	Bacteria;Chloroflexi;Chloroflexales;Chloroflexaceae;Roseiflexus;
AR1-gi01	54937	AR1-gi01-gene_21	28.79	1	18294	18887	197	0	4e-43	61	ref|YP_005062555.1|,phosphoheptose isomerase [Sphaerochaeta pleomorpha str. Grapes] gb|AEV29545.1| phosphoheptose isomerase [Sphaerochaeta pleomorpha str. Grapes] ~hsp_evalue=1e-42 ~hsp_similarity=0.64 ~hsp_score=381 ~hsp_bits=151 ~hsp_length=176 ~hsp_to_query_len_ratio=88.32 ~hsp_to_hit_len_ratio=94.12	ref|ZP_07334115.1|,GHMP kinase [Desulfovibrio fructosovorans JJ] gb|EFL50649.1| GHMP kinase [Desulfovibrio fructosovorans JJ] ~hsp_evalue=4e-43 ~hsp_similarity=0.61 ~hsp_score=404 ~hsp_bits=160 ~hsp_length=179 ~hsp_to_query_len_ratio=90.86 ~hsp_to_hit_len_ratio=33.59	MTTDKNFLIDFLDAQSTCISSLSKNVDQISQIVKILISARNSNKIIFTLGNGGSGSTASHFVSDLLKTALTKNQKRFKAISLVDNIPVILAWSNDVSYDEIFSEQLKNHLSKGDVVLAFSGSGRSKNIIKALKFAKKNGAICIGMTGSSGGLINNVCDVCIKIPSSDMLTIESQHLTLCHCITNAIRHKGKPVFKYE	Bacteria;Spirochaetes;Spirochaetales;Sphaerochaeta;	Bacteria;Proteobacteria;Deltaproteobacteria;Desulfovibrionales;Desulfovibrionaceae;Desulfovibrio;
AR1-gi01	54937	AR1-gi01-gene_22	27.85	1	18880	19371	163	0	7e-45	66	ref|ZP_06439494.1|,ATP dependent Clp protease ATP binding subunit ClpA [Anaerobaculum hydrogeniformans ATCC BAA 1850] gb|EFD25640.1| ATP dependent Clp protease ATP binding subunit ClpA [Anaerobaculum hydrogeniformans ATCC BAA 1850] ~hsp_evalue=7e-45 ~hsp_similarity=0.66 ~hsp_score=393 ~hsp_bits=155 ~hsp_length=155 ~hsp_to_query_len_ratio=92.02 ~hsp_to_hit_len_ratio=84.70	ref|ZP_06439494.1|,ATP dependent Clp protease ATP binding subunit ClpA [Anaerobaculum hydrogeniformans ATCC BAA 1850] gb|EFD25640.1| ATP dependent Clp protease ATP binding subunit ClpA [Anaerobaculum hydrogeniformans ATCC BAA 1850] ~hsp_evalue=7e-45 ~hsp_similarity=0.66 ~hsp_score=393 ~hsp_bits=155 ~hsp_length=155 ~hsp_to_query_len_ratio=92.02 ~hsp_to_hit_len_ratio=84.70	MNKKKAIFLDRDGILNRNRDDYVKDISELEIFPNIENFIKKLQASGFLIIVVSNQSAINRGLTTHSNVDEIHASIQAYLNKFGANIDNFYYCPHTPAENCTCRKPKPGLLIKAIDDFSIDPLSSWMVGDRDSDVDAGESVGCKTIKIQENSCDFENILKTILS	Bacteria;Synergistetes;Synergistia;Synergistales;Synergistaceae;Anaerobaculum;	Bacteria;Synergistetes;Synergistia;Synergistales;Synergistaceae;Anaerobaculum;
AR1-gi01	54937	AR1-gi01-gene_23	30.97	1	19418	20434	338	0	1e-124	71	gb|AFK24943.1|,putative dTDP D glucose 4 6 dehydratase [uncultured archaeon] ~hsp_evalue=1e-124 ~hsp_similarity=0.71 ~hsp_score=954 ~hsp_bits=372 ~hsp_length=339 ~hsp_to_query_len_ratio=100.00 ~hsp_to_hit_len_ratio=100.00	gb|AFK24943.1|,putative dTDP D glucose 4 6 dehydratase [uncultured archaeon] ~hsp_evalue=1e-124 ~hsp_similarity=0.71 ~hsp_score=954 ~hsp_bits=372 ~hsp_length=339 ~hsp_to_query_len_ratio=100.00 ~hsp_to_hit_len_ratio=100.00	MNILVTGAGGYVGSNLIPELVKDGHFVKCLDRFFFGKDFLLSFQDTNQIELIQDDIRWFDPKILDDVDIVFDLAALSNDPVGELNPEKTFEINHLGRVRVATESKKHGVPRYILASSASVYGQQDNLANEDVEVFPITAYSKANHKAEIDVLKLSDEKFCVSVMRFASLYGFSPRMRFDISVNSMVLDLFKTGKIVVRGKNNKRPFLHVQDAVNAYKLILKADTASINGEIFNVGNEEQNYSIGQLAELIAQSVGIKYELELGDNNDHRSYAASFDKIRNTLGFKPEKNISFGANEIYEKLKAGQITDSTKTITLKWYQHIESDPELSKILKINGKLL	Archaea;environmental samples;	Archaea;environmental samples;
AR1-gi01	54937	AR1-gi01-gene_24	30.13	-1	20440	20970	176	0	3e-75	78	ref|YP_001255214.1|,dTDP 4 dehydrorhamnose 3 5 epimerase [Clostridium botulinum A str. ATCC 3502] ref|YP_001384957.1| dTDP 4 dehydrorhamnose 3 5 epimerase [Clostridium botulinum A str. ATCC 19397] ref|YP_001388427.1| dTDP 4 dehydrorhamnose 3 5 epimerase [Clostridium botulinum A str. Hall] emb|CAL84276.1| probable DTDP 4 dehydrorhamnose 3 5 epimerase [Clostridium botulinum A str. ATCC 3502] gb|ABS…	ref|YP_001255214.1|,dTDP 4 dehydrorhamnose 3 5 epimerase [Clostridium botulinum A str. ATCC 3502] ref|YP_001384957.1| dTDP 4 dehydrorhamnose 3 5 epimerase [Clostridium botulinum A str. ATCC 19397] ref|YP_001388427.1| dTDP 4 dehydrorhamnose 3 5 epimerase [Clostridium botulinum A str. Hall] emb|CAL84276.1| probable DTDP 4 dehydrorhamnose 3 5 epimerase [Clostridium botulinum A str. ATCC 3502] gb|ABS…	MKFHELKIKGVFIVEIEKIEDERGFFARTWDKNEFLKNNLNPEIVQCNISFNSKKGTIRGMHYQESPYEEAKIVKCVKGKVFEVFIDLRKNSETFKKWGSVELSSEENFELYVPEGFALGFQTLEDNTELFYQMSQYYMPENANGIRWDDPMFNIKWPMTPSIISQKDKDWTNFKD	Bacteria;Firmicutes;Clostridia;Clostridiales;Clostridiaceae;Clostridium;	Bacteria;Firmicutes;Clostridia;Clostridiales;Clostridiaceae;Clostridium;
AR1-gi01	54937	AR1-gi01-gene_25	27.76	-1	20967	22187	406	0	1e-171	75	ref|ZP_08493946.1|,C methyltransferase [Microcoleus vaginatus FGP 2] gb|EGK86126.1| C methyltransferase [Microcoleus vaginatus FGP 2] ~hsp_evalue=1e-171 ~hsp_similarity=0.75 ~hsp_score=1279 ~hsp_bits=497 ~hsp_length=407 ~hsp_to_query_len_ratio=99.75 ~hsp_to_hit_len_ratio=99.02	ref|ZP_08493946.1|,C methyltransferase [Microcoleus vaginatus FGP 2] gb|EGK86126.1| C methyltransferase [Microcoleus vaginatus FGP 2] ~hsp_evalue=1e-171 ~hsp_similarity=0.75 ~hsp_score=1279 ~hsp_bits=497 ~hsp_length=407 ~hsp_to_query_len_ratio=99.75 ~hsp_to_hit_len_ratio=99.02	MKCRFCNNELKTSFVDLGKSPMANSYLKDKNKMEPFYPLKTYVCSNCFLVQLEEFENPKQIFSDYAYFSSYSTTWVEHIREYVDEVIKKMKIDEKKQVIEIASNDGYLLQFFKKNNIPILGIEPASNIAKIANEKGIKTINEFFGEETAKKLAEEGQKADLLIGFNVLPHVPNLNDFMKGLKILLSDKGIITIQFSAYLLQLIQQNEFDVIYHEHFSYFSLFTLQKIFTKYNMTIFDVQEIPIHGGSLRIFIKHENNINFEISDNVEKQISKEIKFGIAEISKYPQFQKQTEQVKQNILELLIKIKKEGKSIAGYGAPAKGNTLLNYCGIGTDFIEYTVDKNPHKQNLYLPGTNIPVYPIDIIFEKKPDYVLILAWNFKEEIMEQMKQIRAWGAKFIVL…	Bacteria;Cyanobacteria;Oscillatoriales;Microcoleus;	Bacteria;Cyanobacteria;Oscillatoriales;Microcoleus;
AR1-gi01	54937	AR1-gi01-gene_26	29.24	-1	22187	22894	235	0	1e-91	69	ref|ZP_09804131.1|,putative glucose 1 phosphate cytidylyltransferase [Mobilicoccus pelagius NBRC 104925] dbj|GAB49296.1| putative glucose 1 phosphate cytidylyltransferase [Mobilicoccus pelagius NBRC 104925] ~hsp_evalue=1e-91 ~hsp_similarity=0.69 ~hsp_score=717 ~hsp_bits=280 ~hsp_length=254 ~hsp_to_query_len_ratio=98.72 ~hsp_to_hit_len_ratio=98.45	ref|ZP_09804131.1|,putative glucose 1 phosphate cytidylyltransferase [Mobilicoccus pelagius NBRC 104925] dbj|GAB49296.1| putative glucose 1 phosphate cytidylyltransferase [Mobilicoccus pelagius NBRC 104925] ~hsp_evalue=1e-91 ~hsp_similarity=0.69 ~hsp_score=717 ~hsp_bits=280 ~hsp_length=254 ~hsp_to_query_len_ratio=98.72 ~hsp_to_hit_len_ratio=98.45	LKAVILAGGLGTRISEETKVKPKPMVEIGGKPILWHIMNRYALFGMKEFIVCSGYKKEKIIEFFEDEKNFPEDWNIKIIDTGLDTMTGGRLKQIKKYCTETFCFTYGDTLNDLDISKLIEFHHKNKKIATVTACQPPGRFGVLEIENEVVTKFMEKPKGDNNWVNGGYFVLEPKIFDYIENDLTIFEETPMKELVQNGQLVAYKHSGFYQPMDTMNDKNRLEKMWINNEALWMKI
AR1-gi01	54937	AR1-gi01-gene_27	25.02	1	22943	24469	508	0	1e-77	54	ref|ZP_08258226.1|,Hypothetical protein Nlim_2042 [Candidatus Nitrosoarchaeum limnia SFB1] gb|EGG41231.1| Hypothetical protein Nlim_2042 [Candidatus Nitrosoarchaeum limnia SFB1] ~hsp_evalue=1e-77 ~hsp_similarity=0.54 ~hsp_score=669 ~hsp_bits=262 ~hsp_length=505 ~hsp_to_query_len_ratio=97.64 ~hsp_to_hit_len_ratio=99.60	ref|ZP_08258226.1|,Hypothetical protein Nlim_2042 [Candidatus Nitrosoarchaeum limnia SFB1] gb|EGG41231.1| Hypothetical protein Nlim_2042 [Candidatus Nitrosoarchaeum limnia SFB1] ~hsp_evalue=1e-77 ~hsp_similarity=0.54 ~hsp_score=669 ~hsp_bits=262 ~hsp_length=505 ~hsp_to_query_len_ratio=97.64 ~hsp_to_hit_len_ratio=99.60	MINMDSKDSILFWIDSVWSQFAFAKFLQEKHDADFYAISDLSIKNTNFLNKQKIVTFKKIWHIRDNQELKSGNLIDLNYLKTIEEKFGINIWSIVYADRYFYKYNLYHNFSRNEILQLVQAECKLYEQIIDEIKPSFLIIYPFNDFRQELLYKMCKRKGTRIMTLSYTRINYKFMLSEITDKTDQKFIFDSTDDDVPAKSFEELNEYFKKYPKIVKQYVKNKNPFKEKLKIGFSFFLKTYNSEYKKLYRNIGRTRFNIFKNEINIIYNSYLVKNFFKKNSLTKISFKENFIYFPIHFEPERSITDPALYYTNQIELITHIAKSLPVDYCLCVKEHPAQSLTGWKNLDFYKQIHKLPNVKLLHPAFSQEDILQKCSLVITIVGSTGMEALLYQKPVITFG…	Bacteria;Tenericutes;Mollicutes;Acholeplasmatales;Acholeplasmataceae;Candidatus Phytoplasma;	Bacteria;Tenericutes;Mollicutes;Acholeplasmatales;Acholeplasmataceae;Candidatus Phytoplasma;
AR1-gi01	54937	AR1-gi01-gene_28	29.6	-1	24470	25459	329	0	1e-135	76	ref|YP_001581484.1|,polysaccharide biosynthesis protein CapD [Nitrosopumilus maritimus SCM1] gb|ABX12046.1| polysaccharide biosynthesis protein CapD [Nitrosopumilus maritimus SCM1] ~hsp_evalue=1e-135 ~hsp_similarity=0.76 ~hsp_score=1026 ~hsp_bits=399 ~hsp_length=326 ~hsp_to_query_len_ratio=99.09 ~hsp_to_hit_len_ratio=99.09	ref|YP_001581484.1|,polysaccharide biosynthesis protein CapD [Nitrosopumilus maritimus SCM1] gb|ABX12046.1| polysaccharide biosynthesis protein CapD [Nitrosopumilus maritimus SCM1] ~hsp_evalue=1e-135 ~hsp_similarity=0.76 ~hsp_score=1026 ~hsp_bits=399 ~hsp_length=326 ~hsp_to_query_len_ratio=99.09 ~hsp_to_hit_len_ratio=99.09	MFAGKKILITGGTGSLGRALTKKLLKEDVDTIRIYSRDELKQSQMQSEIQDDRLRFFIGDVRDKDRLSRAVEEVDIVIHTAALKQIATAEYNPFEAVKTNVYGSQNLIDCCLDNNVDIALAIGTDKAVSPLNTYGASKMLMERLFVSANYYKGKRKTKFLCVRYGNVLGSRGSLLPVMLSQIKNNEEITITDPSMTRFNISMNEALELILRTLKYGKGGEVFVPKLKAYRVKEMKEAIMELTNANNNEKRIPVRPGEKFHETLISKEELRNTFESDKDYIIFEKQNQNYDYNSIKEVKSTILTENYSSDLVPELTKNEIKAILKKENLI	Archaea;Thaumarchaeota;marine archaeal group 1;Nitrosopumilales;Nitrosopumilaceae;Nitrosopumilus;	Archaea;Thaumarchaeota;marine archaeal group 1;Nitrosopumilales;Nitrosopumilaceae;Nitrosopumilus;
AR1-gi01	54937	AR1-gi01-gene_29	29.27	1	25552	27420	622	0	2e-21	42	ref|XP_002507000.1|,hydrolase [Micromonas sp. RCC299] gb|ACO68258.1| hydrolase [Micromonas sp. RCC299] ~hsp_evalue=7e-20 ~hsp_similarity=0.40 ~hsp_score=253 ~hsp_bits=102 ~hsp_length=532 ~hsp_to_query_len_ratio=79.26 ~hsp_to_hit_len_ratio=94.48	ref|YP_001581497.1|,hypothetical protein Nmar_0163 [Nitrosopumilus maritimus SCM1] gb|ABX12059.1| hypothetical protein Nmar_0163 [Nitrosopumilus maritimus SCM1] ~hsp_evalue=2e-21 ~hsp_similarity=0.42 ~hsp_score=263 ~hsp_bits=105 ~hsp_length=442 ~hsp_to_query_len_ratio=66.24 ~hsp_to_hit_len_ratio=95.91	MTSDLIHIGGNSILSDLPQKITIKNRPYILTKNQNGNLILYSAICPHAQGIVEPTGKKQWRCPYHGWTFDPETGNSIVPPNSHLSSYDVIEKNDKLFADLKFVNNNIISTNLPYHKNNLKSKFPKITLITQACLLVEWDGFNLLMDPWIEGLALCGSWTHFPPSQFTVQNLPKIDAIWISHEHSDHLHPYTLSLLDKNIPVYVPDFDNERLGKIVKKIGFKNVISMPPFQSFNLTKSIELISFKASMNFSDNILYLRTGEFTMLNFNDSGINWNIKDKVDHVDLVCAQFSRLPATTYPSNWTHLNEETKKQIIKEKNLASLKQLKLLVDVFKPDFFLPMASFVALFPPELLPFQKIKKGISLNDVKEQFKSSDVKVLDLIPGESWDENKNFISRVDSRE…	Eukaryota;Viridiplantae;Chlorophyta;Prasinophyceae;Mamiellales;Micromonas;	Archaea;Thaumarchaeota;marine archaeal group 1;Nitrosopumilales;Nitrosopumilaceae;Nitrosopumilus;
AR1-gi01	54937	AR1-gi01-gene_30	27.56	1	27470	28231	253	0	4e-84	71	ref|ZP_08667157.1|,Aminotransferase class III [Candidatus Nitrosoarchaeum koreensis MY1] gb|EGP92889.1| Aminotransferase class III [Candidatus Nitrosoarchaeum koreensis MY1] ~hsp_evalue=4e-84 ~hsp_similarity=0.71 ~hsp_score=670 ~hsp_bits=262 ~hsp_length=251 ~hsp_to_query_len_ratio=99.21 ~hsp_to_hit_len_ratio=96.53	ref|ZP_08667157.1|,Aminotransferase class III [Candidatus Nitrosoarchaeum koreensis MY1] gb|EGP92889.1| Aminotransferase class III [Candidatus Nitrosoarchaeum koreensis MY1] ~hsp_evalue=4e-84 ~hsp_similarity=0.71 ~hsp_score=670 ~hsp_bits=262 ~hsp_length=251 ~hsp_to_query_len_ratio=99.21 ~hsp_to_hit_len_ratio=96.53	MIGCIIQARMGSTRLPGKVLMNLDNEHNLLHFILKQIGYSKSIDEIIIATTTLPEDKQIVSFCKQMNVKYFCGSINDVLSRYFECAKNFSLDIVVRITSDCPLIDPNIIDSLIKIFVDNEYDYVSTHLPRTFPQGSADIEVFSFETLKHVHEKALKPSEREHVTPFIYNNPDKFSIYNYEHETDFSKLKWSVDKKNDLHFVQEIVKRINERPILTADILDVLKKEPELKKINKDHILNEGYKKSLEEDKKLGF	Bacteria;Tenericutes;Mollicutes;Acholeplasmatales;Acholeplasmataceae;Candidatus Phytoplasma;	Bacteria;Tenericutes;Mollicutes;Acholeplasmatales;Acholeplasmataceae;Candidatus Phytoplasma;
AR1-gi01	54937	AR1-gi01-gene_31	27.21	1	28265	29179	304	0	1e-86	62	ref|YP_383421.1|,hypothetical protein [Geobacter metallireducens GS 15] gb|ABB30696.1| conserved hypothetical protein [Geobacter metallireducens GS 15] gb|EHP85502.1| Methyltransferase type 12 [Geobacter metallireducens RCH3] ~hsp_evalue=1e-86 ~hsp_similarity=0.62 ~hsp_score=695 ~hsp_bits=272 ~hsp_length=296 ~hsp_to_query_len_ratio=97.04 ~hsp_to_hit_len_ratio=97.05	ref|YP_383421.1|,hypothetical protein [Geobacter metallireducens GS 15] gb|ABB30696.1| conserved hypothetical protein [Geobacter metallireducens GS 15] gb|EHP85502.1| Methyltransferase type 12 [Geobacter metallireducens RCH3] ~hsp_evalue=1e-86 ~hsp_similarity=0.62 ~hsp_score=695 ~hsp_bits=272 ~hsp_length=296 ~hsp_to_query_len_ratio=97.04 ~hsp_to_hit_len_ratio=97.05	MTSNFMTESHSGRILNEIKNFKIIDCKSCGFIHISPIPTNSELLELYQKEFFQHIKPNDIKKDESELDYWNITYDEKLKILEKHLNSNTKKILDIGCGAGFFLKRAMNNDWDTTGIEPSDEAADYANSLGIKVIKQFFQNLTSNDLETYDSIHMRLVLEHSSSPEEIIKKCYSLLNKNGILIVEVPNDYNPLQKIVKTVLQKDEYWLHPPIHINYFTFSSLRNLLEKNRFNVIHQDTTFPLELFLLMGNDYIQNESLGKQKHIERMNLEINLNKGNSDLKQELYSKLAELNLGRTIILYARKIN	Bacteria;Proteobacteria;Deltaproteobacteria;Desulfuromonadales;Geobacteraceae;Geobacter;	Bacteria;Proteobacteria;Deltaproteobacteria;Desulfuromonadales;Geobacteraceae;Geobacter;
AR1-gi01	54937	AR1-gi01-gene_32	29	1	29230	29691	153	0					LNKIEFRDVHDDDWDFLVKIRNASHELHGNTSIFTKQEYKKYIENQLLENKSNRHWIIMYEDKMMGHAKIINQVIGYIFAPEFQGKGLLKFVFDKFETEVAKLGYLTMLGRVKITHPVSLWQCMKHGWKMVGLEMNEDPELSEYKLSKDIKNS
AR1-gi01	54937	AR1-gi01-gene_33	30.65	1	29792	30610	272	0	1e-108	76	ref|YP_001581469.1|,N acylneuraminate 9 phosphate synthase [Nitrosopumilus maritimus SCM1] gb|ABX12031.1| N acylneuraminate 9 phosphate synthase [Nitrosopumilus maritimus SCM1] ~hsp_evalue=1e-108 ~hsp_similarity=0.76 ~hsp_score=837 ~hsp_bits=327 ~hsp_length=263 ~hsp_to_query_len_ratio=96.69 ~hsp_to_hit_len_ratio=74.93	ref|YP_001581469.1|,N acylneuraminate 9 phosphate synthase [Nitrosopumilus maritimus SCM1] gb|ABX12031.1| N acylneuraminate 9 phosphate synthase [Nitrosopumilus maritimus SCM1] ~hsp_evalue=1e-108 ~hsp_similarity=0.76 ~hsp_score=837 ~hsp_bits=327 ~hsp_length=263 ~hsp_to_query_len_ratio=96.69 ~hsp_to_hit_len_ratio=74.93	MKSNSVFVIAEAGSNWRMGTPERDLKMAKTLIDIASKSGADAVKFQTYRSKTVYVPNAGTVDYLSKRGIKESITKIFDDLSMPYEMIPVLAKYCKSKKIEFMSTPFSIDDAKAIDPYVRRHKLASSEITHSRLIEFLAKTKKPLIISTGAANLTDIEWAINHFYSHGGKKLYLLQTTMKYPASLESLNLSAITHLKNKFNLPVGFSDHSEDPVIGPIVAVTLGAEIIEKHFTLNKHLPGPDNSFALEPNQLKNMIAAIHNAQKCFGKNKKLF	Archaea;Thaumarchaeota;marine archaeal group 1;Nitrosopumilales;Nitrosopumilaceae;Nitrosopumilus;	Archaea;Thaumarchaeota;marine archaeal group 1;Nitrosopumilales;Nitrosopumilaceae;Nitrosopumilus;
AR1-gi01	54937	AR1-gi01-gene_34	25.41	1	30818	31423	201	0	7e-38	58	ref|YP_004652448.1|,phosphoglycolate phosphatase [Parachlamydia acanthamoebae UV 7] emb|CCB86594.1| phosphoglycolate phosphatase [Parachlamydia acanthamoebae UV 7] ~hsp_evalue=7e-38 ~hsp_similarity=0.58 ~hsp_score=352 ~hsp_bits=140 ~hsp_length=193 ~hsp_to_query_len_ratio=95.52 ~hsp_to_hit_len_ratio=86.88	ref|YP_004652448.1|,phosphoglycolate phosphatase [Parachlamydia acanthamoebae UV 7] emb|CCB86594.1| phosphoglycolate phosphatase [Parachlamydia acanthamoebae UV 7] ~hsp_evalue=7e-38 ~hsp_similarity=0.58 ~hsp_score=352 ~hsp_bits=140 ~hsp_length=193 ~hsp_to_query_len_ratio=95.52 ~hsp_to_hit_len_ratio=86.88	MIMKKYEWIFIDFDGTLVDSLNSLYNVYLNFLKKFNIVGNKNEFTKLNGPTLTEIVSYFKKRYNINENESELLKTYEHEIELSYSQNVKPIPGREILLDFFRKNGYNVALVTSCSQKIILSYLNDHNWNSFFDVIIYGDLVTHSKPDPEIYNLALTKAKCDREKILVLEDSENGYISAKKAGLNCIVVHNKSQQEIFSLFQ	Bacteria;Chlamydiae;Chlamydiales;Parachlamydiaceae;Parachlamydia;	Bacteria;Chlamydiae;Chlamydiales;Parachlamydiaceae;Parachlamydia;
AR1-gi01	54937	AR1-gi01-gene_35	26.23	1	31432	32163	243	0	5e-14	45	ref|ZP_06298136.1|,hypothetical protein pah_c002o041 [Parachlamydia acanthamoebae str. Hall s coccus] ref|YP_004652447.1| hypothetical protein [Parachlamydia acanthamoebae UV 7] gb|EFB42796.1| hypothetical protein pah_c002o041 [Parachlamydia acanthamoebae str. Hall s coccus] emb|CCB86593.1| putative uncharacterized protein [Parachlamydia acanthamoebae UV 7] ~hsp_evalue=5e-14 ~hsp_similarity=0.45 …	ref|ZP_06298136.1|,hypothetical protein pah_c002o041 [Parachlamydia acanthamoebae str. Hall s coccus] ref|YP_004652447.1| hypothetical protein [Parachlamydia acanthamoebae UV 7] gb|EFB42796.1| hypothetical protein pah_c002o041 [Parachlamydia acanthamoebae str. Hall s coccus] emb|CCB86593.1| putative uncharacterized protein [Parachlamydia acanthamoebae UV 7] ~hsp_evalue=5e-14 ~hsp_similarity=0.45 …	LDYEIISKGEIVLYHVIDEDDISKETMEQISAYWNDYVKSKNSSAFNDKVLRFVRLDQKNKNKIFVTFTDYKNIIVDRNFLNSSLGLYQVGVSGLLLVHEQNDTFVLFAKRSNNVTEYPNFYELVPSGNLDKSVLDEDGIIHFDSKILDEFKEETGISDSLISNSQSFCFVRDNINHVYDVCCILEINTDRRLFDDSFKNVSEFYSPCFVNIKNLKKFLTDHVSEIVPTSKAILECFFEKNNT	Bacteria;Chlamydiae;Chlamydiales;Parachlamydiaceae;Parachlamydia;	Bacteria;Chlamydiae;Chlamydiales;Parachlamydiaceae;Parachlamydia;
AR1-gi01	54937	AR1-gi01-gene_36	26.21	1	32225	32884	219	0	6e-45	56	ref|YP_001839406.1|,putative methionyl tRNA formyltransferase [Leptospira biflexa serovar Patoc strain Patoc 1 Paris ] ref|YP_001963053.1| methionyl tRNA formyltransferase [Leptospira biflexa serovar Patoc strain Patoc 1 Ames ] gb|ABZ94475.1| Methionyl tRNA formyltransferase [Leptospira biflexa serovar Patoc strain Patoc 1 Ames ] gb|ABZ98130.1| Putative methionyl tRNA formyltransferase [Leptospir…	ref|YP_001839406.1|,putative methionyl tRNA formyltransferase [Leptospira biflexa serovar Patoc strain Patoc 1 Paris ] ref|YP_001963053.1| methionyl tRNA formyltransferase [Leptospira biflexa serovar Patoc strain Patoc 1 Ames ] gb|ABZ94475.1| Methionyl tRNA formyltransferase [Leptospira biflexa serovar Patoc strain Patoc 1 Ames ] gb|ABZ98130.1| Putative methionyl tRNA formyltransferase [Leptospir…	MIFLFCAYRDWALELYTKLSKKYKMKLISSPKDLTLKNVKKINPTMIFFPDWSWIVPKTIIQNYPCVCFHESDLPKFRGGSPIQNQIINGIVKTKTTAFFMDEGLDTGNIIMKKDLSLKGSIQDIFQRMISNDYDMIIKIIKGKYKIKKQNGKPTVYKRRKPEDSELKHLNHSTQYLYNFIRMLEDPYPNAFIKLGTKKIIFKSVKQNKDKLEFRGVIE	Bacteria;Spirochaetes;Spirochaetales;Leptospiraceae;Leptospira;	Bacteria;Spirochaetes;Spirochaetales;Leptospiraceae;Leptospira;
AR1-gi01	54937	AR1-gi01-gene_37	31.07	1	32881	33189	102	0	5e-12	58		ref|YP_001963054.1|,hypothetical protein LBF_1976 [Leptospira biflexa serovar Patoc strain Patoc 1 Ames ] gb|ABZ94476.1| Hypothetical protein LBF_1976 [Leptospira biflexa serovar Patoc strain Patoc 1 Ames ] ~hsp_evalue=5e-12 ~hsp_similarity=0.58 ~hsp_score=163 ~hsp_bits=67.4 ~hsp_length=91 ~hsp_to_query_len_ratio=89.22 ~hsp_to_hit_len_ratio=34.20	MKALVVAAHPDDEVLGMGGTIKKLTRAGNDIKIVIMATGITSRRSTNYKNSNSYEIDEQTSKTMKTQIEKLRQDAIRSSKILGVKKLNLKIFQIMKWILFQI		Bacteria;Spirochaetes;Spirochaetales;Leptospiraceae;Leptospira;
AR1-gi01	54937	AR1-gi01-gene_38	28.24	1	33168	33599	143	0	1e-44	69	ref|ZP_00743315.1|,GlcNAc PI de N acetylase family protein [Bacillus thuringiensis serovar israelensis ATCC 35646] gb|EAO52413.1| GlcNAc PI de N acetylase family protein [Bacillus thuringiensis serovar israelensis ATCC 35646] ~hsp_evalue=9e-30 ~hsp_similarity=0.62 ~hsp_score=285 ~hsp_bits=114 ~hsp_length=129 ~hsp_to_query_len_ratio=88.81 ~hsp_to_hit_len_ratio=96.99	ref|YP_005048438.1|,putative LmbE like protein [Clostridium clariflavum DSM 19732] gb|AEV70514.1| putative LmbE like protein [Clostridium clariflavum DSM 19732] ~hsp_evalue=1e-44 ~hsp_similarity=0.69 ~hsp_score=393 ~hsp_bits=155 ~hsp_length=141 ~hsp_to_query_len_ratio=96.50 ~hsp_to_hit_len_ratio=62.11	MDIVSNLEITKRIEKSIFDFKPDTVFTHSQYDVNVDHRAIFNATITATRPKQKSTVKEVISFEVPSSTEWYFPSRFSPNIFVDIHKELPFKLKALKEYKTELEKFPHPRSLESLEIISKRWGTVSGYLSAEAFYLVRQLKSKF	Bacteria;Firmicutes;Bacillales;Bacillaceae;Bacillus;Bacillus cereus group;	Bacteria;Firmicutes;Clostridia;Clostridiales;Clostridiaceae;Clostridium;
AR1-gi01	54937	AR1-gi01-gene_39	28.66	-1	33602	34693	363	0	1e-174	81	ref|YP_001581470.1|,glutamine scyllo inositol transaminase [Nitrosopumilus maritimus SCM1] gb|ABX12032.1| Glutamine scyllo inositol transaminase [Nitrosopumilus maritimus SCM1] ~hsp_evalue=1e-174 ~hsp_similarity=0.81 ~hsp_score=1290 ~hsp_bits=501 ~hsp_length=360 ~hsp_to_query_len_ratio=98.90 ~hsp_to_hit_len_ratio=99.17	ref|YP_001581470.1|,glutamine scyllo inositol transaminase [Nitrosopumilus maritimus SCM1] gb|ABX12032.1| Glutamine scyllo inositol transaminase [Nitrosopumilus maritimus SCM1] ~hsp_evalue=1e-174 ~hsp_similarity=0.81 ~hsp_score=1290 ~hsp_bits=501 ~hsp_length=360 ~hsp_to_query_len_ratio=98.90 ~hsp_to_hit_len_ratio=99.17	LKKKIKLFEVNSDQQEKNVINQVLKSGFWASGSGVGNVNRFEEKFSKYIGSKFSVAVNSGTAALHLALSLIDLKNKEVILPSLSFVSTAHAVVYNGGRPIFADVDSKTLCIDPENIKSHISKKTRVILPVHFGGMACNLDTIKKICKDNNIILIEDAAHAAGASYKKKKIGVHGDAVCFSFHPVKNLAMPNGGAITLNNKSSLKSRKNLLTKRWCGISNRKGSTYDITELGWNYYMNEFSAAIGLKQLKKLDKVNKIRKKIAKRYCEEITVENKMPFNYECSYHLFWIRVKNREKFMKEMNRNGIETGIHYNPIHKMTFYAQKQKLKITEEVGKEIVSIPMHPNLTENNVDFIIKNINKSKYV	Archaea;Thaumarchaeota;marine archaeal group 1;Nitrosopumilales;Nitrosopumilaceae;Nitrosopumilus;	Archaea;Thaumarchaeota;marine archaeal group 1;Nitrosopumilales;Nitrosopumilaceae;Nitrosopumilus;
AR1-gi01	54937	AR1-gi01-gene_40	25.88	-1	34745	35281	178	0	7e-72	82		ref|ZP_08258169.1|,RpiR family transcription regulator [Candidatus Nitrosoarchaeum limnia SFB1] gb|EGG41174.1| RpiR family transcription regulator [Candidatus Nitrosoarchaeum limnia SFB1] ~hsp_evalue=7e-72 ~hsp_similarity=0.82 ~hsp_score=586 ~hsp_bits=230 ~hsp_length=178 ~hsp_to_query_len_ratio=100.00 ~hsp_to_hit_len_ratio=55.28	MKPIIPIKNSDIVDSIRELKKTRNNISSQNITKTNSALNLAKWINDIPIIYYPWGLQAAAIRFKNSLQENSKVHVIAEDIVEACHNGIVSWERKSKVKPILIQGRDDYIKTKKRWVVVKKYFKKNKIDYWEISSVNGNILSKLINLIYVLDYCSIYKAVLLKTNPTPVKSIDFVKGKM		Bacteria;Tenericutes;Mollicutes;Acholeplasmatales;Acholeplasmataceae;Candidatus Phytoplasma;
AR1-gi01	54937	AR1-gi01-gene_41	28.63	-1	35286	35753	155	0	2e-43	64		ref|ZP_08667168.1|,Glucose 6 phosphate isomerase [Candidatus Nitrosoarchaeum koreensis MY1] gb|EGP92900.1| Glucose 6 phosphate isomerase [Candidatus Nitrosoarchaeum koreensis MY1] ~hsp_evalue=2e-43 ~hsp_similarity=0.64 ~hsp_score=394 ~hsp_bits=156 ~hsp_length=149 ~hsp_to_query_len_ratio=94.19 ~hsp_to_hit_len_ratio=43.70	LNKKDLQTYDKQKMYDVYDKWPEIAEKSFLKKFAKIKFEKVDHIVFAGMGGSGAIGDIISSIFSKNSMHVSIVKGFLLPQTVNSKTLVITVSISGNTKETLVVLDSARKLNCRIIAFSSGGKMNAYCKKHKIMHINVEKFHSPRASFPSFFIFNT		Bacteria;Tenericutes;Mollicutes;Acholeplasmatales;Acholeplasmataceae;Candidatus Phytoplasma;
AR1-gi01	54937	AR1-gi01-gene_42	26.73	-1	35791	36714	307	0	6e-80	66	ref|YP_001581502.1|,NAD dependent epimerase/dehydratase [Nitrosopumilus maritimus SCM1] gb|ABX12064.1| NAD dependent epimerase/dehydratase [Nitrosopumilus maritimus SCM1] ~hsp_evalue=6e-80 ~hsp_similarity=0.66 ~hsp_score=652 ~hsp_bits=255 ~hsp_length=305 ~hsp_to_query_len_ratio=99.02 ~hsp_to_hit_len_ratio=98.05	ref|YP_001581502.1|,NAD dependent epimerase/dehydratase [Nitrosopumilus maritimus SCM1] gb|ABX12064.1| NAD dependent epimerase/dehydratase [Nitrosopumilus maritimus SCM1] ~hsp_evalue=6e-80 ~hsp_similarity=0.66 ~hsp_score=652 ~hsp_bits=255 ~hsp_length=305 ~hsp_to_query_len_ratio=99.02 ~hsp_to_hit_len_ratio=98.05	MKMRIFVTGGAGFIGRHLVKALIKQNHEITIYDNFSNSSKENLKKFPFNKSKVITGDIRNLDDVSKNSIDNDIVIHLAAKISVNESIQNPQETFETNVDGTENVLKACHVNKIKKIFALSSAAVYGNNILNHVSIESENIHPISPYGKSKQKMEEKIINFSKNYDFDSKIFRLFNVYGEGQSPEYAGVISKFVECSKKKLPLTIFGDGKQTRDFVAIEDVVNLFVKVISLDSKKNGEIYNVASGKYTSILELANLIKKLSNKELEIKFEKKRIGEIDHSTASIKKAKEELDYEPKIELSQGIRKFLI	Archaea;Thaumarchaeota;marine archaeal group 1;Nitrosopumilales;Nitrosopumilaceae;Nitrosopumilus;	Archaea;Thaumarchaeota;marine archaeal group 1;Nitrosopumilales;Nitrosopumilaceae;Nitrosopumilus;
AR1-gi01	54937	AR1-gi01-gene_43	33.91	1	36824	37870	348	0	0	96	ref|ZP_08667169.1|,Putative translation initiation factor aIF 2BI family [Candidatus Nitrosoarchaeum koreensis MY1] gb|EGP92901.1| Putative translation initiation factor aIF 2BI family [Candidatus Nitrosoarchaeum koreensis MY1] ~hsp_evalue=0.0 ~hsp_similarity=0.96 ~hsp_score=1634 ~hsp_bits=634 ~hsp_length=342 ~hsp_to_query_len_ratio=98.28 ~hsp_to_hit_len_ratio=97.44	ref|ZP_08667169.1|,Putative translation initiation factor aIF 2BI family [Candidatus Nitrosoarchaeum koreensis MY1] gb|EGP92901.1| Putative translation initiation factor aIF 2BI family [Candidatus Nitrosoarchaeum koreensis MY1] ~hsp_evalue=0.0 ~hsp_similarity=0.96 ~hsp_score=1634 ~hsp_bits=634 ~hsp_length=342 ~hsp_to_query_len_ratio=98.28 ~hsp_to_hit_len_ratio=97.44	MSSDPSSLRTVDWKNNKVVMIDQTKLPNELVFVEFDDYNQVADAIRTLVVRGAPAIGVSGAFGLALAVLQSNATTKDELISDLENAKKILFETRPTAVNLAWGLEKIMIVAKSRDSVEQIREQVISEAKKMADEDIEINKTMGKNGSILFDDNDTIMTHCNAGALATVAYGTALGVIRATKESGKNVKVIATETRPIQQGSRLTAFELKHDGFDVSLIPDTAVGYSMANGLVNKVIVGADRIVKTGHVFNKIGTYQVATMAKQHGIPFYVAAPLSTIDMESNAEDVIIEMRKGSEVTGIGDKKTAPDKINVINPAFDMTPPELISGIITEKGIAKPPYEESIKKLFEN	Bacteria;Tenericutes;Mollicutes;Acholeplasmatales;Acholeplasmataceae;Candidatus Phytoplasma;	Bacteria;Tenericutes;Mollicutes;Acholeplasmatales;Acholeplasmataceae;Candidatus Phytoplasma;
AR1-gi01	54937	AR1-gi01-gene_44	23.91	-1	37896	38309	137	0	1e-27	65		gb|EHN13939.1|,methyltransferase type 11 [Clostridium sporogenes PA 3679] ~hsp_evalue=1e-27 ~hsp_similarity=0.65 ~hsp_score=275 ~hsp_bits=110 ~hsp_length=136 ~hsp_to_query_len_ratio=99.27 ~hsp_to_hit_len_ratio=64.76	MGFTKISGVEINSKAIDIARKTYPNVQFYNSSIEDLELPEKSFDLVFTSGVLMHINPEAVEEIIKKMLKLSKKYIFGFESYSETLTSISYRGNNNKYWKQNFPKLFQKIEPKLNLLKERKVKYINQKLYDVFYLFEI		Bacteria;Firmicutes;Clostridia;Clostridiales;Clostridiaceae;Clostridium;
AR1-gi01	54937	AR1-gi01-gene_45	27.97	-1	38282	38542	86	0					MKDFSKLNFEQRKFWSGEFGDEYIKRNDSVEKINNDYKKITGQNPDDIFIEFLDGLDKNIEILELGCNVGKNFSILKKWDLQKYQE
AR1-gi01	54937	AR1-gi01-gene_46	37.87	1	38747	39385	212	0	1e-150	99	ref|YP_001581506.1|,hypothetical protein Nmar_0172 [Nitrosopumilus maritimus SCM1] gb|ABX12068.1| protein of unknown function DUF59 [Nitrosopumilus maritimus SCM1] ~hsp_evalue=1e-150 ~hsp_similarity=0.99 ~hsp_score=1100 ~hsp_bits=428 ~hsp_length=212 ~hsp_to_query_len_ratio=100.00 ~hsp_to_hit_len_ratio=100.00	ref|YP_001581506.1|,hypothetical protein Nmar_0172 [Nitrosopumilus maritimus SCM1] gb|ABX12068.1| protein of unknown function DUF59 [Nitrosopumilus maritimus SCM1] ~hsp_evalue=1e-150 ~hsp_similarity=0.99 ~hsp_score=1100 ~hsp_bits=428 ~hsp_length=212 ~hsp_to_query_len_ratio=100.00 ~hsp_to_hit_len_ratio=100.00	MSAVSPQAIEDSLKQCMDPEVPLNIVEMGLIYGIDVAENNDVNIKMTMTTQGCPLHETLVSDATRFVKKVPGVNNVNIDIVWDPPWSMDKMSEEAKTKIKNMGSGMNTPAPINYETALPQGVGKLVQQEDGSMVLANEHDQGFMVNQAIVDFWKSCNGQRKVTDLVEIFAQQTGLQRNQVEKEVMQLLQQLRDGGLIAIAGQPDAPNVEFKK	Archaea;Thaumarchaeota;marine archaeal group 1;Nitrosopumilales;Nitrosopumilaceae;Nitrosopumilus;	Archaea;Thaumarchaeota;marine archaeal group 1;Nitrosopumilales;Nitrosopumilaceae;Nitrosopumilus;
AR1-gi01	54937	AR1-gi01-gene_47	37.35	-1	39388	40035	215	0	1e-135	95	ref|YP_001581507.1|,short chain dehydrogenase/reductase SDR [Nitrosopumilus maritimus SCM1] gb|ABX12069.1| short chain dehydrogenase/reductase SDR [Nitrosopumilus maritimus SCM1] ~hsp_evalue=1e-135 ~hsp_similarity=0.95 ~hsp_score=996 ~hsp_bits=388 ~hsp_length=215 ~hsp_to_query_len_ratio=100.00 ~hsp_to_hit_len_ratio=100.00	ref|YP_001581507.1|,short chain dehydrogenase/reductase SDR [Nitrosopumilus maritimus SCM1] gb|ABX12069.1| short chain dehydrogenase/reductase SDR [Nitrosopumilus maritimus SCM1] ~hsp_evalue=1e-135 ~hsp_similarity=0.95 ~hsp_score=996 ~hsp_bits=388 ~hsp_length=215 ~hsp_to_query_len_ratio=100.00 ~hsp_to_hit_len_ratio=100.00	MASAIVLGGSRGIGRAISESLKSIGVEVFAASRKDIDTSDLSSVRRFVEKNTQTDILVLNTGGPSPKPFATITEEDWNLYHNQLFLGFVTILQNIKISDNGYIFLISSSVIKEPNSKLIISSAYRAAFAEIFKVLSKEYAENQVSCINIAPGPINTDRTQELIENVEEYKQSLPMKRLGEPEEIGNFVKSIIQNKIKYLSGVTINFDGANSNYIF	Archaea;Thaumarchaeota;marine archaeal group 1;Nitrosopumilales;Nitrosopumilaceae;Nitrosopumilus;	Archaea;Thaumarchaeota;marine archaeal group 1;Nitrosopumilales;Nitrosopumilaceae;Nitrosopumilus;
AR1-gi01	54937	AR1-gi01-gene_48	44.87	-1	40114	41457	447	0	1e-156	67	ref|ZP_10117131.1|,hypothetical protein BD31_I1093 [Candidatus Nitrosopumilus salaria BD31] gb|EIJ66675.1| hypothetical protein BD31_I1093 [Candidatus Nitrosopumilus salaria BD31] ~hsp_evalue=1e-156 ~hsp_similarity=0.67 ~hsp_score=1200 ~hsp_bits=466 ~hsp_length=457 ~hsp_to_query_len_ratio=100.00 ~hsp_to_hit_len_ratio=76.99	ref|ZP_10117131.1|,hypothetical protein BD31_I1093 [Candidatus Nitrosopumilus salaria BD31] gb|EIJ66675.1| hypothetical protein BD31_I1093 [Candidatus Nitrosopumilus salaria BD31] ~hsp_evalue=1e-156 ~hsp_similarity=0.67 ~hsp_score=1200 ~hsp_bits=466 ~hsp_length=457 ~hsp_to_query_len_ratio=100.00 ~hsp_to_hit_len_ratio=76.99	MGEISLKNGSTIYCMTDNNQYIHVEGKSLNHCILDEAQYQDIEHLEKVRQTMMATKGKMSILGLGGEFGSPYEKLWKRSDQREWVYDNHNWRDMLRFDSNGLVVGDYLEEVLSGRWVPQNTENAIYHGYHLPQTIFATNALTIDDSTNKYRTSPFYSIEYQEKNNSKSYFTSHVMGKFYRSEGRPITPEMVLSCMNPYRYLGLMEPHEIAMWKDVMKDSIKISMGVDFGSGNPSSTVISILIHWKKYDRIQLAYIDKRPSENQLDQTEHINELFRASRWDIGVGDLGYGAIQVKTIQDGGANRTSGRMFPGVGSENFYGCRSISNESKPMQIHRDKIDEHGEETGRILIDKTSQIQKFIDLIETSRHHPRGGHPRSKFMIPFSASREYETEWLISELCS…	Archaea;Thaumarchaeota;marine archaeal group 1;Nitrosopumilales;Nitrosopumilaceae;Nitrosopumilus;environmental samples;	Archaea;Thaumarchaeota;marine archaeal group 1;Nitrosopumilales;Nitrosopumilaceae;Nitrosopumilus;environmental samples;
AR1-gi01	54937	AR1-gi01-gene_49	35.88	-1	41876	42346	156	0					VNKGRPSKADQLRIEKKLRPYFEKMLTVSIASRETKINHNTVKKYYKKWYDEIASTEHPDFVKRSKIIISNSNIALDNQLSKLYKIQETLEKQITYSIEQNNGIPNLENNIYKTSILLIEKISDMILKKTNLTVTPTADIVLSREIKEYMIENGAV
AR1-gi01	54937	AR1-gi01-gene_50	38.5	1	42896	43960	354	1					MLNPVIYAGIACGSIVAILGIFIALDANSASQLQFTAVENEDFDFMSLSMDSTYAVCNPTGFPTSFDKIYAQLYYKNDEVADFTIWGSSIPAGKAVDVDGRIDINAQTVLQMFLGAFAGAFAGQTQEFDEEDVTIILKVEKSLLGFIPYTYEKQMSSGNLDDIQKFFVSTTDAKWDCDYSPKQQQDYEERGFDTSKPLSENIERESTITKINQIKESKENYRKTVSALYDWDSIWYDEENNVTISNKFDQILGVYEDYPTSVCKGDVVSIRGKLLTSEGIPIRDYLITLDEEITLKRLDNVRTDSDGNFEFLWVAEHVRPAVTYSPLGKMSLEMLMVDTPENFIPVKVIEVWDC
AR1-gi01	54937	AR1-gi01-gene_51	36.84	1	44043	44270	75	2					MAVTISGIVEKTIAGILGGLVVLLLGNYAKIETLQNFVNAVSLNDAILITIIIIVGVILAILVIRRRRRWHWVSG
AR1-gi01	54937	AR1-gi01-gene_52	30.06	-1	44323	45177	284	0	4e-29	51	ref|YP_875400.1|,hypothetical protein CENSYa_0462 [Cenarchaeum symbiosum A] gb|ABK77096.1| hypothetical protein CENSYa_0462 [Cenarchaeum symbiosum A] ~hsp_evalue=4e-29 ~hsp_similarity=0.51 ~hsp_score=307 ~hsp_bits=122 ~hsp_length=295 ~hsp_to_query_len_ratio=96.13 ~hsp_to_hit_len_ratio=72.42	ref|YP_875400.1|,hypothetical protein CENSYa_0462 [Cenarchaeum symbiosum A] gb|ABK77096.1| hypothetical protein CENSYa_0462 [Cenarchaeum symbiosum A] ~hsp_evalue=4e-29 ~hsp_similarity=0.51 ~hsp_score=307 ~hsp_bits=122 ~hsp_length=295 ~hsp_to_query_len_ratio=96.13 ~hsp_to_hit_len_ratio=72.42	MQRELHGLLTGVETEKNEIILSYGSMIWTFYNRFFPVKIIVRTLANLITSTNKIWFSLDELREKSFEYAERVSDQLKAYEDENELGRNEKLSTGLPLPKSETKNLKGVKKKKKLDKIAASELRFKEQFVGRFLKKDLDFKGACFELGLVRAKINDDGCFLTLSDLGKEFAILENPILDEDRFDSNFSNEEVKLIRKQIISKFDFENKVVKRIMKELETKKMSSDELDDVFKEEWIEYLRIHNPDEADKVYSVTSERVATMGRLAELKLVKWDIISGKSEYSIVK	Archaea;Thaumarchaeota;Cenarchaeales;Cenarchaeaceae;Cenarchaeum;	Archaea;Thaumarchaeota;Cenarchaeales;Cenarchaeaceae;Cenarchaeum;
AR1-gi01	54937	AR1-gi01-gene_53	28.75	-1	45140	45379	79	0					MLIKVDIDSDLYKKIEDLVKDGKYDDLYDFIKIALNNQIQEEQSESSTEGIGSSKPLDLEIKKNNQRNAKRITWITNRC
AR1-gi01	54937	AR1-gi01-gene_54	36.83	1	45523	45951	142	0					MATVQFESMLALDSCVVIATIKSPKIARKIIRIFRGNNSRVILQDVVLKEASKILGIPKEEVLEKISAILRKEVQVFTTTDSMRNEATRYENQYGICHNPDSKILAAAKTFSWTLLTMDKKMLQTAEFEGILALNPVWVGGK
AR1-gi01	54937	AR1-gi01-gene_55	36.65	1	45954	46496	180	0	6e-36	62	gb|ABZ06837.1|,hypothetical protein ALOHA_HF4000ANIW93E5ctg6g5 [uncultured marine crenarchaeote HF4000_ANIW93E5] ~hsp_evalue=6e-36 ~hsp_similarity=0.62 ~hsp_score=334 ~hsp_bits=133 ~hsp_length=171 ~hsp_to_query_len_ratio=94.44 ~hsp_to_hit_len_ratio=93.41	gb|ABZ06837.1|,hypothetical protein ALOHA_HF4000ANIW93E5ctg6g5 [uncultured marine crenarchaeote HF4000_ANIW93E5] ~hsp_evalue=6e-36 ~hsp_similarity=0.62 ~hsp_score=334 ~hsp_bits=133 ~hsp_length=171 ~hsp_to_query_len_ratio=94.44 ~hsp_to_hit_len_ratio=93.41	LPHYYFDIETTGLDPKVDEILTIQYQKISVHTGEAVGPLTILSSWEYSEEDIVKEIAVNMLDEYPWNFVPVGNNLTFEFKFLSEKFRKYLGTEIDVEFFVTRPHIDLKSVMILANSGKFKGCHLVLGKQGNGSEVPTWYENGEFQKIIEYVKDEANCFLNFTSEAQKVLGNRFTGGQRNV	Archaea;environmental samples;	Archaea;environmental samples;
AR1-gi01	54937	AR1-gi01-gene_56	35.04	1	46610	47137	175	0	4e-07	64		ref|YP_004103847.1|,hypothetical protein Rumal_0667 [Ruminococcus albus 7] gb|ADU21213.1| hypothetical protein Rumal_0667 [Ruminococcus albus 7] ~hsp_evalue=4e-07 ~hsp_similarity=0.64 ~hsp_score=125 ~hsp_bits=52.8 ~hsp_length=39 ~hsp_to_query_len_ratio=22.29 ~hsp_to_hit_len_ratio=68.42	LSNSKIQISVNAIKGKIAEEIAKQDYLRNGFEIQETGIGSDFIAVKKTNDTIYKEYVDVKSGNARLTKKQKETKNQLRKENICYSIYRVTNQHLEFQIQNNPQLQQLCQYLGFDISQYAGVFVIQDPTSCPNCGLGGEGLQEILSKFGLRNMGNGTVRVQSWCRNCRNYSRRGKK		Bacteria;Firmicutes;Clostridia;Clostridiales;Ruminococcaceae;Ruminococcus;
AR1-gi01	54937	AR1-gi01-gene_57	36.3	1	47282	47551	89	0					LLPELIPSVSRHFLYSILEDNHKSGMAIIETMAEARPEEIGEFLSSLANCLVSYFYQLETGFSDYEKIRIQALKALKNPDYEDNVEECN
AR1-gi01	54937	AR1-gi01-gene_58	32.42	1	47633	48292	219	0					LETSFFDKLKPYKPEQYSSNITLDKLVTVGLLKLDEAKIEKSFDNVVVILHKLFPEKFSLITYPQYPDSIRVDNTLRLDAKKHSKYLTGNRVQGYELTSLGKITAEDTLVQLSSSNSRIVNKISGTQRNRATRAIGGVSNSDAFKKYSTKQFKEINRFDVCSFLHGTLETDNEKLLANLKVLKRFAKDIGTLKEFEDISKQTLEFFDYIEKNWEEYSHD
AR1-gi01	54937	AR1-gi01-gene_59	34.77	1	48285	50519	744	0	6e-07	42		ref|ZP_08782972.1|,hypothetical protein Mettu_4410 partial [Methylobacter tundripaludum SV96] gb|EGW21244.1| hypothetical protein Mettu_4410 partial [Methylobacter tundripaludum SV96] ~hsp_evalue=6e-07 ~hsp_similarity=0.42 ~hsp_score=147 ~hsp_bits=61.2 ~hsp_length=288 ~hsp_to_query_len_ratio=36.02 ~hsp_to_hit_len_ratio=59.35	MTRTGKKLMALDDRLVSRIQERGTRGNVIKSLAELVKNCDDAYDRLELQGEKTSGIIEIGYWKLPKGKGFSVSGFFVRDFGAGMSTEQLTNAYFSESPDKGNYGSDTSGDTRNGAIGVGGKDCFKNMVDCLIISVKDNQLTVADIETDVRTDRLASEIISGEDATPYLQQVNNMLKNSAESIDLSKNQTFAMFRLPEHHSGSRTDTLAEQLTNFYTLRWIMESNIRKVKLIDVTTGQTSILKHIPTPGEVIFEKSFTIPYSNIGYDVLVQIKKSETDLDHKSDFGENILIKDNRGAILDNKLFGYESDSGANRIFGQVVINDWKKLYRLEKGKILTDQREGLDYNHKFNKLLEQIIRTHLKPIIDAEKEKQGSNPRLEQGLDKNIKKAFAFINKIMMKD…		Bacteria;Proteobacteria;Gammaproteobacteria;Methylococcales;Methylococcaceae;Methylobacter;
AR1-gi01	54937	AR1-gi01-gene_60	30.35	1	50537	50938	133	0					MDANQKDSAFHIDISDLEEIEKKERKRKYINEYQRKYAKRSYVKDKLSKQKQNKTLTEKIKKLGTEDPHRICKKLGRTRAYGRRHPEYFYRCSKCDVSYSDKEKEHFYKENKCPCCHLMLRQRKTVTQKKSLN
AR1-gi01	54937	AR1-gi01-gene_61	32.08	-1	51046	51522	158	4					MSKREPSIVEFIEWIKELDDPYKVFLFSLFSAISLYVIVQFGHDIDPATINEIFLGELIKSLGNETLIWFWANVFQPVSAIAGILELIVLLYAIFRLGIIGLFVSITGFIGWIILIFRITLDWIPEIFYVGVVLVLISAIIAKINSNLDFDEQGSVRF
AR1-gi01	54937	AR1-gi01-gene_62	30.3	-1	51604	52032	142	2					MSAITTPKKHKFEIKLKLSKALHSFDNFYMKIFPANHPGYYNNPLGLQDGISWYKRTEKKNLYKMLMISLVVTPMGMWALSQSQTAVELILSLFFVAWGTGSSILLFYNQFVTNEENDKKYEKLNHDFTQLRKDVDQLKKSK
AR1-gi01	54937	AR1-gi01-gene_63	34.35	-1	52129	52917	262	0					MSAVQSMKRGAIVLLDALGTKARWNKDQENFLFNEWEQILQFMEKNADTAKEVGMLMKIRSFSDTVLMSFSPDPEIPLKTQDWGDHVLLKFASSAASYLLALGLCLNIPFRGCIAYGDYYENDRALTGKIMFEAAEYYEQSQWIGVSLAPSANIIASRNASLSADNEDYNENVYITPYDVPLKGLTEKNGYGINFIKSYEGIMNTHRSMGEITDENNIWHKVDSSKNVNQILQAQLNENPGIEPTLKIRNTLAFVEHIQNNN
AR1-gi01	54937	AR1-gi01-gene_64	34.51	-1	53008	53604	198	0					MPHFLEEISREQAFQVDYDPKFSKQSVFNNLGNEVRFFYVTLNESDFENNLHIYYNDKIGPYGKRYGWSLFDSDITQLSHYAKLLHSADFVWLPNSEQQNWNSEYDKNHFSNFSKGMDWMKSTLQEYDPEIARRYSWMIGGTSPEGPFMLMDGVHRALLTYMYYFIEKKKEFTPIEKAVCCLSKDTSKYYFRSIPKLR
AR1-gi01	54937	AR1-gi01-gene_65	34.97	-1	53720	54331	203	0	1e-90	82		ref|ZP_08667533.1|,hypothetical protein MY1_0498 [Candidatus Nitrosoarchaeum koreensis MY1] gb|EGP93265.1| hypothetical protein MY1_0498 [Candidatus Nitrosoarchaeum koreensis MY1] ~hsp_evalue=1e-90 ~hsp_similarity=0.82 ~hsp_score=720 ~hsp_bits=281 ~hsp_length=202 ~hsp_to_query_len_ratio=99.51 ~hsp_to_hit_len_ratio=49.75	MSQKVPHHGKYADIRFTQEEFDAADKFIKEKWGLDSDVYRWFWVGIESCARFGALYNMKNDWTELKTKHDDTIFLMSVIESKTENIRGGKWIKYITREDTQKSLKLLKDRNCDRIVESSLAEHAFKKTINRQLVEIFQDLGKNETYFLTRPSHVLRHLGAHYWLSKTNYNYGIIAEVGGWHTIDELKKSYGQIPPEKVLEIIQ		Bacteria;Tenericutes;Mollicutes;Acholeplasmatales;Acholeplasmataceae;Candidatus Phytoplasma;
GI_ID=AR1-gi02	LENGTH=19039	GC=36.06
id	length	GI_locus_tag	gc_perc	strand	start	end	proteinlength	predhel	evalue	similarity	product	besthit_nr	sequence	taxonomy1	taxonomy2
AR1-gi02	19039	AR1-gi02-gene_1	38.19	1	351	2225	624	0	0	79	ref|ZP_08668380.1|,Beta lactamase domain protein [Candidatus Nitrosoarchaeum koreensis MY1] gb|EGP94112.1| Beta lactamase domain protein [Candidatus Nitrosoarchaeum koreensis MY1] ~hsp_evalue=0.0 ~hsp_similarity=0.79 ~hsp_score=1803 ~hsp_bits=699 ~hsp_length=511 ~hsp_to_query_len_ratio=81.89 ~hsp_to_hit_len_ratio=95.63	ref|ZP_08668380.1|,Beta lactamase domain protein [Candidatus Nitrosoarchaeum koreensis MY1] gb|EGP94112.1| Beta lactamase domain protein [Candidatus Nitrosoarchaeum koreensis MY1] ~hsp_evalue=0.0 ~hsp_similarity=0.79 ~hsp_score=1803 ~hsp_bits=699 ~hsp_length=511 ~hsp_to_query_len_ratio=81.89 ~hsp_to_hit_len_ratio=95.63	MKLIWFVIPLVLFGIGINESFSEEKTETVKLVTQQELKIMVENWMTNPDEDDTNQRIEIMKSYYAFEETGQQLSNDAEGLKLMNQIRKMVSLDLPRAELDELRKQVRIELGLEEPSENKILYINPSLVDCVGVGPQKCMQIREDPNTNWQNFYDSIDGFNFVEGKSYKISVKVTDVENPPADASSKKYELIEILDQKPYPKHIPYKDMCAPGFVPLGKICVLNDRCGPGAYPGKVCVMDGEKQPYLRPLQQGNAGIAASDVICAESLQLLFKSHDGSPACVSNDAKKKLQERGWQTSIPLLACTLEYAPVCGVDGKTYGNSCMINSNHVATKHIGECSSMVEDTKGIFEKTLDYTTQPAVVDEEKGYFVTEIADDVYWLVGNGYQTMFVVSDEGVIAFD…	Bacteria;Tenericutes;Mollicutes;Acholeplasmatales;Acholeplasmataceae;Candidatus Phytoplasma;	Bacteria;Tenericutes;Mollicutes;Acholeplasmatales;Acholeplasmataceae;Candidatus Phytoplasma;
AR1-gi02	19039	AR1-gi02-gene_2	41.33	1	2516	2665	49	1	6e-15	71	ref|ZP_10118735.1|,hypothetical protein BD31_I1075 [Candidatus Nitrosopumilus salaria BD31] gb|EIJ65118.1| hypothetical protein BD31_I1075 [Candidatus Nitrosopumilus salaria BD31] ~hsp_evalue=6e-15 ~hsp_similarity=0.71 ~hsp_score=170 ~hsp_bits=70.1 ~hsp_length=49 ~hsp_to_query_len_ratio=100.00 ~hsp_to_hit_len_ratio=100.00	ref|ZP_10118735.1|,hypothetical protein BD31_I1075 [Candidatus Nitrosopumilus salaria BD31] gb|EIJ65118.1| hypothetical protein BD31_I1075 [Candidatus Nitrosopumilus salaria BD31] ~hsp_evalue=6e-15 ~hsp_similarity=0.71 ~hsp_score=170 ~hsp_bits=70.1 ~hsp_length=49 ~hsp_to_query_len_ratio=100.00 ~hsp_to_hit_len_ratio=100.00	MKTQQISNWDKMVHAPFRKVVKFDLVCMAIGAVMGMGAGAYLVASGILG	Archaea;Thaumarchaeota;marine archaeal group 1;Nitrosopumilales;Nitrosopumilaceae;Nitrosopumilus;environmental samples;	Archaea;Thaumarchaeota;marine archaeal group 1;Nitrosopumilales;Nitrosopumilaceae;Nitrosopumilus;environmental samples;
AR1-gi02	19039	AR1-gi02-gene_3	38.1	1	2708	3673	321	1	1e-175	84	ref|YP_001582345.1|,nitroreductase [Nitrosopumilus maritimus SCM1] gb|ABX12907.1| nitroreductase [Nitrosopumilus maritimus SCM1] ~hsp_evalue=1e-175 ~hsp_similarity=0.84 ~hsp_score=1287 ~hsp_bits=500 ~hsp_length=322 ~hsp_to_query_len_ratio=100.00 ~hsp_to_hit_len_ratio=97.87	ref|YP_001582345.1|,nitroreductase [Nitrosopumilus maritimus SCM1] gb|ABX12907.1| nitroreductase [Nitrosopumilus maritimus SCM1] ~hsp_evalue=1e-175 ~hsp_similarity=0.84 ~hsp_score=1287 ~hsp_bits=500 ~hsp_length=322 ~hsp_to_query_len_ratio=100.00 ~hsp_to_hit_len_ratio=97.87	MEFRTVEPSYTSKDGCRLVWQGIDEDDIDVVILNKDELDRFVEILKQNKTGEVELEDQTSFIRINSDVTQFSLTNHRLLEANTSDIQEQVLEFAKVPHEPQYVYVGTKEFYPSVWIRDDTKQQEGIPKKTNQSLIQAILSSEPEKIRQDLSPTDLFRVFATRRSTRKFSKTKVEDWKIDKILSAADVAPTAGNFQGFQVFLIKNKDAKEALVEAANKQPYVNAPVVLVFCTDPSRVNLKFPPDILEKFSLQDATIAAAFSLLAASGVGLSTIWIGMFDEEKVKKILGTDLRPSSILCIGYPDKKKPPKSRRKLKELIKVIE	Archaea;Thaumarchaeota;marine archaeal group 1;Nitrosopumilales;Nitrosopumilaceae;Nitrosopumilus;	Archaea;Thaumarchaeota;marine archaeal group 1;Nitrosopumilales;Nitrosopumilaceae;Nitrosopumilus;
AR1-gi02	19039	AR1-gi02-gene_4	36.33	1	3713	4513	266	0	1e-167	90	ref|YP_001582348.1|,transcriptional regulator protein like protein [Nitrosopumilus maritimus SCM1] gb|ABX12910.1| transcriptional regulator protein like protein [Nitrosopumilus maritimus SCM1] ~hsp_evalue=1e-167 ~hsp_similarity=0.90 ~hsp_score=1222 ~hsp_bits=475 ~hsp_length=266 ~hsp_to_query_len_ratio=100.00 ~hsp_to_hit_len_ratio=100.00	ref|YP_001582348.1|,transcriptional regulator protein like protein [Nitrosopumilus maritimus SCM1] gb|ABX12910.1| transcriptional regulator protein like protein [Nitrosopumilus maritimus SCM1] ~hsp_evalue=1e-167 ~hsp_similarity=0.90 ~hsp_score=1222 ~hsp_bits=475 ~hsp_length=266 ~hsp_to_query_len_ratio=100.00 ~hsp_to_hit_len_ratio=100.00	MTDLIDEAADYVLELASSQRLNILIALLNKDLTPTAFAKEIDATKQEVHRNFSRLEKSGLVKKKVSGKYTLTTFGQTICTQVPSLVFLSQNRKYFEEHTFGDVPHKFQMRCGQLANSQYVKGVSKVLEQWKQIYKNSDKFIYEILSEVPLDLIEPLVKRVKKGVKFNYIFSESAVVPKGRKALLKKLGFDKLIEKGLIERKMEKNVQTVVVLNEKEACLMFPTLDGESDISEMFYSDDPMFHEWCLDYFRYCWYGSDVFKESKLKE	Archaea;Thaumarchaeota;marine archaeal group 1;Nitrosopumilales;Nitrosopumilaceae;Nitrosopumilus;	Archaea;Thaumarchaeota;marine archaeal group 1;Nitrosopumilales;Nitrosopumilaceae;Nitrosopumilus;
AR1-gi02	19039	AR1-gi02-gene_5	37.67	1	4554	4922	122	2	2e-60	81	ref|YP_001582344.1|,hypothetical protein Nmar_1010 [Nitrosopumilus maritimus SCM1] gb|ABX12906.1| hypothetical protein Nmar_1010 [Nitrosopumilus maritimus SCM1] ~hsp_evalue=2e-60 ~hsp_similarity=0.81 ~hsp_score=487 ~hsp_bits=192 ~hsp_length=122 ~hsp_to_query_len_ratio=100.00 ~hsp_to_hit_len_ratio=96.83	ref|YP_001582344.1|,hypothetical protein Nmar_1010 [Nitrosopumilus maritimus SCM1] gb|ABX12906.1| hypothetical protein Nmar_1010 [Nitrosopumilus maritimus SCM1] ~hsp_evalue=2e-60 ~hsp_similarity=0.81 ~hsp_score=487 ~hsp_bits=192 ~hsp_length=122 ~hsp_to_query_len_ratio=100.00 ~hsp_to_hit_len_ratio=96.83	MADDPEPTSIKHEILDKIAALVAAAFGLVAALAWNDAIKALFREYFGPADQVGPMIVYAIIVTMIAVALTIFVARAASQAKTMLGKRDYKCALCKFKTYDESEFLEHLSKEHSANGGKFISK	Archaea;Thaumarchaeota;marine archaeal group 1;Nitrosopumilales;Nitrosopumilaceae;Nitrosopumilus;	Archaea;Thaumarchaeota;marine archaeal group 1;Nitrosopumilales;Nitrosopumilaceae;Nitrosopumilus;
AR1-gi02	19039	AR1-gi02-gene_6	35.32	1	4962	5213	83	0	2e-38	87	ref|YP_001582335.1|,AsnC family transcriptional regulator [Nitrosopumilus maritimus SCM1] gb|ABX12897.1| transcriptional regulator AsnC family [Nitrosopumilus maritimus SCM1] ~hsp_evalue=2e-38 ~hsp_similarity=0.87 ~hsp_score=333 ~hsp_bits=132 ~hsp_length=83 ~hsp_to_query_len_ratio=100.00 ~hsp_to_hit_len_ratio=100.00	ref|YP_001582335.1|,AsnC family transcriptional regulator [Nitrosopumilus maritimus SCM1] gb|ABX12897.1| transcriptional regulator AsnC family [Nitrosopumilus maritimus SCM1] ~hsp_evalue=2e-38 ~hsp_similarity=0.87 ~hsp_score=333 ~hsp_bits=132 ~hsp_length=83 ~hsp_to_query_len_ratio=100.00 ~hsp_to_hit_len_ratio=100.00	MQAYILINCQTGSETRLISELMELPEVIEVNGVWGKYDVLLKISTNDPNGAEQIVKQLRNHPDVVDTYTMHVLYGQGGTIDHE	Archaea;Thaumarchaeota;marine archaeal group 1;Nitrosopumilales;Nitrosopumilaceae;Nitrosopumilus;	Archaea;Thaumarchaeota;marine archaeal group 1;Nitrosopumilales;Nitrosopumilaceae;Nitrosopumilus;
AR1-gi02	19039	AR1-gi02-gene_7	34.72	1	5206	5421	71	0	2e-11	63	ref|ZP_10117975.1|,hypothetical protein BD31_I0126 [Candidatus Nitrosopumilus salaria BD31] gb|EIJ66032.1| hypothetical protein BD31_I0126 [Candidatus Nitrosopumilus salaria BD31] ~hsp_evalue=2e-11 ~hsp_similarity=0.63 ~hsp_score=151 ~hsp_bits=62.8 ~hsp_length=71 ~hsp_to_query_len_ratio=100.00 ~hsp_to_hit_len_ratio=100.00	ref|ZP_10117975.1|,hypothetical protein BD31_I0126 [Candidatus Nitrosopumilus salaria BD31] gb|EIJ66032.1| hypothetical protein BD31_I0126 [Candidatus Nitrosopumilus salaria BD31] ~hsp_evalue=2e-11 ~hsp_similarity=0.63 ~hsp_score=151 ~hsp_bits=62.8 ~hsp_length=71 ~hsp_to_query_len_ratio=100.00 ~hsp_to_hit_len_ratio=100.00	MNEDDVQEIVDFVNFRYADEVPGPVKFVVKRKAKKIEKLDPNDFPESLRKCTIEEFIMILKDAYSKKQLQF	Archaea;Thaumarchaeota;marine archaeal group 1;Nitrosopumilales;Nitrosopumilaceae;Nitrosopumilus;environmental samples;	Archaea;Thaumarchaeota;marine archaeal group 1;Nitrosopumilales;Nitrosopumilaceae;Nitrosopumilus;environmental samples;
AR1-gi02	19039	AR1-gi02-gene_8	39.78	-1	5777	5962	61	0					MSTTLAWSQNETRQLEPQKILVESMPVKESKKLSVNSSLLGSIRDCTWEDLRGLTFTFEDE
AR1-gi02	19039	AR1-gi02-gene_9	33.33	1	6104	7411	435	0	0	91	ref|YP_001582334.1|,hypothetical protein Nmar_1000 [Nitrosopumilus maritimus SCM1] gb|ABX12896.1| hypothetical protein Nmar_1000 [Nitrosopumilus maritimus SCM1] ~hsp_evalue=0.0 ~hsp_similarity=0.91 ~hsp_score=1838 ~hsp_bits=712 ~hsp_length=435 ~hsp_to_query_len_ratio=100.00 ~hsp_to_hit_len_ratio=99.77	ref|YP_001582334.1|,hypothetical protein Nmar_1000 [Nitrosopumilus maritimus SCM1] gb|ABX12896.1| hypothetical protein Nmar_1000 [Nitrosopumilus maritimus SCM1] ~hsp_evalue=0.0 ~hsp_similarity=0.91 ~hsp_score=1838 ~hsp_bits=712 ~hsp_length=435 ~hsp_to_query_len_ratio=100.00 ~hsp_to_hit_len_ratio=99.77	MGLSQSNLNGLRVFSPSSLLDDTIGFFEFLRYETKSLRDENVILKDDFLEIIPKSTKIKQASKLKKSEITKKFEDFSKNLDRTLFVKNTKDEITDIKWTRIDDFCKLLRLIERSDERKIRWALYQIFTSGKTKISKQNINELLQDFKIKNLDKILAKIIKTETLSGLDATYDGKNFIINHNSNDKLVSHYLVDAVEESSRRSPGELEEEILDLIDEGSYSNQEISQSLLLDEGLVSRTISKLRDQDKIILSSFGQRGARYFTTNCDNCPFGTTKASCRKEAISYIASAFAQDFDLDLSANDFESVETNQALLKIKRIVMMARKEKNTKLERNLGENLDNLLSKVVDKFTEIETPDKKSLSVPDIKIEITQNISKLPMLYQLGLKKGARGGIHLMDEMLH…	Archaea;Thaumarchaeota;marine archaeal group 1;Nitrosopumilales;Nitrosopumilaceae;Nitrosopumilus;	Archaea;Thaumarchaeota;marine archaeal group 1;Nitrosopumilales;Nitrosopumilaceae;Nitrosopumilus;
AR1-gi02	19039	AR1-gi02-gene_10	29.44	-1	7341	7571	76	0					MVSPKRYFCLSTEIVAADAGKKSRLRENIRTIKTRRDEFIFELIIFRVVSNKLARNPFYQDLYFLGICLSRLVHVF
AR1-gi02	19039	AR1-gi02-gene_11	35.64	1	7570	8481	303	0	1e-63	55	gb|AFK24989.1|,hypothetical protein Josef01_22i07_04 [uncultured archaeon] ~hsp_evalue=1e-63 ~hsp_similarity=0.55 ~hsp_score=543 ~hsp_bits=213 ~hsp_length=306 ~hsp_to_query_len_ratio=100.00 ~hsp_to_hit_len_ratio=88.68	gb|AFK24989.1|,hypothetical protein Josef01_22i07_04 [uncultured archaeon] ~hsp_evalue=1e-63 ~hsp_similarity=0.55 ~hsp_score=543 ~hsp_bits=213 ~hsp_length=306 ~hsp_to_query_len_ratio=100.00 ~hsp_to_hit_len_ratio=88.68	MKVSGSLPYAEGHFVGLQILNPSKSDLVMIDQFLPNSDGSFSKSYKTQGTKWNISGVYTIKIVYNEQVYEKTFQFEKTSATESANTTPNTSTAPKSTTETQTTPKTTKSSEPITTDPKFWVKGFPDPNKSPNYYLDRYANEPEYKNWFKNTFPGRSLSEIVSYPTSHIEGFPNNDKSPWHYVNRYNNEESYRDWFDSQFPTQSIYDVLDYPESLFQKVPNWVKNNAKWWSSGLIPDEDFLAGIAYLVDEKILLVTVTESESVKTQKVPSWIKNTSQWWADGQIGENEFLKGIEFLIANGIIRI	Archaea;environmental samples;	Archaea;environmental samples;
AR1-gi02	19039	AR1-gi02-gene_12	37.48	1	8771	13903	1710	1	0	65	ref|ZP_10118165.1|,hypothetical protein BD31_I0645 [Candidatus Nitrosopumilus salaria BD31] gb|EIJ65645.1| hypothetical protein BD31_I0645 [Candidatus Nitrosopumilus salaria BD31] ~hsp_evalue=0.0 ~hsp_similarity=0.65 ~hsp_score=3906 ~hsp_bits=1509 ~hsp_length=1706 ~hsp_to_query_len_ratio=97.13 ~hsp_to_hit_len_ratio=98.46	ref|ZP_10118165.1|,hypothetical protein BD31_I0645 [Candidatus Nitrosopumilus salaria BD31] gb|EIJ65645.1| hypothetical protein BD31_I0645 [Candidatus Nitrosopumilus salaria BD31] ~hsp_evalue=0.0 ~hsp_similarity=0.65 ~hsp_score=3906 ~hsp_bits=1509 ~hsp_length=1706 ~hsp_to_query_len_ratio=97.13 ~hsp_to_hit_len_ratio=98.46	MFSYYARYYNKMIQKRALSSIILSILILTGSMSLGSFSDVDAQTQNLYVSADNPQSNNRISGPQVIEVVVRDENIRDTGKGLGEPDVTVNGKDLRMIQATDGNWYGYFADRKQAQIADSTVGLTGKGLDFGTFCARNTSVLGFSVSETDGIAIPISGTGVGGENGSKTPSQISQDCSFSSPYSKSNNVVRQAKTITAATTNVNLGQIGIVSKDLWPFIQLYDLNKGGNVLVQYNRGGGAQQTTLTFDNADKLVKHELDRSSYPRSSDVNLKITDLSLNIDPTSIDSWSFGTSTNPSTYYYLFDSSGKSHSDGTTGAVNLAPTLSSMMFKDNGILKINPNLQGQTAVLTIKDNDRSQTNGDGETSISQISTDAGSITTGNQPITISETSPNSGIFTTYDA…	Archaea;Thaumarchaeota;marine archaeal group 1;Nitrosopumilales;Nitrosopumilaceae;Nitrosopumilus;environmental samples;	Archaea;Thaumarchaeota;marine archaeal group 1;Nitrosopumilales;Nitrosopumilaceae;Nitrosopumilus;environmental samples;
AR1-gi02	19039	AR1-gi02-gene_13	38.42	1	13932	14972	346	1	1e-147	72	ref|ZP_10118805.1|,hypothetical protein BD31_I0759 [Candidatus Nitrosopumilus salaria BD31] gb|EIJ65004.1| hypothetical protein BD31_I0759 [Candidatus Nitrosopumilus salaria BD31] ~hsp_evalue=1e-147 ~hsp_similarity=0.72 ~hsp_score=1104 ~hsp_bits=429 ~hsp_length=339 ~hsp_to_query_len_ratio=97.69 ~hsp_to_hit_len_ratio=99.12	ref|ZP_10118805.1|,hypothetical protein BD31_I0759 [Candidatus Nitrosopumilus salaria BD31] gb|EIJ65004.1| hypothetical protein BD31_I0759 [Candidatus Nitrosopumilus salaria BD31] ~hsp_evalue=1e-147 ~hsp_similarity=0.72 ~hsp_score=1104 ~hsp_bits=429 ~hsp_length=339 ~hsp_to_query_len_ratio=97.69 ~hsp_to_hit_len_ratio=99.12	MFSMTKTTFIAIFAVAVLLTGTMAGPIGLVQSADALKSKGNNLTEIGSKKVCGDRLCSEVPPAEKSGEPKKKEQVKSEKKAESAEKAKEAPKKDTKAEKMMEAKTVTKTPKTVTGIITSETDPGIGHESHQLAIVLPPSDKTYRGYLTYTASENVQLVALHGPLKKGMDKGQAIWTTDGKTKFGLTFVDKETSTGVWQFTGNAIAIHTKNSEPFTVSYSVTYTEHSTDGQRIVKGTTTSVQDPGIGHEEHQLALLLAPRDKAYSGHLTYDASEQVQIVTLIGPIEKGQIQGMPYWTPDDKTYYALSLVPTKAAGSTSFSGNALALHTFNSEPFTVSYSIVLTNPQK	Archaea;Thaumarchaeota;marine archaeal group 1;Nitrosopumilales;Nitrosopumilaceae;Nitrosopumilus;environmental samples;	Archaea;Thaumarchaeota;marine archaeal group 1;Nitrosopumilales;Nitrosopumilaceae;Nitrosopumilus;environmental samples;
AR1-gi02	19039	AR1-gi02-gene_14	35.86	1	15068	16336	422	0	1e-118	65	ref|ZP_08668208.1|,hypothetical protein MY1_1182 [Candidatus Nitrosoarchaeum koreensis MY1] gb|EGP93940.1| hypothetical protein MY1_1182 [Candidatus Nitrosoarchaeum koreensis MY1] ~hsp_evalue=1e-118 ~hsp_similarity=0.65 ~hsp_score=929 ~hsp_bits=362 ~hsp_length=414 ~hsp_to_query_len_ratio=97.87 ~hsp_to_hit_len_ratio=95.56	ref|ZP_08668208.1|,hypothetical protein MY1_1182 [Candidatus Nitrosoarchaeum koreensis MY1] gb|EGP93940.1| hypothetical protein MY1_1182 [Candidatus Nitrosoarchaeum koreensis MY1] ~hsp_evalue=1e-118 ~hsp_similarity=0.65 ~hsp_score=929 ~hsp_bits=362 ~hsp_length=414 ~hsp_to_query_len_ratio=97.87 ~hsp_to_hit_len_ratio=95.56	MAILATGVLAPALPYSNADIIPPKHQTKIGISDDDVVCDSGLFKVIRAASDSVACVKAKNVSKLVANGWAKTVGDKPVDEELLSKIINRKSIDLATINILETVPIKSSTGTSAPGKSIASYDVVFEICASVPIYAPDINISSDSETKQYELANMLESGVCTLSATKLKATDPKSIKIIMLNKGDISEKIVALQSELDSLKEKLAAIRASMKPTDPDAQKQGKQIADLRKQINEKREQLHRILFTIHHPPTVKNKINEMTFSGKVIEGNSASVLSVLDATQTPGLYDAIFEVCAGPTTIKLPVIKVTSDKQSQTVKLGDKITSNSCQMTSVKIEANDKSTIAVTPAGNADSSKKASDLEVQINSLQKSLITEKQTLKSLIHNPDRPENFADLVDTHVVKI…	Bacteria;Tenericutes;Mollicutes;Acholeplasmatales;Acholeplasmataceae;Candidatus Phytoplasma;	Bacteria;Tenericutes;Mollicutes;Acholeplasmatales;Acholeplasmataceae;Candidatus Phytoplasma;
AR1-gi02	19039	AR1-gi02-gene_15	35.02	-1	16429	17022	197	1	3e-21	54		ref|ZP_08257141.1|,hypothetical protein Nlim_0909 [Candidatus Nitrosoarchaeum limnia SFB1] gb|EGG42263.1| hypothetical protein Nlim_0909 [Candidatus Nitrosoarchaeum limnia SFB1] ~hsp_evalue=3e-21 ~hsp_similarity=0.54 ~hsp_score=243 ~hsp_bits=98.2 ~hsp_length=177 ~hsp_to_query_len_ratio=85.28 ~hsp_to_hit_len_ratio=39.72	MKMKTTITTITALALASVLITSGFNLPAADAQTFPSVKKVVIAKIGSQGAIYESQPRTIAYTYVFEACAGNTAIRAPEIVVTSDSEVRSVKLASDLSPNACIVSATKIKAANPDSIDAKLFTKETVTKMINNAEKRLANIKMMLAEKNAALQQLVKQPTNSDNTVKLVKITDEIVELRNQLKEARGEYYRLLFLIHG		Bacteria;Tenericutes;Mollicutes;Acholeplasmatales;Acholeplasmataceae;Candidatus Phytoplasma;
AR1-gi02	19039	AR1-gi02-gene_16	35.49	1	17522	18217	231	0	8e-11	72		ref|YP_001582641.1|,blue type1 copper domain containing protein [Nitrosopumilus maritimus SCM1] gb|ABX13203.1| blue type 1 copper domain protein [Nitrosopumilus maritimus SCM1] ~hsp_evalue=8e-11 ~hsp_similarity=0.72 ~hsp_score=160 ~hsp_bits=66.2 ~hsp_length=64 ~hsp_to_query_len_ratio=27.71 ~hsp_to_hit_len_ratio=35.06	MFVGVGFYSVSADSLVPSWVKNTALWYGEGSISEQEFLDSIQFLINNKIIFLDNSEKDQVLDPVIASDQVIVTKPRINQCSVLYQAYKNVGKLQFVAKYDYITYINTCIKLYQDPVWNYQGDDRVDKLNERFLELNQPIKEERAKLSYTTTVTITSKTDIGQGKYAVKLNACAGDKKIDKAKILVKSNIEAVQIGTDKDIPSNSCRTYVAQLHAQNPAHITASILEEVFTE		Archaea;Thaumarchaeota;marine archaeal group 1;Nitrosopumilales;Nitrosopumilaceae;Nitrosopumilus;
AR1-gi02	19039	AR1-gi02-gene_17	32.29	1	18279	18662	127	0	8e-20	70	ref|ZP_08257020.1|,CheY like receiver [Candidatus Nitrosoarchaeum limnia SFB1] gb|EGG42339.1| CheY like receiver [Candidatus Nitrosoarchaeum limnia SFB1] ~hsp_evalue=8e-20 ~hsp_similarity=0.70 ~hsp_score=216 ~hsp_bits=87.8 ~hsp_length=91 ~hsp_to_query_len_ratio=71.65 ~hsp_to_hit_len_ratio=75.21	ref|ZP_08257020.1|,CheY like receiver [Candidatus Nitrosoarchaeum limnia SFB1] gb|EGG42339.1| CheY like receiver [Candidatus Nitrosoarchaeum limnia SFB1] ~hsp_evalue=8e-20 ~hsp_similarity=0.70 ~hsp_score=216 ~hsp_bits=87.8 ~hsp_length=91 ~hsp_to_query_len_ratio=71.65 ~hsp_to_hit_len_ratio=75.21	MELSANLIHHTWDVAKTVVIVDDNKEIIEAVSDLLTTHSFKVLGTGTNGLEATNLYESLRPDFVIMDIEMPQYDGFYGISEILKINSDAKIITISADEKHEQKTIGKSLCFLAKHHLMSLPKILNSI	Bacteria;Tenericutes;Mollicutes;Acholeplasmatales;Acholeplasmataceae;Candidatus Phytoplasma;	Bacteria;Tenericutes;Mollicutes;Acholeplasmatales;Acholeplasmataceae;Candidatus Phytoplasma;
AR1-gi02	19039	AR1-gi02-gene_18	39.01	1	18684	18824	46	0	3e-23	100	ref|YP_001581718.1|,hypothetical protein Nmar_0384 [Nitrosopumilus maritimus SCM1] gb|ABX12280.1| hypothetical protein Nmar_0384 [Nitrosopumilus maritimus SCM1] ~hsp_evalue=3e-23 ~hsp_similarity=1.00 ~hsp_score=226 ~hsp_bits=91.7 ~hsp_length=46 ~hsp_to_query_len_ratio=100.00 ~hsp_to_hit_len_ratio=100.00	ref|YP_001581718.1|,hypothetical protein Nmar_0384 [Nitrosopumilus maritimus SCM1] gb|ABX12280.1| hypothetical protein Nmar_0384 [Nitrosopumilus maritimus SCM1] ~hsp_evalue=3e-23 ~hsp_similarity=1.00 ~hsp_score=226 ~hsp_bits=91.7 ~hsp_length=46 ~hsp_to_query_len_ratio=100.00 ~hsp_to_hit_len_ratio=100.00	MKTENEIAEYRKDIEQRLVNTESMDAMKYYQGVLRALEWVVTGNDV	Archaea;Thaumarchaeota;marine archaeal group 1;Nitrosopumilales;Nitrosopumilaceae;Nitrosopumilus;	Archaea;Thaumarchaeota;marine archaeal group 1;Nitrosopumilales;Nitrosopumilaceae;Nitrosopumilus;
AR1-gi02	19039	AR1-gi02-gene_19	34.41	1	18854	19039	61	0	7e-17	78	ref|ZP_08256779.1|,Hypothetical protein Nlim_0542 [Candidatus Nitrosoarchaeum limnia SFB1] gb|EGG42361.1| Hypothetical protein Nlim_0542 [Candidatus Nitrosoarchaeum limnia SFB1] ~hsp_evalue=7e-17 ~hsp_similarity=0.78 ~hsp_score=186 ~hsp_bits=76.3 ~hsp_length=60 ~hsp_to_query_len_ratio=98.36 ~hsp_to_hit_len_ratio=93.75	ref|ZP_08256779.1|,Hypothetical protein Nlim_0542 [Candidatus Nitrosoarchaeum limnia SFB1] gb|EGG42361.1| Hypothetical protein Nlim_0542 [Candidatus Nitrosoarchaeum limnia SFB1] ~hsp_evalue=7e-17 ~hsp_similarity=0.78 ~hsp_score=186 ~hsp_bits=76.3 ~hsp_length=60 ~hsp_to_query_len_ratio=98.36 ~hsp_to_hit_len_ratio=93.75	MNCFVCSKRKEDFEVWTNKIVIGATYDSVFQDHDIIRQLPDKSVICHDCMKKIIADVDEKR	Bacteria;Tenericutes;Mollicutes;Acholeplasmatales;Acholeplasmataceae;Candidatus Phytoplasma;	Bacteria;Tenericutes;Mollicutes;Acholeplasmatales;Acholeplasmataceae;Candidatus Phytoplasma;
GI_ID=AR1-gi03	LENGTH=36354	GC=33.82
id	length	GI_locus_tag	gc_perc	strand	start	end	proteinlength	predhel	evalue	similarity	product	besthit_nr	sequence	taxonomy1	taxonomy2
AR1-gi03	36354	AR1-gi03-gene_1	36.05	-1	1	735	244	2	3e-15	59		ref|ZP_08256871.1|,hypothetical protein Nlim_0634 [Candidatus Nitrosoarchaeum limnia SFB1] gb|EGG42453.1| hypothetical protein Nlim_0634 [Candidatus Nitrosoarchaeum limnia SFB1] ~hsp_evalue=3e-15 ~hsp_similarity=0.59 ~hsp_score=197 ~hsp_bits=80.5 ~hsp_length=116 ~hsp_to_query_len_ratio=47.54 ~hsp_to_hit_len_ratio=41.95	MNTKICIAMLIGVSLIMISTIDFASAEESIRIFSLQSEIDKTESIFVDGFVNVESSHIPVRLEVYDPNGNLVFRPDVATNDEGEFSWLFHPPLGKFSTTGTYTIIASHEELKETSTIQFTVIEDTSITNPWLENIKDETSVNEFNQSNMFSGTIVQNDAGSNIDEPSIQRENTNVVQKDTATKTDVQKSPIQEVMESVETTGQQNESEEGLPIITTTIALAIAGIVSGVVLWMRATYLKPTIQK		Bacteria;Tenericutes;Mollicutes;Acholeplasmatales;Acholeplasmataceae;Candidatus Phytoplasma;
AR1-gi03	36354	AR1-gi03-gene_2	35.92	-1	793	1101	102	0	8e-26	72	ref|ZP_08257788.1|,hypothetical protein Nlim_1578 [Candidatus Nitrosoarchaeum limnia SFB1] gb|EGG41567.1| hypothetical protein Nlim_1578 [Candidatus Nitrosoarchaeum limnia SFB1] ~hsp_evalue=8e-26 ~hsp_similarity=0.72 ~hsp_score=252 ~hsp_bits=101 ~hsp_length=95 ~hsp_to_query_len_ratio=93.14 ~hsp_to_hit_len_ratio=100.00	ref|ZP_08257788.1|,hypothetical protein Nlim_1578 [Candidatus Nitrosoarchaeum limnia SFB1] gb|EGG41567.1| hypothetical protein Nlim_1578 [Candidatus Nitrosoarchaeum limnia SFB1] ~hsp_evalue=8e-26 ~hsp_similarity=0.72 ~hsp_score=252 ~hsp_bits=101 ~hsp_length=95 ~hsp_to_query_len_ratio=93.14 ~hsp_to_hit_len_ratio=100.00	MKFVGSFMAKAQYRSKMAQMHEILAIISYEGQYGTNVSNIAHKANLSHHTVIESCKQLVESGLVEQHVDKRNRIFQMTDKGRMFFKEMDRFQNLVCSLNLKY	Bacteria;Tenericutes;Mollicutes;Acholeplasmatales;Acholeplasmataceae;Candidatus Phytoplasma;	Bacteria;Tenericutes;Mollicutes;Acholeplasmatales;Acholeplasmataceae;Candidatus Phytoplasma;
AR1-gi03	36354	AR1-gi03-gene_3	32.31	1	1208	3061	617	1	1e-148	64	ref|ZP_08257938.1|,histidine kinase [Candidatus Nitrosoarchaeum limnia SFB1] gb|EGG41451.1| histidine kinase [Candidatus Nitrosoarchaeum limnia SFB1] ~hsp_evalue=1e-148 ~hsp_similarity=0.64 ~hsp_score=1167 ~hsp_bits=454 ~hsp_length=608 ~hsp_to_query_len_ratio=97.41 ~hsp_to_hit_len_ratio=99.34	ref|ZP_08257938.1|,histidine kinase [Candidatus Nitrosoarchaeum limnia SFB1] gb|EGG41451.1| histidine kinase [Candidatus Nitrosoarchaeum limnia SFB1] ~hsp_evalue=1e-148 ~hsp_similarity=0.64 ~hsp_score=1167 ~hsp_bits=454 ~hsp_length=608 ~hsp_to_query_len_ratio=97.41 ~hsp_to_hit_len_ratio=99.34	MATVSAVYAVQSYVTFEVNSEQLVESTALKNQVIANNLIQNLDLFIDKRISDFQSLEKAKEIRQILQFSNEEFSKIPDIDVYMEEKTFSYTNYNRYLPFVTQAAEQKHQSELSSIIKNYDQTYGFDFADEFFVTNAYGANIVLILGVSDYVQYDKEWWQTTKSNGVYVGNVQYFPNYDSYSIPLGISISDEDGKFLGAIKVLIGLEHLLSDFISNSIILNDQNKQISLLDETGQIIYSNGIKFDDNNTVPYSDRLTNAEGFFEFELDNSNHVLSYAKSTDPKTGLQWTVVIAQDKRNIIESLDDVRNSLVLPSVIGIIVTVVIGIMITIFVSKPLEKLTKIYAQMSSGNFDVRADPNVIHEINILSNSYNNFVASLKKLIQTEKDLAEANVKVRNERLT…	Bacteria;Tenericutes;Mollicutes;Acholeplasmatales;Acholeplasmataceae;Candidatus Phytoplasma;	Bacteria;Tenericutes;Mollicutes;Acholeplasmatales;Acholeplasmataceae;Candidatus Phytoplasma;
AR1-gi03	36354	AR1-gi03-gene_4	33.33	1	3087	3458	123	0	1e-37	79	ref|ZP_08257939.1|,response regulator receiver protein [Candidatus Nitrosoarchaeum limnia SFB1] gb|EGG41452.1| response regulator receiver protein [Candidatus Nitrosoarchaeum limnia SFB1] ~hsp_evalue=1e-37 ~hsp_similarity=0.79 ~hsp_score=335 ~hsp_bits=133 ~hsp_length=103 ~hsp_to_query_len_ratio=83.74 ~hsp_to_hit_len_ratio=85.12	ref|ZP_08257939.1|,response regulator receiver protein [Candidatus Nitrosoarchaeum limnia SFB1] gb|EGG41452.1| response regulator receiver protein [Candidatus Nitrosoarchaeum limnia SFB1] ~hsp_evalue=1e-37 ~hsp_similarity=0.79 ~hsp_score=335 ~hsp_bits=133 ~hsp_length=103 ~hsp_to_query_len_ratio=83.74 ~hsp_to_hit_len_ratio=85.12	LTTNKLILIVDDDIPLLENTAYMIETLGYDVVTAKDGMEAVDVYRSAQPSMTFMDVKMPKQDGFDAFFKIKEFDPDAKVVLITAYNMDEKKHLKAKSMNLLETIEKPYDMEKLETTLDKYLNS	Bacteria;Tenericutes;Mollicutes;Acholeplasmatales;Acholeplasmataceae;Candidatus Phytoplasma;	Bacteria;Tenericutes;Mollicutes;Acholeplasmatales;Acholeplasmataceae;Candidatus Phytoplasma;
AR1-gi03	36354	AR1-gi03-gene_5	34.96	-1	3453	4313	286	0	1e-114	78	ref|ZP_08257940.1|,hypothetical protein Nlim_1745 [Candidatus Nitrosoarchaeum limnia SFB1] gb|EGG41453.1| hypothetical protein Nlim_1745 [Candidatus Nitrosoarchaeum limnia SFB1] ~hsp_evalue=1e-114 ~hsp_similarity=0.78 ~hsp_score=872 ~hsp_bits=340 ~hsp_length=275 ~hsp_to_query_len_ratio=96.15 ~hsp_to_hit_len_ratio=95.74	ref|ZP_08257940.1|,hypothetical protein Nlim_1745 [Candidatus Nitrosoarchaeum limnia SFB1] gb|EGG41453.1| hypothetical protein Nlim_1745 [Candidatus Nitrosoarchaeum limnia SFB1] ~hsp_evalue=1e-114 ~hsp_similarity=0.78 ~hsp_score=872 ~hsp_bits=340 ~hsp_length=275 ~hsp_to_query_len_ratio=96.15 ~hsp_to_hit_len_ratio=95.74	LAEIKPGTLGNLYAYKTYTRPTARRMYGEFSYRKKTIPKHHENIQRMLHVLAINGPQTTWGMAKVELANDTAKIRSREKQYRKFLVGRDDRGRHSMGVLETGLVVIDGKSRLKAPANIYRLSIHGILYCLDVLDLTNKEIDMMAEKYKDVIPWIFGKWEYLKNTIGNEVYRLRLLAKGLFLDNIQTTKISKIPVYEILTYLSTKYLDNFEHIEETDLAEQISCWYYTQLLISKNPQKKKSSLEYQQWYKLITKGDRDLKSWYQSFLDEVTDFYEKRFKIVKNLKKL	Bacteria;Tenericutes;Mollicutes;Acholeplasmatales;Acholeplasmataceae;Candidatus Phytoplasma;	Bacteria;Tenericutes;Mollicutes;Acholeplasmatales;Acholeplasmataceae;Candidatus Phytoplasma;
AR1-gi03	36354	AR1-gi03-gene_6	35.07	1	4488	5522	344	0	2e-37	52		ref|YP_003589070.1|,TrkA N domain containing protein [Kyrpidia tusciae DSM 2912] gb|ADG05926.1| TrkA N domain protein [Kyrpidia tusciae DSM 2912] ~hsp_evalue=2e-37 ~hsp_similarity=0.52 ~hsp_score=369 ~hsp_bits=146 ~hsp_length=247 ~hsp_to_query_len_ratio=69.19 ~hsp_to_hit_len_ratio=66.57	MSKFTIEQKHVSENNKKHRIVSCFGCFSQMEVKEGVIGYGGDFFHPQCWKDFEKSSTVTSDLKTGQKKILIIGLGEIGYTNAQYMSEIGLWVDGYDINPETMQRALDENVIKEKAESFSGYDYYLICISTHKPENMFVPYLDGVYETAYRLLKEAKNGALLGIDSTVPQNTTRKILEILNHKLHVVHVPHRYYKHEKDEHGVQQERVIGACEQCCLDAGRKFYGHVLRIPLHIANTPDVAELTKIVENSYRYVQIAFSEEMKILCDNIGVDFDELRNSVNTKWNIDMLQAIDGIGGHCLPKDSQMVLDLSKQYVPNSIIESSKKVDSRYRMHIKNKTLLPTNSA
AR1-gi03	36354	AR1-gi03-gene_7	33.88	1	5519	6250	243	1	6e-07	51		ref|YP_006178830.1|,polysaccharide deacetylase [Halobacillus halophilus DSM 2266] emb|CCG43553.1| polysaccharide deacetylase [Halobacillus halophilus DSM 2266] ~hsp_evalue=6e-07 ~hsp_similarity=0.51 ~hsp_score=136 ~hsp_bits=57.0 ~hsp_length=121 ~hsp_to_query_len_ratio=48.97 ~hsp_to_hit_len_ratio=46.03	MNIKIAGAISTGLIIVLAVVLVMPPFLSYQFTPQHVLLLFTIDSKKDTSSWCTQLSQVLEKHDATAAIFLSGSTAEQHPDCITSFSDEIDIGSQGYTGNSIPLIPDYSDQLEEVKKGKQVIDEIGNFDSKLFKSPYGDTDQNIYSLLEKSGILADFSYDTQYNKFHNGQFIWFTIESYDANSFSIDDIPTKSSERINPIIINFENNIAIDEIDDLLSDVKKQRVTFVSASDLVGFELNSMEGL		Bacteria;Firmicutes;Bacillales;Bacillaceae;Halobacillus;
AR1-gi03	36354	AR1-gi03-gene_8	35.76	1	6252	7691	479	5	3e-64	50	ref|YP_006454972.1|,glycosyl transferase [Mycobacterium chubuense NBB4] gb|AFM19293.1| glycosyl transferase [Mycobacterium chubuense NBB4] ~hsp_evalue=3e-64 ~hsp_similarity=0.50 ~hsp_score=574 ~hsp_bits=225 ~hsp_length=449 ~hsp_to_query_len_ratio=87.89 ~hsp_to_hit_len_ratio=89.31	ref|YP_006454972.1|,glycosyl transferase [Mycobacterium chubuense NBB4] gb|AFM19293.1| glycosyl transferase [Mycobacterium chubuense NBB4] ~hsp_evalue=3e-64 ~hsp_similarity=0.50 ~hsp_score=574 ~hsp_bits=225 ~hsp_length=449 ~hsp_to_query_len_ratio=87.89 ~hsp_to_hit_len_ratio=89.31	MSELVQIPNKTNQKVTSDGKIHVEQKGWLVRIPTLIGILCTMFYTAYLGIEFGQPLIVFSVILPLHSFLILLVGWFFYKNPAHHSKIDNALISVIVPVYNQQNMIDKVLDAIFASTYSNIEVVAVNDGSTDKSLNKLRKLEKKYPKLRVLNKKNEGKRKAIADGFKISKGDYFVLIDSDSIIDKYAIEEFDKAFAKDSKVGSLVGHAKVWNAEKNLLTRFQDVWYDYFFNIRKTTESTFGTVLCCSGCLAAYRREALAPFIPFWEKSKIHYGDDRELTSYVIAPKWAKSEIENLYVDNNGNSLSTLTQKTMKAMSEYDDAEDRALTAQSLFNWKSQYVASSVVYTDVPEKWNIFIKQQKRWKKGTTRVNFFVSTFFWKRNPLIALIFYLDFMSMFSTPL…	Bacteria;Actinobacteria;Actinobacteridae;Actinomycetales;Corynebacterineae;Mycobacteriaceae;Mycobacterium;	Bacteria;Actinobacteria;Actinobacteridae;Actinomycetales;Corynebacterineae;Mycobacteriaceae;Mycobacterium;
AR1-gi03	36354	AR1-gi03-gene_9	35.28	1	7688	10102	804	0	3e-64	56		ref|ZP_10117097.1|,hypothetical protein BD31_I1216 [Candidatus Nitrosopumilus salaria BD31] gb|EIJ66739.1| hypothetical protein BD31_I1216 [Candidatus Nitrosopumilus salaria BD31] ~hsp_evalue=3e-64 ~hsp_similarity=0.56 ~hsp_score=603 ~hsp_bits=236 ~hsp_length=334 ~hsp_to_query_len_ratio=41.04 ~hsp_to_hit_len_ratio=50.38	MIDKKLFLLFVGVLLIPSLASDVFAENTALQIELTYPNGDRVSLGNTNLVIESQDDSIHQELIGTSSEPYFTTELPVDSRYEILVYVNDMLAGTKYLSLDDKTEHLIKIPINPSVGMKFIAYYEDGKTPIEGALLELYSHNGNLIKSAKTDAEGKTLRFWVSSTIATGDHYRVKISISDDLVYESTEIRLGSGSSDFDIVTNWPAVVDFIKINSNLENYPNHSYEKNVVARVFNEQLEKSATFVRDSAHITELQVGKYQVWVFEKNNPSHLLANQTIIVDDNSGQYDVSVLNSLPESNVVSEPSLQVNSNPDKSEFLNDFSNLSWTKQSSSGQQTQNIDDNLLQLVTEGNNDAVFTRSSFDKMDLSDKKITISYSLDNISSLEQFWIYFSHDDFESWYT…		Archaea;Thaumarchaeota;marine archaeal group 1;Nitrosopumilales;Nitrosopumilaceae;Nitrosopumilus;environmental samples;
AR1-gi03	36354	AR1-gi03-gene_10	36.88	1	10685	11473	262	1	7e-70	64	ref|ZP_08667855.1|,Copper binding protein plastocyanin/azurin family [Candidatus Nitrosoarchaeum koreensis MY1] gb|EGP93587.1| Copper binding protein plastocyanin/azurin family [Candidatus Nitrosoarchaeum koreensis MY1] ~hsp_evalue=7e-70 ~hsp_similarity=0.64 ~hsp_score=576 ~hsp_bits=226 ~hsp_length=244 ~hsp_to_query_len_ratio=91.22 ~hsp_to_hit_len_ratio=93.49	ref|ZP_08667855.1|,Copper binding protein plastocyanin/azurin family [Candidatus Nitrosoarchaeum koreensis MY1] gb|EGP93587.1| Copper binding protein plastocyanin/azurin family [Candidatus Nitrosoarchaeum koreensis MY1] ~hsp_evalue=7e-70 ~hsp_similarity=0.64 ~hsp_score=576 ~hsp_bits=226 ~hsp_length=244 ~hsp_to_query_len_ratio=91.22 ~hsp_to_hit_len_ratio=93.49	MLIIGSLIGTAHAQNTYDINIPTGASDPTAPFFWQSEKGGGTTGVIEIIVGDTVVWKNADTVAHTVTSGTPETGPDNMFNSGLFAPGKSYPLQFNEVGNFPYFCTVHPWAVGEVIVTEGLSVLPDVGKKITNGDSSFDLEYKFSRLLDNPQINVDQKSITFELIGQSQSSDHDLFLKLPSALLDGPYVIWADGEKLVDFEHEQENGLNTLLIPLTEKSKTLTIVGTYVIPEFGTYVMIVLLTAIASVIMVSFKLKSNLILRV	Bacteria;Tenericutes;Mollicutes;Acholeplasmatales;Acholeplasmataceae;Candidatus Phytoplasma;	Bacteria;Tenericutes;Mollicutes;Acholeplasmatales;Acholeplasmataceae;Candidatus Phytoplasma;
AR1-gi03	36354	AR1-gi03-gene_11	34.83	1	11613	12416	267	1	1e-108	78	ref|ZP_10117224.1|,hypothetical protein BD31_I1195 [Candidatus Nitrosopumilus salaria BD31] gb|EIJ66595.1| hypothetical protein BD31_I1195 [Candidatus Nitrosopumilus salaria BD31] ~hsp_evalue=1e-108 ~hsp_similarity=0.78 ~hsp_score=834 ~hsp_bits=325 ~hsp_length=266 ~hsp_to_query_len_ratio=98.50 ~hsp_to_hit_len_ratio=94.62	ref|ZP_10117224.1|,hypothetical protein BD31_I1195 [Candidatus Nitrosopumilus salaria BD31] gb|EIJ66595.1| hypothetical protein BD31_I1195 [Candidatus Nitrosopumilus salaria BD31] ~hsp_evalue=1e-108 ~hsp_similarity=0.78 ~hsp_score=834 ~hsp_bits=325 ~hsp_length=266 ~hsp_to_query_len_ratio=98.50 ~hsp_to_hit_len_ratio=94.62	MGTAFAQTPFRDTAGLTQNGIEWCEENYQLYQMMGNDFFEHHHHSIESRLCGNLYNDGLWFYTGYDRYQKLIEQSRMYYNLEIQESFVESKEGKLDTKPVVVEEIPQVISQQQKELENMNNESESNVVEPSTSIEPTLDQNNDSDAGGCLIATATYGSELAPQVQQLREFRDNKLLQTDAGSLFMTSFNEIYYSFSPTVADYERKNPVFKEIVKVAITPMISSLSILNNVDMDSETKVLGYGISLILLNLGMYVGIPSALIVGIRRI	Archaea;Thaumarchaeota;marine archaeal group 1;Nitrosopumilales;Nitrosopumilaceae;Nitrosopumilus;environmental samples;	Archaea;Thaumarchaeota;marine archaeal group 1;Nitrosopumilales;Nitrosopumilaceae;Nitrosopumilus;environmental samples;
AR1-gi03	36354	AR1-gi03-gene_12	31.27	-1	12602	12988	128	0	7e-37	75	ref|ZP_10117379.1|,hypothetical protein BD31_I0964 [Candidatus Nitrosopumilus salaria BD31] gb|EIJ66397.1| hypothetical protein BD31_I0964 [Candidatus Nitrosopumilus salaria BD31] ~hsp_evalue=7e-37 ~hsp_similarity=0.75 ~hsp_score=330 ~hsp_bits=131 ~hsp_length=113 ~hsp_to_query_len_ratio=88.28 ~hsp_to_hit_len_ratio=100.00	ref|ZP_10117379.1|,hypothetical protein BD31_I0964 [Candidatus Nitrosopumilus salaria BD31] gb|EIJ66397.1| hypothetical protein BD31_I0964 [Candidatus Nitrosopumilus salaria BD31] ~hsp_evalue=7e-37 ~hsp_similarity=0.75 ~hsp_score=330 ~hsp_bits=131 ~hsp_length=113 ~hsp_to_query_len_ratio=88.28 ~hsp_to_hit_len_ratio=100.00	LTFNYTVKTQKDIDVIIQEITTKLSEIKFGVLGTLDFKEIFAKKGVDYPHQYKLLEVCNPQAAKKALDSDPNIGLLLPCTIAVFEKDGENHISLARPTELLSVASNKELELMGKEIETKLIEIINVVK	Archaea;Thaumarchaeota;marine archaeal group 1;Nitrosopumilales;Nitrosopumilaceae;Nitrosopumilus;environmental samples;	Archaea;Thaumarchaeota;marine archaeal group 1;Nitrosopumilales;Nitrosopumilaceae;Nitrosopumilus;environmental samples;
AR1-gi03	36354	AR1-gi03-gene_13	38.27	-1	13142	14680	512	0	2e-70	49	ref|YP_001866210.1|,kelch repeat containing protein [Nostoc punctiforme PCC 73102] gb|ACC81267.1| Kelch repeat containing protein [Nostoc punctiforme PCC 73102] ~hsp_evalue=9e-43 ~hsp_similarity=0.45 ~hsp_score=424 ~hsp_bits=167 ~hsp_length=526 ~hsp_to_query_len_ratio=98.24 ~hsp_to_hit_len_ratio=93.12	ref|YP_001615514.1|,hypothetical protein [Sorangium cellulosum So ce 56 ] emb|CAN95034.1| Hypothetical protein sce4871 [Sorangium cellulosum So ce 56 ] ~hsp_evalue=2e-70 ~hsp_similarity=0.49 ~hsp_score=639 ~hsp_bits=250 ~hsp_length=514 ~hsp_to_query_len_ratio=97.27 ~hsp_to_hit_len_ratio=55.24	MSHHSHLHKLNTVAVHLGLLKNGKALLFSGSHKKLWDWTKGEANIWNPNNPDHHENSNLKRNLFCSGHCFLPDGRLLVVGGQSTFNYPHVIFGTVIGVLPLVLKILGKEAADHDIHTFDPDESDPNLQWTRHSPGMSKARWYPTCVTLPDGNALIVSGTWSHGYHALFGGFMNKSYQIFDSTTNILSEPKSFGFEHIHMYPYLHVLPGNHLFVHSDKTTKFWDISQKQFLSGEFVTSTGGTRTYPGMGTCVMLPLNHDDQVAKIMVIGGSTVMKPGKEDDATSIPEMLTIPLNDPTNSAGWQEKPHHLKRFLCDSVLLPDGKILVTNGAEKGTADSNQIAVMKIELFDPETETWQELANPLEKPRLYHGTAILLSDGSVLAAGSTGHDFTRAIFRPDQH…	Bacteria;Cyanobacteria;Nostocales;Nostocaceae;Nostoc;	Bacteria;Proteobacteria;Deltaproteobacteria;Myxococcales;Sorangiineae;Polyangiaceae;Sorangium;
AR1-gi03	36354	AR1-gi03-gene_14	37.34	-1	14699	15946	415	0	4e-87	63	ref|YP_001865661.1|,tyrosinase [Nostoc punctiforme PCC 73102] gb|ACC80718.1| tyrosinase [Nostoc punctiforme PCC 73102] ~hsp_evalue=1e-41 ~hsp_similarity=0.46 ~hsp_score=409 ~hsp_bits=162 ~hsp_length=361 ~hsp_to_query_len_ratio=71.57 ~hsp_to_hit_len_ratio=79.73	ref|ZP_10118368.1|,common central domain of tyrosinase [Candidatus Nitrosopumilus salaria BD31] gb|EIJ65432.1| common central domain of tyrosinase [Candidatus Nitrosopumilus salaria BD31] ~hsp_evalue=4e-87 ~hsp_similarity=0.63 ~hsp_score=729 ~hsp_bits=285 ~hsp_length=306 ~hsp_to_query_len_ratio=71.57 ~hsp_to_hit_len_ratio=55.96	LTRKNAKDFLPDERQRYCNALLTLKQTIEPGHTLSKYDEFVAIHYGVTRRLRNGIPIGDGAHFVPGFLAWHREYLNRFEKAIRTVDSTLSLPYWNWSSGDDTDTTEIFTDDFMGPPGDPNNGNKITSGYFVENNWEVHSELDGGNNGSVLVRDSTLLSSSKLSQVSGYGELAMDAVNGDNDFDSFLPGLEGPHGSIHMWIGGHMTSMTSPNDPIFFLHHANIDRLWSKWQELHPGPENYNPNNDGSYGSRLNDRMWPWDGSEDTTTTRTGTATGISLQGLLPTFSDYDIVTPRHVLDNNLTIPIPVRQFLANTLQIRNQTTGEILSRYKIIGSVPDKFAANNGILNQILTTIGYEDRIGRTESDNDFVDVILEISHTDNHVNSARGVQLGGDDIEVFVN…	Bacteria;Cyanobacteria;Nostocales;Nostocaceae;Nostoc;	Archaea;Thaumarchaeota;marine archaeal group 1;Nitrosopumilales;Nitrosopumilaceae;Nitrosopumilus;environmental samples;
AR1-gi03	36354	AR1-gi03-gene_15	35.06	1	16171	16344	57	0					MSLGAINAVRDLQNSITKMCYDYRQVNKLTGLENTTLKDLDAFLQELKDKQTELEES
AR1-gi03	36354	AR1-gi03-gene_16	31.69	-1	16443	16625	60	0					MIRYFTIRNMPKKIEKAGSVDFYQGDHHALYPFPEFSMTKEKFTYQISDHLPLWIQLNIE
AR1-gi03	36354	AR1-gi03-gene_17	37.14	-1	16852	17166	104	0	3e-26	69		ref|ZP_10292082.1|,endonuclease/exonuclease/ phosphatase family protein [Pseudoalteromonas rubra ATCC 29570] ~hsp_evalue=3e-26 ~hsp_similarity=0.69 ~hsp_score=268 ~hsp_bits=107 ~hsp_length=103 ~hsp_to_query_len_ratio=99.04 ~hsp_to_hit_len_ratio=31.25	MIAITELTVNTDDLEEIMRIMGPYWKVIYSDTNMDVKGNGERIGYLYDGRIIEFTGLAAEADPIRLEPENKTDEWIPILTWWRSPYLVSFKAGQFEFVMLAVHI		Bacteria;Proteobacteria;Gammaproteobacteria;Alteromonadales;Pseudoalteromonadaceae;Pseudoalteromonas;
AR1-gi03	36354	AR1-gi03-gene_18	34.41	-1	17397	18329	310	0	4e-41	51	ref|NP_616556.1|,hypothetical protein [Methanosarcina acetivorans C2A] gb|AAM05036.1| predicted protein [Methanosarcina acetivorans C2A] ~hsp_evalue=4e-41 ~hsp_similarity=0.51 ~hsp_score=396 ~hsp_bits=157 ~hsp_length=333 ~hsp_to_query_len_ratio=94.52 ~hsp_to_hit_len_ratio=80.39	ref|NP_616556.1|,hypothetical protein [Methanosarcina acetivorans C2A] gb|AAM05036.1| predicted protein [Methanosarcina acetivorans C2A] ~hsp_evalue=4e-41 ~hsp_similarity=0.51 ~hsp_score=396 ~hsp_bits=157 ~hsp_length=333 ~hsp_to_query_len_ratio=94.52 ~hsp_to_hit_len_ratio=80.39	MAFHFSYIQEKYEEFNEHGRRYLKWTNKEKTWHYKECSVTVFGLNDGAHIVIRRERSGKSKFKKSEYRLKLMMGFTITEVTINHTDSESVLEFTVLQSQDRHHRDLKDVRISSKNKEEIISLHQIIVEKINNPKNEDNIIFPNYSPTNSKILPVVYQPRVDAWENFLREINIIANGQNYQVTLAFEGEVLRKFFLVDPFYKLYRFLKFRRTIDIETFEIRQDQFYFDNIYSNDKTLFDDSTHNQKIIPIKYYFSDKNHPVVFINTSNHALAPHDNNHDFWKWEYIPWDEKTPLKSSEKSREDTEKFYRRF	Archaea;Euryarchaeota;Methanomicrobia;Methanosarcinales;Methanosarcinaceae;Methanosarcina;	Archaea;Euryarchaeota;Methanomicrobia;Methanosarcinales;Methanosarcinaceae;Methanosarcina;
AR1-gi03	36354	AR1-gi03-gene_19	34.85	1	18376	19494	372	2					VITERSKDFVKAEKDSSDPDHPKIKYVIDNERVNKVVLSEINEFKQFRDELEKEGKQHELIFDKIIKKCKENEIMFEAKSRQIKEELDKKKVTANMKEDGEKQAEKTKFSSYMNYIAGTTLVVIGMLMILSIGCVEWTLCSVESNPYLQILESNFLMVLVGTVVGPMVSKYLKEKYDIQIKSEQLVMITQDAVKTVSMYNKVANELRDDKGQLSDEQIEKLQNAALSSIKNNFGTDKYKELITSLSGQAFKKAIEYAVAQKKIESFPLEQEQVEKIVRQSLDAVPYVIDWQNKKPEVKETFIRGYVKNLLQNTGADGWAYNALEGVFDAEVNKRLTAAAVADARGLIKTNETEPMKKYSSVIVDAVLESGVK
AR1-gi03	36354	AR1-gi03-gene_20	34.85	-1	20075	20272	65	0					VRTRDPDAIIRDLTDQKVKEQKEEKTRNYVTQIVTMQHYFMEEHNQLKDLQLMQIQGDFNVRTSP
AR1-gi03	36354	AR1-gi03-gene_21	31.46	-1	20313	22772	819	0	1e-100	49	ref|ZP_00994751.1|,hypothetical protein JNB_00220 [Janibacter sp. HTCC2649] gb|EAP98546.1| hypothetical protein JNB_00220 [Janibacter sp. HTCC2649] ~hsp_evalue=1e-100 ~hsp_similarity=0.49 ~hsp_score=874 ~hsp_bits=341 ~hsp_length=769 ~hsp_to_query_len_ratio=93.04 ~hsp_to_hit_len_ratio=92.57	ref|ZP_00994751.1|,hypothetical protein JNB_00220 [Janibacter sp. HTCC2649] gb|EAP98546.1| hypothetical protein JNB_00220 [Janibacter sp. HTCC2649] ~hsp_evalue=1e-100 ~hsp_similarity=0.49 ~hsp_score=874 ~hsp_bits=341 ~hsp_length=769 ~hsp_to_query_len_ratio=93.04 ~hsp_to_hit_len_ratio=92.57	MNQEEKLLNDIFDIAISDPANLMNFLKQNQNQVSFELAERAKKIADHEASSNRLGNATAAYRGATNIFLLLGYRKEALYCYFQFWQIQYMLCKQPSDYLAVREQISSLLEKCLEVKAEYLIFRIYFVMADSAFWASEETKTPKDKDDLLLTVLQDLSNATKSIEGNNERVWIEQYVSLVSTIISKVNSNFFLLEQEKKFKDEVLEEITQGIEKQVETNFVYQKIPSDLNKTCQTLTNLAYLSYRYGDMKVGSERFRIASEVALTAKNDGIWLDIISKWHSIEKEYNDNLQELKKLQDSIFDKMESFRKSFKSRAGRLWCTQFIESSLSEILQSILRERKDEQIFEIIERLKARTLLDYMQIKPKEFQDKKISEIIFDKEKKLLRFNSPTSKSNVPEIIQ…	Bacteria;Actinobacteria;Actinobacteridae;Actinomycetales;Micrococcineae;Intrasporangiaceae;Janibacter;	Bacteria;Actinobacteria;Actinobacteridae;Actinomycetales;Micrococcineae;Intrasporangiaceae;Janibacter;
AR1-gi03	36354	AR1-gi03-gene_22	30.97	-1	22769	23656	295	0	3e-30	52	ref|YP_001610869.1|,hypothetical protein [Sorangium cellulosum So ce 56 ] emb|CAN90389.1| hypothetical protein predicted by Glimmer/Critica [Sorangium cellulosum So ce 56 ] ~hsp_evalue=3e-30 ~hsp_similarity=0.52 ~hsp_score=312 ~hsp_bits=124 ~hsp_length=233 ~hsp_to_query_len_ratio=78.64 ~hsp_to_hit_len_ratio=79.93	ref|YP_001610869.1|,hypothetical protein [Sorangium cellulosum So ce 56 ] emb|CAN90389.1| hypothetical protein predicted by Glimmer/Critica [Sorangium cellulosum So ce 56 ] ~hsp_evalue=3e-30 ~hsp_similarity=0.52 ~hsp_score=312 ~hsp_bits=124 ~hsp_length=233 ~hsp_to_query_len_ratio=78.64 ~hsp_to_hit_len_ratio=79.93	MTNNPIVKKVSFDKTQIRSLERKLEFDRDASQPGKIRTVKRGTITEQIQVPELNIQKQFDDEIIKTYEDGIRISSQIDSTPLIPMYKNAEQKIPPKIITQHETMKYDFYLIEFFFGLMLKKGLFPKTAQLNVKLSDDVVKDNRKTFPTQLFPGRKDKKYFEANVSGSFGINADLEFSVPEVIGQPIPFADVKVDGNLKSNFILGPFQYEYKKASIEVSGLNDPEIFWKYNMESELHGTNDFKSIMILKVAQEAKSVQMKVKLGVIPYKKEWHRLSHEELPLLTDEITQEVELIPR	Bacteria;Proteobacteria;Deltaproteobacteria;Myxococcales;Sorangiineae;Polyangiaceae;Sorangium;	Bacteria;Proteobacteria;Deltaproteobacteria;Myxococcales;Sorangiineae;Polyangiaceae;Sorangium;
AR1-gi03	36354	AR1-gi03-gene_23	34.34	1	24406	25197	263	0	1e-39	56	ref|YP_001582686.1|,ArsR family transcriptional regulator [Nitrosopumilus maritimus SCM1] gb|ABX13248.1| transcriptional regulator ArsR family [Nitrosopumilus maritimus SCM1] ~hsp_evalue=1e-39 ~hsp_similarity=0.56 ~hsp_score=372 ~hsp_bits=147 ~hsp_length=247 ~hsp_to_query_len_ratio=93.92 ~hsp_to_hit_len_ratio=92.48	ref|YP_001582686.1|,ArsR family transcriptional regulator [Nitrosopumilus maritimus SCM1] gb|ABX13248.1| transcriptional regulator ArsR family [Nitrosopumilus maritimus SCM1] ~hsp_evalue=1e-39 ~hsp_similarity=0.56 ~hsp_score=372 ~hsp_bits=147 ~hsp_length=247 ~hsp_to_query_len_ratio=93.92 ~hsp_to_hit_len_ratio=92.48	MVSGAELILELSSSQRMDILQLLSATNLKASEIAKKLNTSIQAISRHVDRLHAAKLIEKNEDGIYKLTVIGNALLHQYPFFEFLGKYRDYFETHDFSGVPDHLLVRIGDLLNCDLETNTMKALQRSRDWAASMEKWVKGVTFTIPLEYYETVSKSMRNGATHKIVFGKNSVVPNGYYDHPRRKEWEQYIESGQIQEKIVESVPLVVGLSEKEAHLIFANKKLGYPDIKGIFFSKDPKFRKWCEDLVDYYWTLPEIKNFKLVEK	Archaea;Thaumarchaeota;marine archaeal group 1;Nitrosopumilales;Nitrosopumilaceae;Nitrosopumilus;	Archaea;Thaumarchaeota;marine archaeal group 1;Nitrosopumilales;Nitrosopumilaceae;Nitrosopumilus;
AR1-gi03	36354	AR1-gi03-gene_24	35.52	1	25199	25792	197	0	1e-17	49	ref|YP_001582672.1|,transcriptional regulator protein like protein [Nitrosopumilus maritimus SCM1] gb|ABX13234.1| transcriptional regulator protein like protein [Nitrosopumilus maritimus SCM1] ~hsp_evalue=1e-17 ~hsp_similarity=0.49 ~hsp_score=213 ~hsp_bits=86.7 ~hsp_length=186 ~hsp_to_query_len_ratio=93.91 ~hsp_to_hit_len_ratio=70.19	ref|YP_001582672.1|,transcriptional regulator protein like protein [Nitrosopumilus maritimus SCM1] gb|ABX13234.1| transcriptional regulator protein like protein [Nitrosopumilus maritimus SCM1] ~hsp_evalue=1e-17 ~hsp_similarity=0.49 ~hsp_score=213 ~hsp_bits=86.7 ~hsp_length=186 ~hsp_to_query_len_ratio=93.91 ~hsp_to_hit_len_ratio=70.19	MLQNTSEKIDNLISKKIQGIDFLANNELYFSSHNFGDVPDYLLSQIEAFSSCRVLSSVWSSHSYCQKIISDSEKFVYCIFTQPPFLLADIFYQKLQSGTPLKFLFGKNSDIPECNDLVDKLQLDKPKLDTQLKKRMCDHVAANLIMSDSGACLMLPDNNNATDMVMGIAGNEKPFLDWCVSFFEYKWNTGEMFARLR	Archaea;Thaumarchaeota;marine archaeal group 1;Nitrosopumilales;Nitrosopumilaceae;Nitrosopumilus;	Archaea;Thaumarchaeota;marine archaeal group 1;Nitrosopumilales;Nitrosopumilaceae;Nitrosopumilus;
AR1-gi03	36354	AR1-gi03-gene_25	36.79	1	25970	29266	1098	0	5e-13	69		ref|ZP_08258043.1|,Hypothetical protein Nlim_1853 [Candidatus Nitrosoarchaeum limnia SFB1] gb|EGG41390.1| Hypothetical protein Nlim_1853 [Candidatus Nitrosoarchaeum limnia SFB1] ~hsp_evalue=5e-13 ~hsp_similarity=0.69 ~hsp_score=192 ~hsp_bits=78.6 ~hsp_length=84 ~hsp_to_query_len_ratio=7.65 ~hsp_to_hit_len_ratio=36.21	MLVTQPLIISSFADSTYSQNESMGNLEVDWGETVTISSGTTITITTQGTVTVSQEGVLINNGHLILEEYSELTNSGTIKNNGIITVNSVSELHNLDGASIINNGIIDLKPAPDGGLLENFGTITNTCEGQVNVPYQNQFSGNQPINDCQDTAPKDDDQDNDGIPDKYDECPVDPNNLCKDSDNDGTPDPNDPCPEDPDDLCLDSDNDGKIDRYDPCPNDPNDGCIDSDGDGIPDSSDPCKYDPINGCADTGDSDNDGLDDGIDDCPNQPETQNGYQDSDGCPDTAPEQKSTTGTNDSDNDGIPDDKDYCINDPETVNGFEDSDGCPDSLPKESYQTPTTNKIEPRLSTTSDSSGNTNIRIDFINTNTGKPQEQIDYRLEITGNGKTVFGPTGLSHTSFS…		Bacteria;Tenericutes;Mollicutes;Acholeplasmatales;Acholeplasmataceae;Candidatus Phytoplasma;
AR1-gi03	36354	AR1-gi03-gene_26	31.18	1	29433	29618	61	1					MHLSYVMIIITLFSTMIPAFGQITHDDCEHLSNVLDESFLKWCLDFFEYKWNSGEQFARLR
AR1-gi03	36354	AR1-gi03-gene_27	36.98	1	29682	31106	474	1					MKSLLLLITTVILFTVSGNAFALSLPVTNYSFEDPVLEDGESISPIPGWTNDGVTSFILNPVGESPLDGNNYALIKEGGSFLKQTVSTVEPNKQYVLTADVSDQSSSITDYPFVQLRISNGVDAVTVGYVITTSVFQTITATWNSSTSGSSIGNPIEISIGSVSGGDFALDNVRFDVFDIDVDTDNDGIGDSVDNCPTVSNPDQSDSDGDGIGDLCDEPIDNIGNTSVTATLLPNGDIDVVYGDPDGISNVKFLTGRAVSTTFGFCDTLLDDYWGSLSDSVVLTIEDCVDGVDPVRTDGGISGDITKWQVDLDGTVTCLEGSCLPEQPGPPSTPGNGNGNSNPPANPGIPEEIPGKGNSPFLVQTYHIILDEPITCTSISGDVFITDFNADFRQTGFDD…
AR1-gi03	36354	AR1-gi03-gene_28	29.63	-1	31397	31747	116	0					MNNINLLDMPRSYMNEDRFEELERRVSKLEKEVFQEKKYKKETKHTGLRGGLRLLIGNGFFNYPKALNEIVTELKREGYHYPNPSISKALSVDLTLKQKLLNRIKEEKSWKYVLRK
AR1-gi03	36354	AR1-gi03-gene_29	31.18	1	32043	32645	200	0	4e-16	73		ref|ZP_08257507.1|,Hypothetical protein Nlim_1291 [Candidatus Nitrosoarchaeum limnia SFB1] gb|EGG41848.1| Hypothetical protein Nlim_1291 [Candidatus Nitrosoarchaeum limnia SFB1] ~hsp_evalue=4e-16 ~hsp_similarity=0.73 ~hsp_score=193 ~hsp_bits=79.0 ~hsp_length=74 ~hsp_to_query_len_ratio=36.50 ~hsp_to_hit_len_ratio=88.10	MANGLKVELDVDVKKIRELIDYAKKSVENEDDELIKNESYKIILKLLLDRYLSSESIPQGAPKIGSNLTKKQNELANLCSITISELYDVFKFQDSSVNLVAAIQGSDSFKHLVGTQCYLAALEVVYEKDWVSSNDVTECMRSMGVKDLSNLATNLKKHSDIFRISGTRGHNKYKLTSGMGRKSAFDFIHKLGKGESLHEN		Bacteria;Tenericutes;Mollicutes;Acholeplasmatales;Acholeplasmataceae;Candidatus Phytoplasma;
AR1-gi03	36354	AR1-gi03-gene_30	31.99	1	32992	33585	197	0					MDKIDEIKQNIAIAIESTQSIEDEKYRIEAFKIILNNLSNTTLKTGSGTGSGTGSGTGSGTGSGTGSGTGYDDDLLSILSEKSGLDKESLLNVLTFEKNQLILLRVKGDSIADQYFYCSLMILAFWKICKNMDYVSNVKLGFPMSRYGINTRNLSTTLQKKKYHEFIISKGKGKSKEYRITTKGIQKAFETLSELSQ
AR1-gi03	36354	AR1-gi03-gene_31	26.19	1	33588	34091	167	0	1e-06	45		ref|YP_327639.1|,hypothetical protein NP6006A [Natronomonas pharaonis DSM 2160] emb|CAI50783.1| hypothetical protein NP6006A [Natronomonas pharaonis DSM 2160] ~hsp_evalue=1e-06 ~hsp_similarity=0.45 ~hsp_score=130 ~hsp_bits=54.7 ~hsp_length=151 ~hsp_to_query_len_ratio=88.62 ~hsp_to_hit_len_ratio=51.38	MTLDSKIIVSQLNKLGVSKSLLNNWLDEYKKIKNEFLKQQWNTCISNCGLFSEYTVAILKELYEQSPINQNNIHFDNFYKDCIQKSKPNPEDEILLLAVPHAAKTIYTIRNKKKGAHVKAIDPDYVDSLFVTSLSDYILSQFVLLKCKGTQNDVANLIQNIIEKKFL		Archaea;Euryarchaeota;Halobacteria;Halobacteriales;Halobacteriaceae;Natronomonas;
AR1-gi03	36354	AR1-gi03-gene_32	27.78	1	34154	34351	65	0					LITLYVKGKRMTKNELISTLQMSYEQLATSALRSLKQKNFVHESDSGYVITRSGIDKVEKIVQNI
AR1-gi03	36354	AR1-gi03-gene_33	37.96	-1	35014	36267	417	0	1e-104	64	ref|YP_001582658.1|,integrase family protein [Nitrosopumilus maritimus SCM1] gb|ABX13220.1| integrase family protein [Nitrosopumilus maritimus SCM1] ~hsp_evalue=1e-104 ~hsp_similarity=0.64 ~hsp_score=835 ~hsp_bits=326 ~hsp_length=400 ~hsp_to_query_len_ratio=95.68 ~hsp_to_hit_len_ratio=94.33	ref|YP_001582658.1|,integrase family protein [Nitrosopumilus maritimus SCM1] gb|ABX13220.1| integrase family protein [Nitrosopumilus maritimus SCM1] ~hsp_evalue=1e-104 ~hsp_similarity=0.64 ~hsp_score=835 ~hsp_bits=326 ~hsp_length=400 ~hsp_to_query_len_ratio=95.68 ~hsp_to_hit_len_ratio=94.33	MEKDLSQNNVELIKKFDRVLVNESLSDARRSKVLGTILSLSRMLNKDWIDASKEDMEELVYNFNKKFSKGGQETNTTADHKKILKNFYRWIKRGSRDQKQVGDPTETSWIRVRKPRENLTADMLITESEKNSLLKACGENLRDRAFVHTFSDLACRPGEILSRQIKHVKFDDRGAIIVVDGKTGPRPVRVIECVPDLASYFDKHPNNSDPEAPLWIAMDDKKYGEAWSYAAMRKRLQRICDVAQIHKRVWPNLFRHTGATRTGMFLTESLQKKRYGWSSGSKMPGRYEHMMNSDVEEAMFKHYGMSSSKGVDLVNKPRICKICDVPNSYDAKLCSKCGKPLSLKTAIEKEEQEQIEKKQLEEKIKILEEKQVKLENSQKEYEAIKPDLDKMVIQYFEDL…	Archaea;Thaumarchaeota;marine archaeal group 1;Nitrosopumilales;Nitrosopumilaceae;Nitrosopumilus;	Archaea;Thaumarchaeota;marine archaeal group 1;Nitrosopumilales;Nitrosopumilaceae;Nitrosopumilus;
GI_ID=AR1-gi04	LENGTH=53440	GC=34.50
id	length	GI_locus_tag	gc_perc	strand	start	end	proteinlength	predhel	evalue	similarity	product	besthit_nr	sequence	taxonomy1	taxonomy2
AR1-gi04	53440	AR1-gi04-gene_1	33.93	1	1	501	166	5					MKPITIFRFFSPIRYIEIIAVLSAFQILDIAWQSDVIIFNFFFPVIIGSAAFDAVFHKDGFKAGFKSAGIKYYTGMGIQFVGSAVSALASFNTDPEKIPVIIMYTVLLLGIGGALEGFHFFSEKKLKNIVLTPVQKILALIGLTLLIFFFGLYTVLELVPRTPWFN
AR1-gi04	53440	AR1-gi04-gene_2	34.2	1	509	1552	347	0	3e-27	52	ref|YP_003423916.1|,CRISPR associated protein Cas1 2 [Methanobrevibacter ruminantium M1] sp|D3E3B3.1|CAS1B_METRM RecName: Full=CRISPR associated protein Cas1 2 gb|ADC47024.1| CRISPR associated protein Cas1 2 [Methanobrevibacter ruminantium M1] ~hsp_evalue=4e-24 ~hsp_similarity=0.47 ~hsp_score=271 ~hsp_bits=108 ~hsp_length=304 ~hsp_to_query_len_ratio=78.10 ~hsp_to_hit_len_ratio=84.13	ref|YP_565285.1|,CRISPR associated Cas1 family protein [Methanococcoides burtonii DSM 6242] gb|ABE51535.1| Protein of unknown function DUF48 [Methanococcoides burtonii DSM 6242] ~hsp_evalue=3e-27 ~hsp_similarity=0.52 ~hsp_score=296 ~hsp_bits=118 ~hsp_length=262 ~hsp_to_query_len_ratio=68.59 ~hsp_to_hit_len_ratio=63.68	LTLKNQKNHYNVKFLKGYGHSISVKDSKIILKSNHDPFSPPEQEEWFVKNMPYEKIVLSGKGYVSTEALSLLSENNRNVILLDNHGKPVTFCNGMMDSLTATKYRMAQYDTFRNPEKCEYLRKQIISAKKESQLKLLRLIGSEISELPDSEHISAKVYWTEFAKFIPEKYQFHSRNQSHITSSKNNATDIINALLNYGYSVLAGEISKFVCGFGLDPYLGFMHRSHTGFQPLVYDIIEPFRWLVDYTVYSMANHSSTRQRIKLKEYSFTKDGTVVLEYSLIKRFLEMLERQFSQERKYSFRHGKKTKDGLKSVQEITVVKIIIQNLVEYSTGKQKSLESNNFAFFDF	Archaea;Euryarchaeota;Methanobacteria;Methanobacteriales;Methanobacteriaceae;Methanobrevibacter;	Archaea;Euryarchaeota;Methanomicrobia;Methanosarcinales;Methanosarcinaceae;Methanococcoides;
AR1-gi04	53440	AR1-gi04-gene_3	32.34	-1	1524	1925	133	4					MNTPILIIGIILMVIGVFVYFTIQPDVSNCGSFVGQFGQVISTNISSGCQTVYQIQTISAVIVVVGLGLTIAGAVMKNSSQTTTNRVLAIIASIIAFFGFQMIFPFPYGIVFAIISVIVIIFPLFRNRKKQNY
AR1-gi04	53440	AR1-gi04-gene_4	36.36	-1	2210	2506	98	1					VNRIQVILGVVGGILLIAIIAYIANEEYQKQQWAERLSTGHTECQILRASGDEWIKCELEYIQEAREFCWKYPDFNRDMCVNLEKQIEESPELNKIFP
AR1-gi04	53440	AR1-gi04-gene_5	29.95	1	2577	3374	265	2	1e-06	45	ref|YP_876344.1|,hypothetical protein CENSYa_1418 [Cenarchaeum symbiosum A] gb|ABK78040.1| hypothetical protein CENSYa_1418 [Cenarchaeum symbiosum A] ~hsp_evalue=1e-06 ~hsp_similarity=0.45 ~hsp_score=135 ~hsp_bits=56.6 ~hsp_length=207 ~hsp_to_query_len_ratio=76.60 ~hsp_to_hit_len_ratio=72.90	ref|YP_876344.1|,hypothetical protein CENSYa_1418 [Cenarchaeum symbiosum A] gb|ABK78040.1| hypothetical protein CENSYa_1418 [Cenarchaeum symbiosum A] ~hsp_evalue=1e-06 ~hsp_similarity=0.45 ~hsp_score=135 ~hsp_bits=56.6 ~hsp_length=207 ~hsp_to_query_len_ratio=76.60 ~hsp_to_hit_len_ratio=72.90	MKFVLLLILIGMITPVFAQESSFDEQLMNSTEYSKIIDRLYLLENENKQLENLIHNFDDGISSKLSKIDESLIQSGDVANKSLWLGLYISMVFAGIAIAATIIYSIKLGSQTKLIETDIKTRIRPILSRKELRKKITNSTEQHVGELHTLSKQKALFHFQNTGTLPAVNISRNYYAEIRETPSNEIKLDPTKYVDAFKMASLAPNEYYSTDIFWLDPCFDDAVDKNTCYFGLIIWYHDSKGTRYHYHIEGYFDKGEMMLNHVDMD	Archaea;Thaumarchaeota;Cenarchaeales;Cenarchaeaceae;Cenarchaeum;	Archaea;Thaumarchaeota;Cenarchaeales;Cenarchaeaceae;Cenarchaeum;
AR1-gi04	53440	AR1-gi04-gene_6	34.08	-1	3371	3637	88	0	3e-08	52	gb|ABZ08337.1|,hypothetical protein ALOHA_HF4000APKG2O16ctg9g15 [uncultured marine crenarchaeote HF4000_APKG2O16] ~hsp_evalue=3e-08 ~hsp_similarity=0.52 ~hsp_score=131 ~hsp_bits=55.1 ~hsp_length=85 ~hsp_to_query_len_ratio=96.59 ~hsp_to_hit_len_ratio=79.35	gb|ABZ08337.1|,hypothetical protein ALOHA_HF4000APKG2O16ctg9g15 [uncultured marine crenarchaeote HF4000_APKG2O16] ~hsp_evalue=3e-08 ~hsp_similarity=0.52 ~hsp_score=131 ~hsp_bits=55.1 ~hsp_length=85 ~hsp_to_query_len_ratio=96.59 ~hsp_to_hit_len_ratio=79.35	MKLVVSVSKTYTHRGNHRHKTSTKKRWHIYYYDEEGNFRTQRVNWIMAMYYKTQKRKRLKYVCTECLSQFVSLVKSHKEEVECPYCEV	Archaea;environmental samples;	Archaea;environmental samples;
AR1-gi04	53440	AR1-gi04-gene_7	28.94	-1	3682	4296	204	0	1e-07	59		ref|YP_001582083.1|,hypothetical protein Nmar_0749 [Nitrosopumilus maritimus SCM1] gb|ABX12645.1| hypothetical protein Nmar_0749 [Nitrosopumilus maritimus SCM1] ~hsp_evalue=1e-07 ~hsp_similarity=0.59 ~hsp_score=137 ~hsp_bits=57.4 ~hsp_length=66 ~hsp_to_query_len_ratio=32.35 ~hsp_to_hit_len_ratio=34.38	MDYAQLRPNSSEMTQYEFKILEIIQKNPDIHHNGILDLSVPKYMAKKTAQRAIQSLISRGLIFVNKVGRQTQYSFNEGKEQINPDDLRKSVLVWSMFDEHDTKMLEKRYSELSTMQKTGEALFQIQLALQNISQLSLLESLENPSEESLKKERIKLKKRIRKIINLVRKDKDYKIVYPVMMQILSSRKLEFSLNVDRPEFKIKK		Archaea;Thaumarchaeota;marine archaeal group 1;Nitrosopumilales;Nitrosopumilaceae;Nitrosopumilus;
AR1-gi04	53440	AR1-gi04-gene_8	35.9	1	4352	4585	77	0					MTLKKIKPKDMILEPVITDFGNRKVSQQNFSKIVALPKTALDNCGITTDVNVKLVQFDGEKFLTLSPVIEKGGDKTE
AR1-gi04	53440	AR1-gi04-gene_9	38.02	1	4569	4760	63	0					VIKLSETLYPPFLKWGQYTSQDSENPDTIELKVAETNTFETEFSINVLALIKEKRHGKNTTLN
AR1-gi04	53440	AR1-gi04-gene_10	34.1	1	4798	5058	86	0					VEQDCKVTSQRRHTGSQDVAWNIKEWKKNQEVQSRETLDSPFFDNSDGIMAEDKDKLLKQLDALKIFPNNKLVRELKNQIKTKLKN
AR1-gi04	53440	AR1-gi04-gene_11	36.02	1	5240	7024	594	0	3e-31	41	ref|YP_529524.1|,DNA polymerase type B [His1 virus] sp|Q25BI3.1|DPOL_HIS1I RecName: Full=DNA polymerase gb|AAQ13724.1| DNA polymerase type B [His1 virus] ~hsp_evalue=3e-31 ~hsp_similarity=0.41 ~hsp_score=345 ~hsp_bits=137 ~hsp_length=625 ~hsp_to_query_len_ratio=84.34 ~hsp_to_hit_len_ratio=85.63	ref|YP_529524.1|,DNA polymerase type B [His1 virus] sp|Q25BI3.1|DPOL_HIS1I RecName: Full=DNA polymerase gb|AAQ13724.1| DNA polymerase type B [His1 virus] ~hsp_evalue=3e-31 ~hsp_similarity=0.41 ~hsp_score=345 ~hsp_bits=137 ~hsp_length=625 ~hsp_to_query_len_ratio=84.34 ~hsp_to_hit_len_ratio=85.63	MAESVPVTDCKNLRRVFTKKPQNRDPATSHKRRVYAIDTETYNGNIFLIADSDGRFLDKITPKSCLDWLFCRKYEGSWCFFYHLGYDAEVILKLLGSELFKYKNTGRLKFSFENYTIEYHPNKCLKISKGHHSVIFYDIAQFYHAKLSDAYQNNIRKLPKEYLDIKSKRSQFSITFYKRNTRKIRDYCITDCKLTKELAEHWIKLFHDAFGFYPARWVSSGYLAEKVLINNGINFPKFDDVPYDVQEMAFSCYYGGRFEITKRGFIGTAYKYDINSAYPHSLTKIPDLTKGRWIKRKSIHKDAKLGFFRIIADIPDCKYIPPFPFRTNGIIIFPSGKFETYVTLHELKVADSKHYKILDSYQFIPNGKPVYPFEKFVHSMYDKRLELKKDGNPLQLPIK…	Viruses;dsDNA viruses, no RNA stage;Salterprovirus;	Viruses;dsDNA viruses, no RNA stage;Salterprovirus;
AR1-gi04	53440	AR1-gi04-gene_12	29.74	1	7041	7985	314	0	4e-09	50	ref|YP_004809688.1|,AAA 4 family protein [halophilic archaeon DL31] gb|AEN07315.1| AAA 4 family protein [halophilic archaeon DL31] ~hsp_evalue=2e-07 ~hsp_similarity=0.43 ~hsp_score=143 ~hsp_bits=59.7 ~hsp_length=278 ~hsp_to_query_len_ratio=83.12 ~hsp_to_hit_len_ratio=87.46	ref|YP_001029511.1|,hypothetical protein Mlab_0066 [Methanocorpusculum labreanum Z] gb|ABN06244.1| putative transcriptional regulator [Methanocorpusculum labreanum Z] ~hsp_evalue=4e-09 ~hsp_similarity=0.50 ~hsp_score=158 ~hsp_bits=65.5 ~hsp_length=149 ~hsp_to_query_len_ratio=44.90 ~hsp_to_hit_len_ratio=30.77	MIEIPDDVEKWTRGKVIDLVDEGYDENDILEFKKEVNSDSERLSKTACAFANTNGGTIIFGIDNDREKALHVDQRVVGLEDSDQLKRNIIDKIKNIQPSIPIKNLIFRKTNIKLPNKRVIVVLKIASSNNKPHQYKHIFYKRLSDGNEPMDVTEVKQLMLESVKQTHHEVLMILELSYVKEALENTKKSFMENKNSLGSLDYLDITSTIHFQHHLAYGYPTDLPVTLIELIHEITRLSNLPNSFASTLNGKPPKFIIDDAKSENFSDPKEFVKGLILTRINTALECLEKISLILERDYVETEFIHPIQNMQDKS	Archaea;Euryarchaeota;Halobacteria;Halobacteriales;	Archaea;Euryarchaeota;Methanomicrobia;Methanomicrobiales;Methanocorpusculaceae;Methanocorpusculum;
AR1-gi04	53440	AR1-gi04-gene_13	35.43	-1	8254	8730	158	0					MNIKNLRYNLNANIFASIIPKKLSKSAYGYSMAESVFAGLPAANMKGKWIQLTTLSFPSSAIVPIGHIGPWNGGGWDDKFDDAYWREKQRPQAECGKDLKNITTDKSGIQLSNKLWKLLGLVGEKTVSVNWHFVPIPKNKKALVIDKDTKKTYLDPYF
AR1-gi04	53440	AR1-gi04-gene_14	42.83	1	8939	9475	178	0	8e-98	86	ref|ZP_08667235.1|,4Fe 4S ferredoxin iron sulfur binding domain protein [Candidatus Nitrosoarchaeum koreensis MY1] gb|EGP92967.1| 4Fe 4S ferredoxin iron sulfur binding domain protein [Candidatus Nitrosoarchaeum koreensis MY1] ~hsp_evalue=8e-98 ~hsp_similarity=0.86 ~hsp_score=745 ~hsp_bits=291 ~hsp_length=183 ~hsp_to_query_len_ratio=99.44 ~hsp_to_hit_len_ratio=99.46	ref|ZP_08667235.1|,4Fe 4S ferredoxin iron sulfur binding domain protein [Candidatus Nitrosoarchaeum koreensis MY1] gb|EGP92967.1| 4Fe 4S ferredoxin iron sulfur binding domain protein [Candidatus Nitrosoarchaeum koreensis MY1] ~hsp_evalue=8e-98 ~hsp_similarity=0.86 ~hsp_score=745 ~hsp_bits=291 ~hsp_length=183 ~hsp_to_query_len_ratio=99.44 ~hsp_to_hit_len_ratio=99.46	MPIAENFPEGLKPIGKIKHADGENFHHVWGPGRSNAEAFKDDKVKAAYAKRDEKQVPLGISGTMVAVDWDSCVADGACIESCPVQVFQWYRTEKDTPAIDAINETFEGTGSSEKDERKDYTDKADPIREHDCIWCMACVSVCPPQAIKVEQGNLEFHEKEAGTFVKMESGSANPHAHA	Bacteria;Tenericutes;Mollicutes;Acholeplasmatales;Acholeplasmataceae;Candidatus Phytoplasma;	Bacteria;Tenericutes;Mollicutes;Acholeplasmatales;Acholeplasmataceae;Candidatus Phytoplasma;
AR1-gi04	53440	AR1-gi04-gene_15	36.13	-1	9722	10114	130	0	7e-53	81	gb|ABZ08523.1|,hypothetical protein ALOHA_HF4000APKG3D24ctg3g17 [uncultured marine crenarchaeote HF4000_APKG3D24] ~hsp_evalue=7e-53 ~hsp_similarity=0.81 ~hsp_score=438 ~hsp_bits=173 ~hsp_length=130 ~hsp_to_query_len_ratio=99.23 ~hsp_to_hit_len_ratio=98.48	gb|ABZ08523.1|,hypothetical protein ALOHA_HF4000APKG3D24ctg3g17 [uncultured marine crenarchaeote HF4000_APKG3D24] ~hsp_evalue=7e-53 ~hsp_similarity=0.81 ~hsp_score=438 ~hsp_bits=173 ~hsp_length=130 ~hsp_to_query_len_ratio=99.23 ~hsp_to_hit_len_ratio=98.48	VRKYRNLIKKGVNEPLHKVPFHKKAPIKRLSMLSKKMIPQSDTHIAVHFVDAEKKLPEYSIPHKHDNDEINLILSEDSKLKYKIDLEDETYTVTSPCTIFIPKGLTHSAQAISGKGMFVCIILSDGHSSK	Archaea;environmental samples;	Archaea;environmental samples;
AR1-gi04	53440	AR1-gi04-gene_16	34.55	-1	10119	10364	81	0					MLIATIRPTSKLPEVAPSTAKHVTIAVYGKNKIPTLRRKFFGPNFGTNHSEVLSDCNNTSSIVIAYNIHLNRSSYLIENPM
AR1-gi04	53440	AR1-gi04-gene_17	38.19	1	10270	10887	205	6	2e-99	86	gb|ABZ07347.1|,hypothetical protein ALOHA_HF4000ANIW133K13ctg1g22 [uncultured marine crenarchaeote HF4000_ANIW133K13] ~hsp_evalue=2e-99 ~hsp_similarity=0.86 ~hsp_score=763 ~hsp_bits=298 ~hsp_length=202 ~hsp_to_query_len_ratio=98.54 ~hsp_to_hit_len_ratio=88.99	gb|ABZ07347.1|,hypothetical protein ALOHA_HF4000ANIW133K13ctg1g22 [uncultured marine crenarchaeote HF4000_ANIW133K13] ~hsp_evalue=2e-99 ~hsp_similarity=0.86 ~hsp_score=763 ~hsp_bits=298 ~hsp_length=202 ~hsp_to_query_len_ratio=98.54 ~hsp_to_hit_len_ratio=88.99	LFLPYTAIVTCFAVLGATSGSLDVGRIVAISIIYFLALGVSAHLLDAIGGKTKPWGDLPKRKLWSISMISLGAAFSIGLYFAFLDSPLLFPIGIAEGFFLFAYNLEWFGGKFHNKITTIISWGILPVFAGSAIQTNSITLETVAISGITALITYVLIRNTRPYKILKQNNGDQQEIRRRELFLKILPLGVIIGTILFFIVKYYVI	Archaea;environmental samples;	Archaea;environmental samples;
AR1-gi04	53440	AR1-gi04-gene_18	35.84	-1	10892	11569	225	0	4e-85	75	gb|ABZ08520.1|,putative ubiE/COQ5 methyltransferase family protein [uncultured marine crenarchaeote HF4000_APKG3D24] ~hsp_evalue=4e-85 ~hsp_similarity=0.75 ~hsp_score=670 ~hsp_bits=262 ~hsp_length=218 ~hsp_to_query_len_ratio=96.89 ~hsp_to_hit_len_ratio=96.89	gb|ABZ08520.1|,putative ubiE/COQ5 methyltransferase family protein [uncultured marine crenarchaeote HF4000_APKG3D24] ~hsp_evalue=4e-85 ~hsp_similarity=0.75 ~hsp_score=670 ~hsp_bits=262 ~hsp_length=218 ~hsp_to_query_len_ratio=96.89 ~hsp_to_hit_len_ratio=96.89	VNQNPRNLVPRFFNDTAKTYDKIANWATFGQDKYWKDKIIQNIPSADSVLDLACGTGILTRMIAQKFPHAKITGVDISQTYLQIAKQNSTGFENISFVYQDAEELDLKEKFDCICSSYIPKYCDPKTLIQKCISHLNPKGTIILHDFIFPQNRLLQNLWNAYFEILLFAGNFVPSWKFAFKELPNLIRESRWVDDYTETLEKNNFIVSRHDMTWHTSSIIFAKMI	Archaea;environmental samples;	Archaea;environmental samples;
AR1-gi04	53440	AR1-gi04-gene_19	37.14	-1	11604	11813	69	2	2e-13	64	ref|ZP_08667905.1|,hypothetical protein MY1_0875 [Candidatus Nitrosoarchaeum koreensis MY1] gb|EGP93637.1| hypothetical protein MY1_0875 [Candidatus Nitrosoarchaeum koreensis MY1] ~hsp_evalue=2e-13 ~hsp_similarity=0.64 ~hsp_score=163 ~hsp_bits=67.4 ~hsp_length=69 ~hsp_to_query_len_ratio=100.00 ~hsp_to_hit_len_ratio=90.54	ref|ZP_08667905.1|,hypothetical protein MY1_0875 [Candidatus Nitrosoarchaeum koreensis MY1] gb|EGP93637.1| hypothetical protein MY1_0875 [Candidatus Nitrosoarchaeum koreensis MY1] ~hsp_evalue=2e-13 ~hsp_similarity=0.64 ~hsp_score=163 ~hsp_bits=67.4 ~hsp_length=69 ~hsp_to_query_len_ratio=100.00 ~hsp_to_hit_len_ratio=90.54	MSERKERSLFWYVLPLFFSMPGALIAYFILRKDDPSKAKNCLLIGVVLLAFYAAYYVVFEIMLRMYEFS	Bacteria;Tenericutes;Mollicutes;Acholeplasmatales;Acholeplasmataceae;Candidatus Phytoplasma;	Bacteria;Tenericutes;Mollicutes;Acholeplasmatales;Acholeplasmataceae;Candidatus Phytoplasma;
AR1-gi04	53440	AR1-gi04-gene_20	31.17	-1	12114	13268	384	0					LTCNNIFEVNSIESDPHCLHKKELFLLSALGVILIGIAAIPETYGESHEKIGKKIQNIELQITHLQNLPENINEITLSGNVFQFMQIKDSLLELNKMEDISLFPFKTNIDTLKKEYIKTLETHIDSIREHERESGLLIQEKKLVAKITKQKMNFEINESKQEEVKNKKLKIQDYLDRKGPEEKYQKLINEIAIRNAQQGQNRLDKDLHKEALQEIAKSKEWNLVIPAIERSLNQVHDEKLKEKLVKLKEKMQRMLELRKISAMQEGNEGGFGALLDDPIIKVLVDDILKEMKGYTLEEALGAPLEDSESIVEKSEETQIQPDDGDSPHASEYTRGMPETLGKPDIKVGKPDDPGKPDRTGPSNNEKNTNNSKSDNKKSVKTKSK
AR1-gi04	53440	AR1-gi04-gene_21	32.43	-1	13265	13486	73	0					LTQIYNCKSIWNILQTKFLASSIISIANVFSMSSEASAVTAPNTLSNFSIKVVTDDQIDLSRSAPYDGGSPIT
AR1-gi04	53440	AR1-gi04-gene_22	35.58	1	13779	14090	103	1					LGSKTTIGISLATVFFGVIALIWFTGYSSDHIENANRNLMTAHEELNRIVDEAIIHCQTDGTGCDTIMPQWLEECKKPEMEKIASCHDGRIEQLVQQPITMTK
AR1-gi04	53440	AR1-gi04-gene_23	47.69	-1	14126	14536	136	3	2e-20	72		ref|YP_001582350.1|,hypothetical protein Nmar_1016 [Nitrosopumilus maritimus SCM1] gb|ABX12912.1| hypothetical protein Nmar_1016 [Nitrosopumilus maritimus SCM1] ~hsp_evalue=2e-20 ~hsp_similarity=0.72 ~hsp_score=225 ~hsp_bits=91.3 ~hsp_length=71 ~hsp_to_query_len_ratio=52.21 ~hsp_to_hit_len_ratio=36.22	MLITIHPPPKELSARTRPVGVTIIAILEIVSGAIAIAVGAFFGTMMGSMGMNLGGGAMGAGSAAMIVLGVASFVMAWGLLRGKSWAWTITLILTIISLIVDLPSMNVIGLIIDIVILYYLFRPHVKAYFGKGSAVL		Archaea;Thaumarchaeota;marine archaeal group 1;Nitrosopumilales;Nitrosopumilaceae;Nitrosopumilus;
AR1-gi04	53440	AR1-gi04-gene_24	30.07	1	14662	15120	152	0	3e-13	65		ref|ZP_10117129.1|,hypothetical protein BD31_I1118 [Candidatus Nitrosopumilus salaria BD31] gb|EIJ66673.1| hypothetical protein BD31_I1118 [Candidatus Nitrosopumilus salaria BD31] ~hsp_evalue=3e-13 ~hsp_similarity=0.65 ~hsp_score=171 ~hsp_bits=70.5 ~hsp_length=72 ~hsp_to_query_len_ratio=47.37 ~hsp_to_hit_len_ratio=72.73	MSIYKHDKNMAVIKKQNSKVRKDKNSKNIKKTLKTKTNPNTKKLTKHVIWMEKKGRVKKNNDLDLKEKFRKELEKKQFEPSMKMLIRITESIKQKGSRNKTTLSRDTKTNYTRLTKHVVWMEKKGLVESEIKNHSIAIALTSKGRFFVDTIL		Archaea;Thaumarchaeota;marine archaeal group 1;Nitrosopumilales;Nitrosopumilaceae;Nitrosopumilus;environmental samples;
AR1-gi04	53440	AR1-gi04-gene_25	27.42	1	15203	15760	185	0	1e-13	49	ref|ZP_08256785.1|,hypothetical protein Nlim_0548 [Candidatus Nitrosoarchaeum limnia SFB1] gb|EGG42367.1| hypothetical protein Nlim_0548 [Candidatus Nitrosoarchaeum limnia SFB1] ~hsp_evalue=1e-13 ~hsp_similarity=0.49 ~hsp_score=180 ~hsp_bits=73.9 ~hsp_length=175 ~hsp_to_query_len_ratio=88.65 ~hsp_to_hit_len_ratio=91.11	ref|ZP_08256785.1|,hypothetical protein Nlim_0548 [Candidatus Nitrosoarchaeum limnia SFB1] gb|EGG42367.1| hypothetical protein Nlim_0548 [Candidatus Nitrosoarchaeum limnia SFB1] ~hsp_evalue=1e-13 ~hsp_similarity=0.49 ~hsp_score=180 ~hsp_bits=73.9 ~hsp_length=175 ~hsp_to_query_len_ratio=88.65 ~hsp_to_hit_len_ratio=91.11	MKKLVCDTDVQREPQVIIWNNTQILKWSDFKKKSDPDSEASANAAIGFESKPIIEYLKVGKQLKYKIKDLQLNAIFIPNLSWVTKNINLKEGNLLLKHEQGHFDLAEEVIRKIKNKSTGIYKVFTIKEKNKNNMKEATLQVNKIRDDIESELQNEFNIQESKYDNKTNHGLIKIHQKNIIKDSKN	Bacteria;Tenericutes;Mollicutes;Acholeplasmatales;Acholeplasmataceae;Candidatus Phytoplasma;	Bacteria;Tenericutes;Mollicutes;Acholeplasmatales;Acholeplasmataceae;Candidatus Phytoplasma;
AR1-gi04	53440	AR1-gi04-gene_26	33.33	1	15982	16365	127	0	3e-51	79	ref|ZP_08256994.1|,Ketosteroid isomerase related protein [Candidatus Nitrosoarchaeum limnia SFB1] gb|EGG42576.1| Ketosteroid isomerase related protein [Candidatus Nitrosoarchaeum limnia SFB1] ~hsp_evalue=3e-51 ~hsp_similarity=0.79 ~hsp_score=427 ~hsp_bits=169 ~hsp_length=126 ~hsp_to_query_len_ratio=99.21 ~hsp_to_hit_len_ratio=94.03	ref|ZP_08256994.1|,Ketosteroid isomerase related protein [Candidatus Nitrosoarchaeum limnia SFB1] gb|EGG42576.1| Ketosteroid isomerase related protein [Candidatus Nitrosoarchaeum limnia SFB1] ~hsp_evalue=3e-51 ~hsp_similarity=0.79 ~hsp_score=427 ~hsp_bits=169 ~hsp_length=126 ~hsp_to_query_len_ratio=99.21 ~hsp_to_hit_len_ratio=94.03	MANVELIKQFYHAFKNKDKETYLGLCDENITWQLSEGMPNGGVYVGKDAVFKEYFPKMLSNFKEFHAIPEQFTDMKDHVMVNGMYSGISNTGKSFEVAFSHVYHIQDDKIIQFRQFTDTQKIQESLK	Bacteria;Tenericutes;Mollicutes;Acholeplasmatales;Acholeplasmataceae;Candidatus Phytoplasma;	Bacteria;Tenericutes;Mollicutes;Acholeplasmatales;Acholeplasmataceae;Candidatus Phytoplasma;
AR1-gi04	53440	AR1-gi04-gene_27	26.67	1	16720	16974	84	0					VKLRYFKKLRDYTNLSIFYYRNRLKMAAKTKPKTPKKVTKVKSMQDAKNKIYSRIKKGENFSEIVKTKFDINGSTVKNGLNLKF
AR1-gi04	53440	AR1-gi04-gene_28	35.49	1	17238	18119	293	0	1e-135	81	ref|ZP_08257499.1|,Pirin related protein [Candidatus Nitrosoarchaeum limnia SFB1] gb|EGG41840.1| Pirin related protein [Candidatus Nitrosoarchaeum limnia SFB1] ~hsp_evalue=1e-135 ~hsp_similarity=0.81 ~hsp_score=1015 ~hsp_bits=395 ~hsp_length=281 ~hsp_to_query_len_ratio=94.88 ~hsp_to_hit_len_ratio=91.78	ref|ZP_08257499.1|,Pirin related protein [Candidatus Nitrosoarchaeum limnia SFB1] gb|EGG41840.1| Pirin related protein [Candidatus Nitrosoarchaeum limnia SFB1] ~hsp_evalue=1e-135 ~hsp_similarity=0.81 ~hsp_score=1015 ~hsp_bits=395 ~hsp_length=281 ~hsp_to_query_len_ratio=94.88 ~hsp_to_hit_len_ratio=91.78	VSSSKKERIISEIITAKTTTEGDGFQVNRPFPNYAVRDFDPFLLLDEMGPVNYAPDEAKGASPHPHRGFETVTYMIDGAFEHKDSQGNSGKLFPGDVQWMTAGSGVIHSELPEKEFAKKGGRFHGLQLWVNLPKKEKMIPPRYQEISSNDIPVVKTDDGSVQVKIIAGESMGKKAVIDTKIPIIYLHFTLQPNATFIQNVPQNYNAFAYVIKGDAMFGNEKILAKQNQAVFFDQIGENIAISSDSDPTEVLLIAGVPINEPVKRYGPFVMNTDDELQQAVKDFQNGKMGKIDF	Bacteria;Tenericutes;Mollicutes;Acholeplasmatales;Acholeplasmataceae;Candidatus Phytoplasma;	Bacteria;Tenericutes;Mollicutes;Acholeplasmatales;Acholeplasmataceae;Candidatus Phytoplasma;
AR1-gi04	53440	AR1-gi04-gene_29	32.32	-1	18190	18582	130	0	1e-22	66	ref|YP_001582616.1|,hypothetical protein Nmar_1282 [Nitrosopumilus maritimus SCM1] gb|ABX13178.1| hypothetical protein Nmar_1282 [Nitrosopumilus maritimus SCM1] ~hsp_evalue=1e-22 ~hsp_similarity=0.66 ~hsp_score=235 ~hsp_bits=95.1 ~hsp_length=109 ~hsp_to_query_len_ratio=83.08 ~hsp_to_hit_len_ratio=85.83	ref|YP_001582616.1|,hypothetical protein Nmar_1282 [Nitrosopumilus maritimus SCM1] gb|ABX13178.1| hypothetical protein Nmar_1282 [Nitrosopumilus maritimus SCM1] ~hsp_evalue=1e-22 ~hsp_similarity=0.66 ~hsp_score=235 ~hsp_bits=95.1 ~hsp_length=109 ~hsp_to_query_len_ratio=83.08 ~hsp_to_hit_len_ratio=85.83	VLKSTFENNSQWESASKYILSFPEIRFVGVIDNMGNLVVGDYKKGVVPMAKLDQYKICMEHALELFMKNDLDGTLGPLDYIVSKRKNIKIITIPVNNYLVLISAETTMKVEPIIDEIIQSLNDIHKTINP	Archaea;Thaumarchaeota;marine archaeal group 1;Nitrosopumilales;Nitrosopumilaceae;Nitrosopumilus;	Archaea;Thaumarchaeota;marine archaeal group 1;Nitrosopumilales;Nitrosopumilaceae;Nitrosopumilus;
AR1-gi04	53440	AR1-gi04-gene_30	34.67	-1	18665	18814	49	0					MLKKQATKLEKEWKNLELGEMQDDDPQIESNDLEQGGGYDLSENHDTAY
AR1-gi04	53440	AR1-gi04-gene_31	45.66	1	18922	19140	72	0					LKPSKYEKDVTDTMTDTMTDTMTDTMTDTMTDTMTDTVTDTVTDTVTDTVADSNAILHHLNIDPASSDDDWD
AR1-gi04	53440	AR1-gi04-gene_32	25.53	1	19457	19597	46	0					MNMLMKNIADLEKTLEDNNMELNLKFLKTCKKNTTHAIKKEIIPYE
AR1-gi04	53440	AR1-gi04-gene_33	37.16	1	20002	20184	60	0	4e-14	89		ref|ZP_10118236.1|,hypothetical protein BD31_I1717 [Candidatus Nitrosopumilus salaria BD31] gb|EIJ65573.1| hypothetical protein BD31_I1717 [Candidatus Nitrosopumilus salaria BD31] ~hsp_evalue=4e-14 ~hsp_similarity=0.89 ~hsp_score=166 ~hsp_bits=68.6 ~hsp_length=37 ~hsp_to_query_len_ratio=61.67 ~hsp_to_hit_len_ratio=100.00	LTHGIFTQETCTHDAKVRMAGFKDMYECTNCHKFIPGVESKMIDDRAPQYLENNWEDDWN		Archaea;Thaumarchaeota;marine archaeal group 1;Nitrosopumilales;Nitrosopumilaceae;Nitrosopumilus;environmental samples;
AR1-gi04	53440	AR1-gi04-gene_34	29.23	-1	20274	20687	137	0	5e-06	47	ref|ZP_08668731.1|,hypothetical protein MY1_1716 [Candidatus Nitrosoarchaeum koreensis MY1] gb|EGP94463.1| hypothetical protein MY1_1716 [Candidatus Nitrosoarchaeum koreensis MY1] ~hsp_evalue=5e-06 ~hsp_similarity=0.47 ~hsp_score=119 ~hsp_bits=50.4 ~hsp_length=126 ~hsp_to_query_len_ratio=91.24 ~hsp_to_hit_len_ratio=90.51	ref|ZP_08668731.1|,hypothetical protein MY1_1716 [Candidatus Nitrosoarchaeum koreensis MY1] gb|EGP94463.1| hypothetical protein MY1_1716 [Candidatus Nitrosoarchaeum koreensis MY1] ~hsp_evalue=5e-06 ~hsp_similarity=0.47 ~hsp_score=119 ~hsp_bits=50.4 ~hsp_length=126 ~hsp_to_query_len_ratio=91.24 ~hsp_to_hit_len_ratio=90.51	MEASQIMSWKKLQDEYYKNIEKFEESINSLEKSSNEIKKIYSQVMEKSKDGSTKTRKEFATLWLEHINVENTSSFSEIKDEYETFLKGPLPSVSDYKNFEATLNHKLCQKPISLLDAYADYMKGFFDAWKETWKNKT	Bacteria;Tenericutes;Mollicutes;Acholeplasmatales;Acholeplasmataceae;Candidatus Phytoplasma;	Bacteria;Tenericutes;Mollicutes;Acholeplasmatales;Acholeplasmataceae;Candidatus Phytoplasma;
AR1-gi04	53440	AR1-gi04-gene_35	35.07	1	20794	21081	95	0					MEEKKIKTYEESEWNTVAKRTVIAAENKPIPEKKVPDKKGKEVSEKAFSDAAERTVTISGKGPRTLSKKPIKKGKEVSEKAFSEAAERTVNGREA
AR1-gi04	53440	AR1-gi04-gene_36	34.74	1	21088	21300	70	0					LITSDKITILSITKDLYRLNHLGDMVRLAMDGNHDGAEFSEKMKKFELRYGSVPDEFLELFGEIDNDRNM
AR1-gi04	53440	AR1-gi04-gene_37	40.37	1	21738	23825	695	0	0	96	ref|ZP_10117642.1|,AAA family ATPase CDC48 family protein [Candidatus Nitrosopumilus salaria BD31] gb|EIJ66169.1| AAA family ATPase CDC48 family protein [Candidatus Nitrosopumilus salaria BD31] ~hsp_evalue=0.0 ~hsp_similarity=0.96 ~hsp_score=3347 ~hsp_bits=1293 ~hsp_length=693 ~hsp_to_query_len_ratio=99.71 ~hsp_to_hit_len_ratio=98.58	ref|ZP_10117642.1|,AAA family ATPase CDC48 family protein [Candidatus Nitrosopumilus salaria BD31] gb|EIJ66169.1| AAA family ATPase CDC48 family protein [Candidatus Nitrosopumilus salaria BD31] ~hsp_evalue=0.0 ~hsp_similarity=0.96 ~hsp_score=3347 ~hsp_bits=1293 ~hsp_length=693 ~hsp_to_query_len_ratio=99.71 ~hsp_to_hit_len_ratio=98.58	MPQAYVGKGVAIVDPKIIEENNWKSGQILELSANKKSHVKLWSGFPEDYDSNVIRIDGLTRYNIGASIGENLSLKAVDGEEAEQIVLSPIEKIHAEGLHEYMSSLYQGHIFTTGDTVIVNTQMGSKIQLVVTSTKPAKPVFVTEDTIFKLGNITKLDDPSIPRITYDELGGLKNEILKIREMVELPMRHPELFEKIGISSPKGVLLYGPPGTGKTLLAKAVAGETNSHFTSLSGPEIMAKHYGESEEKLREIFTQAEENAPSIIFIDEIDSIAPKREEVSGELEKRIVSQLLTLMDGMKSRGKVVVIAATNRPDSIDPALRRPGRFDREIEIGIPDEDGRLEVLNIHTRGMPLDKKVDLKKISKTTHGFVGADLEVLCKEAAMRSLRRILPEINLEEEK…	Archaea;Thaumarchaeota;marine archaeal group 1;Nitrosopumilales;Nitrosopumilaceae;Nitrosopumilus;environmental samples;	Archaea;Thaumarchaeota;marine archaeal group 1;Nitrosopumilales;Nitrosopumilaceae;Nitrosopumilus;environmental samples;
AR1-gi04	53440	AR1-gi04-gene_38	32.73	1	23972	24136	54	0					MNKSHVCEKCGNNFSKIVGIINISKCPQCKEIGFDMTTPKTGFEDDGEFLNEEG
AR1-gi04	53440	AR1-gi04-gene_39	35.25	-1	24581	24841	86	2					MIRGASKYVMIAFFALGVLIVVFSIWALFLTDIPQEQFQEDPRFEEEYVKYYEWNILFGSALIGIGWVIAFLGRKMKNQGSKLSGT
AR1-gi04	53440	AR1-gi04-gene_40	30.3	1	24895	25059	54	0					LRIINTLKFLENVINVMGFLDKFKKTKDTSIDSENRSSEQEEMRDEQYQLERKL
AR1-gi04	53440	AR1-gi04-gene_41	33.74	1	25550	26038	162	4	1e-17	52	ref|YP_002601939.1|,hypothetical protein [Desulfobacterium autotrophicum HRM2] gb|ACN13775.1| conserved hypothetical membrane protein [Desulfobacterium autotrophicum HRM2] ~hsp_evalue=1e-17 ~hsp_similarity=0.52 ~hsp_score=206 ~hsp_bits=84.0 ~hsp_length=149 ~hsp_to_query_len_ratio=91.98 ~hsp_to_hit_len_ratio=98.64	ref|YP_002601939.1|,hypothetical protein [Desulfobacterium autotrophicum HRM2] gb|ACN13775.1| conserved hypothetical membrane protein [Desulfobacterium autotrophicum HRM2] ~hsp_evalue=1e-17 ~hsp_similarity=0.52 ~hsp_score=206 ~hsp_bits=84.0 ~hsp_length=149 ~hsp_to_query_len_ratio=91.98 ~hsp_to_hit_len_ratio=98.64	MQIYQQLQEILANNTFQDYGIIGLFLNSFLSATAIPLPTEILTSALLIGGENQILIGIALVLGSTIGGVLNYFIGFGGNTLITKFKKKKDQKEAEQKNKDNKLLEKFGWSAVFFASWIPIIGDFILISAGVKKMNFTKFFIFMVTGKTFKTIAVVSGLGLIF	Bacteria;Proteobacteria;Deltaproteobacteria;Desulfobacterales;Desulfobacteraceae;Desulfobacterium;	Bacteria;Proteobacteria;Deltaproteobacteria;Desulfobacterales;Desulfobacteraceae;Desulfobacterium;
AR1-gi04	53440	AR1-gi04-gene_42	33.57	-1	26096	26524	142	0	2e-60	81	ref|ZP_08668417.1|,Putative kinase COG4639 [Candidatus Nitrosoarchaeum koreensis MY1] gb|EGP94149.1| Putative kinase COG4639 [Candidatus Nitrosoarchaeum koreensis MY1] ~hsp_evalue=2e-60 ~hsp_similarity=0.81 ~hsp_score=490 ~hsp_bits=193 ~hsp_length=133 ~hsp_to_query_len_ratio=93.66 ~hsp_to_hit_len_ratio=93.01	ref|ZP_08668417.1|,Putative kinase COG4639 [Candidatus Nitrosoarchaeum koreensis MY1] gb|EGP94149.1| Putative kinase COG4639 [Candidatus Nitrosoarchaeum koreensis MY1] ~hsp_evalue=2e-60 ~hsp_similarity=0.81 ~hsp_score=490 ~hsp_bits=193 ~hsp_length=133 ~hsp_to_query_len_ratio=93.66 ~hsp_to_hit_len_ratio=93.01	MSLEYVIMIGIALSGKTTYVKANFTHEEIRLYYFDNDRKKEMNYIEQCLKQGKSIVVDDTNITKDIRKMHIDMAKKYNAKMIGVFMNTSSGIIEQRRTRRRDSFPLAAINKQLKEFETPNKDEGFDTLIIHKNYESSNRVQS	Bacteria;Tenericutes;Mollicutes;Acholeplasmatales;Acholeplasmataceae;Candidatus Phytoplasma;	Bacteria;Tenericutes;Mollicutes;Acholeplasmatales;Acholeplasmataceae;Candidatus Phytoplasma;
AR1-gi04	53440	AR1-gi04-gene_43	36.84	-1	26627	26911	94	0					MESSEIISEIEELVKSQSDGNYSKWMIGRTNDSENSKTKRGEPNSWRDWDANSKDDADKVESYFLDKGMRQDSESYGSADFVYVFYIGSPQENI
AR1-gi04	53440	AR1-gi04-gene_44	34.92	1	28364	29245	293	2	2e-16	49		ref|YP_004385105.1|,hypothetical protein MCON_2934 [Methanosaeta concilii GP6] gb|AEB69287.1| hypothetical protein MCON_2934 [Methanosaeta concilii GP6] ~hsp_evalue=2e-16 ~hsp_similarity=0.49 ~hsp_score=210 ~hsp_bits=85.5 ~hsp_length=209 ~hsp_to_query_len_ratio=70.99 ~hsp_to_hit_len_ratio=64.78	MSIQNKTLEKFMKEMVADLTAKFHDEIVSFVLFGSATTGEWIRGKSDIDCIVIIKNKKLCKDIETYLSSLLLTLDAKYDLKLSDTCTSYKKTDNPALDLIFKTENKMMFGQPFYVVAEDQLDLKGFKIRKNLKVEIGTRTIASLGLFLQRIKNTGIILYGRDIRKEIPKTVPTLEKIKASFNAMLLLMMSFVIFPFSFNSAFSHAVKANFWACDDVLFALDKPLSTTKQEILDICSIFGKSEIDSEHLLMSLEYKKTKDNMKLSKGFVFGYMIKSTKFVYGLYAVALKKMLRK		Archaea;Euryarchaeota;Methanomicrobia;Methanosarcinales;Methanosaetaceae;Methanosaeta;
AR1-gi04	53440	AR1-gi04-gene_45	40.58	1	29397	29603	68	0	4e-12	74		ref|ZP_08668199.1|,hypothetical protein MY1_1173 [Candidatus Nitrosoarchaeum koreensis MY1] gb|EGP93931.1| hypothetical protein MY1_1173 [Candidatus Nitrosoarchaeum koreensis MY1] ~hsp_evalue=4e-12 ~hsp_similarity=0.74 ~hsp_score=158 ~hsp_bits=65.5 ~hsp_length=54 ~hsp_to_query_len_ratio=79.41 ~hsp_to_hit_len_ratio=44.63	MATKNNPGRISKFLTRADKAIDGGIKKADEMLDEAVEFGHMTYDGAKKTRDESRRRVAKKAAKKTDGK		Bacteria;Tenericutes;Mollicutes;Acholeplasmatales;Acholeplasmataceae;Candidatus Phytoplasma;
AR1-gi04	53440	AR1-gi04-gene_46	31.54	1	29763	30041	92	0					MSAWLNTLFAIMLTMTKTKQIPNNPDREPFRKMRNDREIGNVSNLPKDAIEGCRKDMQIGTLLDKWNVRTVEELKKKFRKQNRLKKFNQRLD
AR1-gi04	53440	AR1-gi04-gene_47	38.85	1	31006	32673	555	0	3e-19	46		gb|AAP58537.1|,hypothetical protein [uncultured Acidobacteria bacterium] ~hsp_evalue=3e-19 ~hsp_similarity=0.46 ~hsp_score=242 ~hsp_bits=97.8 ~hsp_length=224 ~hsp_to_query_len_ratio=40.00 ~hsp_to_hit_len_ratio=52.97	MIKNNVLKYFAISVLLLSSLTMFQNNSSFAATSLDLGTSANFGVLGSSTVTNDPTLGTGTTITGDLGLSPGTAITGFYGANENGGPGIVTGTTHQADATAAKAQADALDAFNELAAKSCDTFAPWPGGGGIEMNALTLVPGVYCSTSSLTLATGGTLTLDGPGVYIFKAASKLTTFSDSNIILTNGATADNVFWYVGTSATLASPTTGSGNTSVFSGTVISSAAISQTGGDADTLLDIDGRLISLNAGVTFASTAHITVPADITPPTDTTDNTTTKTTDNTTTTTNDDTTTKTPDNTTTKTPDNTTTKTPDNTTTKTTDNTTTKTTDNTTTKTTDNTTTDPYKSKQPDLKLVSPYLQSNTLKDFRTTQQTTETITSSSGSSGSAVGSTTLDEEYVLPKP…		Bacteria;Acidobacteria;environmental samples;
AR1-gi04	53440	AR1-gi04-gene_48	34.73	1	32852	33637	261	1					MKTIFLIIIVGLIILSSVIFVAIWNSIPKECDDKCKHERRAIEAGKIVTGSYELEKPLCLGGRGMILNEDCEIIGKYDVSTGMPIVENKEQYSIEITGLNKIYRIGEQYDFSYVITGYGYSCGSKDVTFPDQNGELVTISSSGLCAADVPMKNFVFDIQKERGTTYGHVGLKNPGTYNVTVTFDRPSRDSPTTAIKEFRVPPPNSWYNNQLRDADLQTVKDSCVNDSPKERMTNALRYTNETHVFLNLGCEWKKIGKFMGE
AR1-gi04	53440	AR1-gi04-gene_49	35.89	1	33641	34306	221	1	1e-64	63	ref|ZP_10118046.1|,hypothetical protein BD31_I0818 [Candidatus Nitrosopumilus salaria BD31] gb|EIJ65742.1| hypothetical protein BD31_I0818 [Candidatus Nitrosopumilus salaria BD31] ~hsp_evalue=1e-64 ~hsp_similarity=0.63 ~hsp_score=534 ~hsp_bits=210 ~hsp_length=223 ~hsp_to_query_len_ratio=98.64 ~hsp_to_hit_len_ratio=99.11	ref|ZP_10118046.1|,hypothetical protein BD31_I0818 [Candidatus Nitrosopumilus salaria BD31] gb|EIJ65742.1| hypothetical protein BD31_I0818 [Candidatus Nitrosopumilus salaria BD31] ~hsp_evalue=1e-64 ~hsp_similarity=0.63 ~hsp_score=534 ~hsp_bits=210 ~hsp_length=223 ~hsp_to_query_len_ratio=98.64 ~hsp_to_hit_len_ratio=99.11	MNTNLLLALSVVVVGIILISINYESISNFYTYSVPLKDYTVSKYSDISKTFQGMLDDDSECFTTLNGNLFCYLNPVRFNDDGSSASFVKGENGIEGEIHFDPVDVGATYFLMLDMTLVSDNKAMITFADKDYRIGNSQETFYEVDDKFEFSATVEKFDTFISHCSNYEGTKITIVQYLGIREINGNDYFLTWHTSADSEQGIACDYPQIIQHSLDYNFREL	Archaea;Thaumarchaeota;marine archaeal group 1;Nitrosopumilales;Nitrosopumilaceae;Nitrosopumilus;environmental samples;	Archaea;Thaumarchaeota;marine archaeal group 1;Nitrosopumilales;Nitrosopumilaceae;Nitrosopumilus;environmental samples;
AR1-gi04	53440	AR1-gi04-gene_50	34.13	1	34310	35062	250	1	1e-09	71		ref|XP_002320915.1|,predicted protein [Populus trichocarpa] gb|EEE99230.1| predicted protein [Populus trichocarpa] ~hsp_evalue=1e-09 ~hsp_similarity=0.71 ~hsp_score=147 ~hsp_bits=61.2 ~hsp_length=48 ~hsp_to_query_len_ratio=18.00 ~hsp_to_hit_len_ratio=57.83	MKTRNKILLGVGIVIAIIVLLSSLMAYFNKNGTILESDYNNDPSRVLAHCAQQKYGEENDWKTPDGKNFAVTSIGLFAMNETHYIDNNLCTWIERPSGLNTMLSGDELKFYKQKLAKDKDESKSCPDGQNYNEILFKCVVSCEDDLVYNGYTDSCTTEFELKYHGFCDDEFTYDPLSHICYSDDGTLQTPLKDPPRTAPPEPECSIQCLVYDPVCGVDGITYACGIEDAACHGVKVKHDGECSDSKLGTE		Eukaryota;Viridiplantae;Streptophyta;Embryophyta;Tracheophyta;Spermatophyta;Magnoliophyta;eudicotyledons;core eudicotyledons;rosids;fabids;Malpighiales;Salicaceae;Saliceae;Populus;
AR1-gi04	53440	AR1-gi04-gene_51	36.43	1	35260	35388	42	0					MEPVKVKFDWDKPSLIENNGHNQGEWGQKPKTRITAYKMSWE
AR1-gi04	53440	AR1-gi04-gene_52	38.58	1	35501	36472	323	1	1e-101	74	ref|ZP_10116942.1|,40 residue YVTN family beta propeller repeat protein 3 repeats [Candidatus Nitrosopumilus salaria BD31] gb|EIJ66872.1| 40 residue YVTN family beta propeller repeat protein 3 repeats [Candidatus Nitrosopumilus salaria BD31] ~hsp_evalue=1e-101 ~hsp_similarity=0.74 ~hsp_score=795 ~hsp_bits=310 ~hsp_length=292 ~hsp_to_query_len_ratio=89.78 ~hsp_to_hit_len_ratio=91.54	ref|ZP_10116942.1|,40 residue YVTN family beta propeller repeat protein 3 repeats [Candidatus Nitrosopumilus salaria BD31] gb|EIJ66872.1| 40 residue YVTN family beta propeller repeat protein 3 repeats [Candidatus Nitrosopumilus salaria BD31] ~hsp_evalue=1e-101 ~hsp_similarity=0.74 ~hsp_score=795 ~hsp_bits=310 ~hsp_length=292 ~hsp_to_query_len_ratio=89.78 ~hsp_to_hit_len_ratio=91.54	VNKTSSIAVFAAVVICIAAIVAVTLFSDTFVATNAADTVFFTLQGDDSIGNLDGKTFQAGPKMTYVSISQDGNLILATSSGSDTVFAYDSDGNKLAEIPVGKTPKGVKIHPTQDLAFVANENSGTISVIDLQTLESIKDIPVGKIPHNIVFHPNGITAYVTIQGGDEVAIIDISSLTKTNAIPVGALPHNLDITLDGKFLFVTNIGTNDVAVIDLNSNEIIKRIPVSTGHHGIDIPPFGNKIFVSGIGDDKVNVIDASSLELIKQIQVGKGPHGLRSDQNANFVYVSVSQTNEIVVIDVNSLEISDRISPGKTPFWVAIPGNP	Archaea;Thaumarchaeota;marine archaeal group 1;Nitrosopumilales;Nitrosopumilaceae;Nitrosopumilus;environmental samples;	Archaea;Thaumarchaeota;marine archaeal group 1;Nitrosopumilales;Nitrosopumilaceae;Nitrosopumilus;environmental samples;
AR1-gi04	53440	AR1-gi04-gene_53	38.49	1	36796	37377	193	0	1e-100	88	ref|YP_001582083.1|,hypothetical protein Nmar_0749 [Nitrosopumilus maritimus SCM1] gb|ABX12645.1| hypothetical protein Nmar_0749 [Nitrosopumilus maritimus SCM1] ~hsp_evalue=1e-100 ~hsp_similarity=0.88 ~hsp_score=765 ~hsp_bits=299 ~hsp_length=191 ~hsp_to_query_len_ratio=98.96 ~hsp_to_hit_len_ratio=99.48	ref|YP_001582083.1|,hypothetical protein Nmar_0749 [Nitrosopumilus maritimus SCM1] gb|ABX12645.1| hypothetical protein Nmar_0749 [Nitrosopumilus maritimus SCM1] ~hsp_evalue=1e-100 ~hsp_similarity=0.88 ~hsp_score=765 ~hsp_bits=299 ~hsp_length=191 ~hsp_to_query_len_ratio=98.96 ~hsp_to_hit_len_ratio=99.48	MSQSEPKLESHERERVLLETIKENPEAHHNALLKLVVPKFMAKTTFEKTRDSLIEKEIVSVTMKSNMKFYHLTEDYEHKSSQHIEQTTNSSFHHVKSLIRRLDTDFPHKDIDEKINFTNLLLKELLQTDNGFTILDSLKNPNKTLYRDEHLTIQQLIYKVFEAIRKDKDSELLLPTIISYLGVVVLKDSVDSL	Archaea;Thaumarchaeota;marine archaeal group 1;Nitrosopumilales;Nitrosopumilaceae;Nitrosopumilus;	Archaea;Thaumarchaeota;marine archaeal group 1;Nitrosopumilales;Nitrosopumilaceae;Nitrosopumilus;
AR1-gi04	53440	AR1-gi04-gene_54	39.71	1	37436	37639	67	0	6e-33	96	ref|YP_001582084.1|,hypothetical protein Nmar_0750 [Nitrosopumilus maritimus SCM1] gb|ABX12646.1| hypothetical protein Nmar_0750 [Nitrosopumilus maritimus SCM1] ~hsp_evalue=6e-33 ~hsp_similarity=0.96 ~hsp_score=294 ~hsp_bits=117 ~hsp_length=67 ~hsp_to_query_len_ratio=100.00 ~hsp_to_hit_len_ratio=88.16	ref|YP_001582084.1|,hypothetical protein Nmar_0750 [Nitrosopumilus maritimus SCM1] gb|ABX12646.1| hypothetical protein Nmar_0750 [Nitrosopumilus maritimus SCM1] ~hsp_evalue=6e-33 ~hsp_similarity=0.96 ~hsp_score=294 ~hsp_bits=117 ~hsp_length=67 ~hsp_to_query_len_ratio=100.00 ~hsp_to_hit_len_ratio=88.16	MDFDENDWDQISNDPIIFQTKNDDVSLEIEDASRNFYKLRFKKGGKLQMFRVTGRFRLTWNDEDVLD	Archaea;Thaumarchaeota;marine archaeal group 1;Nitrosopumilales;Nitrosopumilaceae;Nitrosopumilus;	Archaea;Thaumarchaeota;marine archaeal group 1;Nitrosopumilales;Nitrosopumilaceae;Nitrosopumilus;
AR1-gi04	53440	AR1-gi04-gene_55	31.17	1	37672	37902	76	0	3e-40	93	ref|YP_001582085.1|,hypothetical protein Nmar_0751 [Nitrosopumilus maritimus SCM1] gb|ABX12647.1| hypothetical protein Nmar_0751 [Nitrosopumilus maritimus SCM1] ~hsp_evalue=3e-40 ~hsp_similarity=0.93 ~hsp_score=344 ~hsp_bits=137 ~hsp_length=76 ~hsp_to_query_len_ratio=100.00 ~hsp_to_hit_len_ratio=100.00	ref|YP_001582085.1|,hypothetical protein Nmar_0751 [Nitrosopumilus maritimus SCM1] gb|ABX12647.1| hypothetical protein Nmar_0751 [Nitrosopumilus maritimus SCM1] ~hsp_evalue=3e-40 ~hsp_similarity=0.93 ~hsp_score=344 ~hsp_bits=137 ~hsp_length=76 ~hsp_to_query_len_ratio=100.00 ~hsp_to_hit_len_ratio=100.00	MSLDEQVSKILENFENTSSSEIVDVLKQIQPQFKSNLTSEYLDGKIQKILDAADESEKMKQCKALTPYLDWYLQGL	Archaea;Thaumarchaeota;marine archaeal group 1;Nitrosopumilales;Nitrosopumilaceae;Nitrosopumilus;	Archaea;Thaumarchaeota;marine archaeal group 1;Nitrosopumilales;Nitrosopumilaceae;Nitrosopumilus;
AR1-gi04	53440	AR1-gi04-gene_56	34.98	-1	37905	38330	141	0	2e-78	89	ref|YP_001582086.1|,hypothetical protein Nmar_0752 [Nitrosopumilus maritimus SCM1] gb|ABX12648.1| hypothetical protein Nmar_0752 [Nitrosopumilus maritimus SCM1] ~hsp_evalue=2e-78 ~hsp_similarity=0.89 ~hsp_score=609 ~hsp_bits=239 ~hsp_length=141 ~hsp_to_query_len_ratio=100.00 ~hsp_to_hit_len_ratio=100.00	ref|YP_001582086.1|,hypothetical protein Nmar_0752 [Nitrosopumilus maritimus SCM1] gb|ABX12648.1| hypothetical protein Nmar_0752 [Nitrosopumilus maritimus SCM1] ~hsp_evalue=2e-78 ~hsp_similarity=0.89 ~hsp_score=609 ~hsp_bits=239 ~hsp_length=141 ~hsp_to_query_len_ratio=100.00 ~hsp_to_hit_len_ratio=100.00	MAEKVWTGAIFLKDGGGYEIVLKSLTHYRKRLRTIANSPELKDSAAMFASVLNQQAMKTVPKIDEVVKKIENSINDIQQVKALSDEVPFFEKALMCYESDIQKAQDTGHEYFVKLVGDMVEAKNDLPIIKNAIAKIKEYSE	Archaea;Thaumarchaeota;marine archaeal group 1;Nitrosopumilales;Nitrosopumilaceae;Nitrosopumilus;	Archaea;Thaumarchaeota;marine archaeal group 1;Nitrosopumilales;Nitrosopumilaceae;Nitrosopumilus;
AR1-gi04	53440	AR1-gi04-gene_57	38.17	-1	38404	38589	61	1	2e-26	98	ref|YP_001582087.1|,hypothetical protein Nmar_0753 [Nitrosopumilus maritimus SCM1] gb|ABX12649.1| hypothetical protein Nmar_0753 [Nitrosopumilus maritimus SCM1] ~hsp_evalue=2e-26 ~hsp_similarity=0.98 ~hsp_score=249 ~hsp_bits=100 ~hsp_length=60 ~hsp_to_query_len_ratio=98.36 ~hsp_to_hit_len_ratio=85.71	ref|YP_001582087.1|,hypothetical protein Nmar_0753 [Nitrosopumilus maritimus SCM1] gb|ABX12649.1| hypothetical protein Nmar_0753 [Nitrosopumilus maritimus SCM1] ~hsp_evalue=2e-26 ~hsp_similarity=0.98 ~hsp_score=249 ~hsp_bits=100 ~hsp_length=60 ~hsp_to_query_len_ratio=98.36 ~hsp_to_hit_len_ratio=85.71	MFIAGLIMFYSIELGQVEPLLRLIKNIGTFVGLSGIGVIVAGVLLYLINRSQPPIKESFEP	Archaea;Thaumarchaeota;marine archaeal group 1;Nitrosopumilales;Nitrosopumilaceae;Nitrosopumilus;	Archaea;Thaumarchaeota;marine archaeal group 1;Nitrosopumilales;Nitrosopumilaceae;Nitrosopumilus;
AR1-gi04	53440	AR1-gi04-gene_58	36.54	1	38741	38896	51	0	1e-22	94		ref|YP_001582088.1|,hypothetical protein Nmar_0754 [Nitrosopumilus maritimus SCM1] gb|ABX12650.1| hypothetical protein Nmar_0754 [Nitrosopumilus maritimus SCM1] ~hsp_evalue=1e-22 ~hsp_similarity=0.94 ~hsp_score=240 ~hsp_bits=97.1 ~hsp_length=49 ~hsp_to_query_len_ratio=96.08 ~hsp_to_hit_len_ratio=9.94	MQQLTLSQTIENVQALIDSGDGDPGRLSYILECLKGNRPLYHSDQNYLEKN		Archaea;Thaumarchaeota;marine archaeal group 1;Nitrosopumilales;Nitrosopumilaceae;Nitrosopumilus;
AR1-gi04	53440	AR1-gi04-gene_59	33.04	1	38836	40188	450	0	1e-134	71	ref|YP_001582088.1|,hypothetical protein Nmar_0754 [Nitrosopumilus maritimus SCM1] gb|ABX12650.1| hypothetical protein Nmar_0754 [Nitrosopumilus maritimus SCM1] ~hsp_evalue=1e-134 ~hsp_similarity=0.71 ~hsp_score=1047 ~hsp_bits=407 ~hsp_length=376 ~hsp_to_query_len_ratio=82.00 ~hsp_to_hit_len_ratio=76.06	ref|YP_001582088.1|,hypothetical protein Nmar_0754 [Nitrosopumilus maritimus SCM1] gb|ABX12650.1| hypothetical protein Nmar_0754 [Nitrosopumilus maritimus SCM1] ~hsp_evalue=1e-134 ~hsp_similarity=0.71 ~hsp_score=1047 ~hsp_bits=407 ~hsp_length=376 ~hsp_to_query_len_ratio=82.00 ~hsp_to_hit_len_ratio=76.06	MSERQSSFVSFRSKLFRKKLDSSFSLEEDKEEPETHNDVLPKIQELINSGIGDSGRLQHIFDMIASNKTLYHSDALYLEAKLNESVSPEPSTLPSEPPKPKPSTLPKEPPKPEPKPSVRGSLPKGWNANNSVEIEQISKNIRDEEEKIEKQKLLSSEINIHRSKLAQLQSHRKEYEQKVTQEKATLEAQIQEERLKIETQTKLSEEIISQKEELAKVKKERTQILKNIDSEKSKISKELAKQKRQLAQAQLEQEKLEKQVQTEQSLLAKMIEEQKLRLLEQATIANQIKSKQSELEQTKKDYEYIVSQVKEEKAKFAESEKLKNLIKSQEEDLIKSKEARLNLINTISKEKELITKKTNEEKERLKSQQNIAKQLKKEEKDYESLKKKREKIEQQIKLK…	Archaea;Thaumarchaeota;marine archaeal group 1;Nitrosopumilales;Nitrosopumilaceae;Nitrosopumilus;	Archaea;Thaumarchaeota;marine archaeal group 1;Nitrosopumilales;Nitrosopumilaceae;Nitrosopumilus;
AR1-gi04	53440	AR1-gi04-gene_60	36.25	-1	40180	40797	205	0	1e-117	90	ref|YP_001582089.1|,O methyltransferase family protein [Nitrosopumilus maritimus SCM1] gb|ABX12651.1| O methyltransferase family 3 [Nitrosopumilus maritimus SCM1] ~hsp_evalue=1e-117 ~hsp_similarity=0.90 ~hsp_score=881 ~hsp_bits=343 ~hsp_length=205 ~hsp_to_query_len_ratio=100.00 ~hsp_to_hit_len_ratio=100.00	ref|YP_001582089.1|,O methyltransferase family protein [Nitrosopumilus maritimus SCM1] gb|ABX12651.1| O methyltransferase family 3 [Nitrosopumilus maritimus SCM1] ~hsp_evalue=1e-117 ~hsp_similarity=0.90 ~hsp_score=881 ~hsp_bits=343 ~hsp_length=205 ~hsp_to_query_len_ratio=100.00 ~hsp_to_hit_len_ratio=100.00	MTSPVFEVLEELERQSSLEKSRKVDVAPNERMLAITKETGELLNMIIRMKNAKNMLEVGMSVGYSTIWCAEAIIENGGSIITIEQNPVKIKRAKENFQKAGVSEVITIEEGLAMEVLRKLSLQEKYKNFFDFVLIDADKENAIEYFDMILPLVSIGGVIITDNMLYPEKYREEMKKYSQHIHANQNVRTITSPIGNGEEITVKLR	Archaea;Thaumarchaeota;marine archaeal group 1;Nitrosopumilales;Nitrosopumilaceae;Nitrosopumilus;	Archaea;Thaumarchaeota;marine archaeal group 1;Nitrosopumilales;Nitrosopumilaceae;Nitrosopumilus;
AR1-gi04	53440	AR1-gi04-gene_61	36.51	1	40897	41274	125	0	1e-79	98	ref|YP_001582090.1|,hypothetical protein Nmar_0756 [Nitrosopumilus maritimus SCM1] gb|ABX12652.1| hypothetical protein Nmar_0756 [Nitrosopumilus maritimus SCM1] ~hsp_evalue=1e-79 ~hsp_similarity=0.98 ~hsp_score=614 ~hsp_bits=241 ~hsp_length=125 ~hsp_to_query_len_ratio=100.00 ~hsp_to_hit_len_ratio=100.00	ref|YP_001582090.1|,hypothetical protein Nmar_0756 [Nitrosopumilus maritimus SCM1] gb|ABX12652.1| hypothetical protein Nmar_0756 [Nitrosopumilus maritimus SCM1] ~hsp_evalue=1e-79 ~hsp_similarity=0.98 ~hsp_score=614 ~hsp_bits=241 ~hsp_length=125 ~hsp_to_query_len_ratio=100.00 ~hsp_to_hit_len_ratio=100.00	MAAKKVDLLEIVQKIINLDSKMRFAAIIDSKGDIREAIMKTGKTSLKSQKEEEHFCKQVAQRRAMRKEFDRSLGKVRYVHVEREKVSQMVVYAKRNIVYFTMEPEMPINTKIRLITKIKKFTADL	Archaea;Thaumarchaeota;marine archaeal group 1;Nitrosopumilales;Nitrosopumilaceae;Nitrosopumilus;	Archaea;Thaumarchaeota;marine archaeal group 1;Nitrosopumilales;Nitrosopumilaceae;Nitrosopumilus;
AR1-gi04	53440	AR1-gi04-gene_62	34.2	1	41298	41645	115	0	2e-55	91	ref|YP_001582091.1|,hypothetical protein Nmar_0757 [Nitrosopumilus maritimus SCM1] gb|ABX12653.1| hypothetical protein Nmar_0757 [Nitrosopumilus maritimus SCM1] ~hsp_evalue=2e-55 ~hsp_similarity=0.91 ~hsp_score=451 ~hsp_bits=178 ~hsp_length=103 ~hsp_to_query_len_ratio=89.57 ~hsp_to_hit_len_ratio=96.26	ref|YP_001582091.1|,hypothetical protein Nmar_0757 [Nitrosopumilus maritimus SCM1] gb|ABX12653.1| hypothetical protein Nmar_0757 [Nitrosopumilus maritimus SCM1] ~hsp_evalue=2e-55 ~hsp_similarity=0.91 ~hsp_score=451 ~hsp_bits=178 ~hsp_length=103 ~hsp_to_query_len_ratio=89.57 ~hsp_to_hit_len_ratio=96.26	MTFQKYLGDSKMFEYDKHYRDCQQLDKPFIKAKINPQHGNYFVQIDLMPCHYKFSKNDEEKIKKTIESENDFLKSNSEPQMQGFSITSELAWFDGISVKHLDSFCNYLYDLTQDV	Archaea;Thaumarchaeota;marine archaeal group 1;Nitrosopumilales;Nitrosopumilaceae;Nitrosopumilus;	Archaea;Thaumarchaeota;marine archaeal group 1;Nitrosopumilales;Nitrosopumilaceae;Nitrosopumilus;
AR1-gi04	53440	AR1-gi04-gene_63	33.79	-1	41642	41860	72	0	7e-35	96	ref|ZP_10118895.1|,hypothetical protein BD31_I0863 [Candidatus Nitrosopumilus salaria BD31] gb|EIJ64936.1| hypothetical protein BD31_I0863 [Candidatus Nitrosopumilus salaria BD31] ~hsp_evalue=7e-35 ~hsp_similarity=0.96 ~hsp_score=307 ~hsp_bits=122 ~hsp_length=68 ~hsp_to_query_len_ratio=94.44 ~hsp_to_hit_len_ratio=100.00	ref|ZP_10118895.1|,hypothetical protein BD31_I0863 [Candidatus Nitrosopumilus salaria BD31] gb|EIJ64936.1| hypothetical protein BD31_I0863 [Candidatus Nitrosopumilus salaria BD31] ~hsp_evalue=7e-35 ~hsp_similarity=0.96 ~hsp_score=307 ~hsp_bits=122 ~hsp_length=68 ~hsp_to_query_len_ratio=94.44 ~hsp_to_hit_len_ratio=100.00	LRNEMPTPTEKNHNKHLDLLHEYKIHLIKYISELEKLDQKSEFAKKWNETTIKERRQELKVIDKILKNLIRF	Archaea;Thaumarchaeota;marine archaeal group 1;Nitrosopumilales;Nitrosopumilaceae;Nitrosopumilus;environmental samples;	Archaea;Thaumarchaeota;marine archaeal group 1;Nitrosopumilales;Nitrosopumilaceae;Nitrosopumilus;environmental samples;
AR1-gi04	53440	AR1-gi04-gene_64	30.95	-1	41850	42059	69	0	1e-29	91	ref|YP_001582092.1|,hypothetical protein Nmar_0758 [Nitrosopumilus maritimus SCM1] gb|ABX12654.1| hypothetical protein Nmar_0758 [Nitrosopumilus maritimus SCM1] ~hsp_evalue=1e-29 ~hsp_similarity=0.91 ~hsp_score=272 ~hsp_bits=109 ~hsp_length=67 ~hsp_to_query_len_ratio=97.10 ~hsp_to_hit_len_ratio=95.71	ref|YP_001582092.1|,hypothetical protein Nmar_0758 [Nitrosopumilus maritimus SCM1] gb|ABX12654.1| hypothetical protein Nmar_0758 [Nitrosopumilus maritimus SCM1] ~hsp_evalue=1e-29 ~hsp_similarity=0.91 ~hsp_score=272 ~hsp_bits=109 ~hsp_length=67 ~hsp_to_query_len_ratio=97.10 ~hsp_to_hit_len_ratio=95.71	MDVKKEDTSEESKKNHITYYRSLTKTISNLKSEMKGEEDPVIKNHLEKRIEAMEKDKIRIKEMFPDIEE	Archaea;Thaumarchaeota;marine archaeal group 1;Nitrosopumilales;Nitrosopumilaceae;Nitrosopumilus;	Archaea;Thaumarchaeota;marine archaeal group 1;Nitrosopumilales;Nitrosopumilaceae;Nitrosopumilus;
AR1-gi04	53440	AR1-gi04-gene_65	35.51	1	42195	42470	91	0	3e-44	90	ref|YP_001582093.1|,hypothetical protein Nmar_0759 [Nitrosopumilus maritimus SCM1] gb|ABX12655.1| hypothetical protein Nmar_0759 [Nitrosopumilus maritimus SCM1] ~hsp_evalue=3e-44 ~hsp_similarity=0.90 ~hsp_score=373 ~hsp_bits=148 ~hsp_length=90 ~hsp_to_query_len_ratio=98.90 ~hsp_to_hit_len_ratio=100.00	ref|YP_001582093.1|,hypothetical protein Nmar_0759 [Nitrosopumilus maritimus SCM1] gb|ABX12655.1| hypothetical protein Nmar_0759 [Nitrosopumilus maritimus SCM1] ~hsp_evalue=3e-44 ~hsp_similarity=0.90 ~hsp_score=373 ~hsp_bits=148 ~hsp_length=90 ~hsp_to_query_len_ratio=98.90 ~hsp_to_hit_len_ratio=100.00	MKILVDENLDGMDERLKAHGYDAYSVRKLQREGKKLGSDYSIINYARENDMIIVTKDTEFRKASEENDFPLVLLDDEEILKVIVEKLKNFS	Archaea;Thaumarchaeota;marine archaeal group 1;Nitrosopumilales;Nitrosopumilaceae;Nitrosopumilus;	Archaea;Thaumarchaeota;marine archaeal group 1;Nitrosopumilales;Nitrosopumilaceae;Nitrosopumilus;
AR1-gi04	53440	AR1-gi04-gene_66	36.16	-1	42463	43029	188	0	1e-103	91	ref|YP_001582094.1|,hypothetical protein Nmar_0760 [Nitrosopumilus maritimus SCM1] gb|ABX12656.1| hypothetical protein Nmar_0760 [Nitrosopumilus maritimus SCM1] ~hsp_evalue=1e-103 ~hsp_similarity=0.91 ~hsp_score=784 ~hsp_bits=306 ~hsp_length=188 ~hsp_to_query_len_ratio=100.00 ~hsp_to_hit_len_ratio=100.00	ref|YP_001582094.1|,hypothetical protein Nmar_0760 [Nitrosopumilus maritimus SCM1] gb|ABX12656.1| hypothetical protein Nmar_0760 [Nitrosopumilus maritimus SCM1] ~hsp_evalue=1e-103 ~hsp_similarity=0.91 ~hsp_score=784 ~hsp_bits=306 ~hsp_length=188 ~hsp_to_query_len_ratio=100.00 ~hsp_to_hit_len_ratio=100.00	MDKNSEIIRTEIIRILNENGKTRGTELAKRVIAKVGNEKTVYREISALVESGDIEKQVYSRAHIEYELVDLYESVNKQLKSLHKEVNTIYGEINNFETVSKSEKFSFQERLRAIIHIIQIVQSTDGVMKLLSFYPTFRKDKMFSQINRKIDDCWQAIMTNISRQPEDVFLNEVMANLRISHIDVKNIN	Archaea;Thaumarchaeota;marine archaeal group 1;Nitrosopumilales;Nitrosopumilaceae;Nitrosopumilus;	Archaea;Thaumarchaeota;marine archaeal group 1;Nitrosopumilales;Nitrosopumilaceae;Nitrosopumilus;
AR1-gi04	53440	AR1-gi04-gene_67	43.18	1	43346	43609	87	0	2e-48	93	ref|YP_001582096.1|,hypothetical protein Nmar_0762 [Nitrosopumilus maritimus SCM1] gb|ABX12658.1| hypothetical protein Nmar_0762 [Nitrosopumilus maritimus SCM1] ~hsp_evalue=2e-48 ~hsp_similarity=0.93 ~hsp_score=400 ~hsp_bits=158 ~hsp_length=87 ~hsp_to_query_len_ratio=100.00 ~hsp_to_hit_len_ratio=100.00	ref|YP_001582096.1|,hypothetical protein Nmar_0762 [Nitrosopumilus maritimus SCM1] gb|ABX12658.1| hypothetical protein Nmar_0762 [Nitrosopumilus maritimus SCM1] ~hsp_evalue=2e-48 ~hsp_similarity=0.93 ~hsp_score=400 ~hsp_bits=158 ~hsp_length=87 ~hsp_to_query_len_ratio=100.00 ~hsp_to_hit_len_ratio=100.00	VDKCDRRVRAYKNGKTLEQCKEAAESLNPGFKEQIEKNGQVLWTEILEQVDHDELVYKFTLKFLRRDGYDIGNWKRPRVQKFNHWFT	Archaea;Thaumarchaeota;marine archaeal group 1;Nitrosopumilales;Nitrosopumilaceae;Nitrosopumilus;	Archaea;Thaumarchaeota;marine archaeal group 1;Nitrosopumilales;Nitrosopumilaceae;Nitrosopumilus;
AR1-gi04	53440	AR1-gi04-gene_68	40.1	1	43667	44050	127	3					MYGVTNNIGIDIAISSVCSCVSAIDSAIPLAVPMNTEKNVPAHVGHAINAPAIAPMPLMPVPFLEIVYAVIAIDVFSATKYDTTIWRTRFIGIICNPTWSVRYMIIFGMYPMSPQHGATNPDGISAP
AR1-gi04	53440	AR1-gi04-gene_69	38.4	-1	44466	46280	604	10	0	91	ref|YP_001582098.1|,hypothetical protein Nmar_0764 [Nitrosopumilus maritimus SCM1] gb|ABX12660.1| CBS domain containing protein [Nitrosopumilus maritimus SCM1] ~hsp_evalue=0.0 ~hsp_similarity=0.91 ~hsp_score=2670 ~hsp_bits=1033 ~hsp_length=605 ~hsp_to_query_len_ratio=100.00 ~hsp_to_hit_len_ratio=100.00	ref|YP_001582098.1|,hypothetical protein Nmar_0764 [Nitrosopumilus maritimus SCM1] gb|ABX12660.1| CBS domain containing protein [Nitrosopumilus maritimus SCM1] ~hsp_evalue=0.0 ~hsp_similarity=0.91 ~hsp_score=2670 ~hsp_bits=1033 ~hsp_length=605 ~hsp_to_query_len_ratio=100.00 ~hsp_to_hit_len_ratio=100.00	MSSNPERAVSYVLSKYVTEYMDKDVLILSQNTLTREAARMLRHYETDDIIVTDEDRMPVGIVTDEDILSKVSDTTVYAEATKLKDIMSTPLITINEKSTLQDALHKMRDNGIRKLPVLSKKNEVIGMIFQATIANVIRDATASEPRVLSPPVKAVLGNLGFVLQFAGVLLLVPAIVATILEDTTTATGIYLTTVLLLVTGFFLNSYGEKSSLNLQQASILVFSSLFLLSLFGTVPYLYVLPSEESSVEVFGNAFFSSAAGFTTGGISLFQEPEELSQSFTFYRSYTQLVGGMSFIYLVITAFYPESKLQSMRGFISGRTLHMKELFSTITVIFAVYIIIVAMLLYSFGQDNLLDDFSLAMSTLATGGFVPSSTIIENLGWQEQVILIGAMILGALPFTF…	Archaea;Thaumarchaeota;marine archaeal group 1;Nitrosopumilales;Nitrosopumilaceae;Nitrosopumilus;	Archaea;Thaumarchaeota;marine archaeal group 1;Nitrosopumilales;Nitrosopumilaceae;Nitrosopumilus;
AR1-gi04	53440	AR1-gi04-gene_70	41.61	1	46428	46862	144	0	1e-92	97	ref|YP_001582099.1|,hypothetical protein Nmar_0765 [Nitrosopumilus maritimus SCM1] gb|ABX12661.1| hypothetical protein Nmar_0765 [Nitrosopumilus maritimus SCM1] ~hsp_evalue=1e-92 ~hsp_similarity=0.97 ~hsp_score=704 ~hsp_bits=275 ~hsp_length=144 ~hsp_to_query_len_ratio=100.00 ~hsp_to_hit_len_ratio=97.96	ref|YP_001582099.1|,hypothetical protein Nmar_0765 [Nitrosopumilus maritimus SCM1] gb|ABX12661.1| hypothetical protein Nmar_0765 [Nitrosopumilus maritimus SCM1] ~hsp_evalue=1e-92 ~hsp_similarity=0.97 ~hsp_score=704 ~hsp_bits=275 ~hsp_length=144 ~hsp_to_query_len_ratio=100.00 ~hsp_to_hit_len_ratio=97.96	MDINQEPEPDYDSVKIDYVGFVDPYAVEGMVVLKADDGKEFHMRAFSGEVAKHISSFGDDKGGEAAPSIYKMIEDICEENELVLVKVKIYESGEVLRANLYFTGKKDLVLRNYRASDAMALAAYYNIPILVRKNLLKESMEAET	Archaea;Thaumarchaeota;marine archaeal group 1;Nitrosopumilales;Nitrosopumilaceae;Nitrosopumilus;	Archaea;Thaumarchaeota;marine archaeal group 1;Nitrosopumilales;Nitrosopumilaceae;Nitrosopumilus;
AR1-gi04	53440	AR1-gi04-gene_71	37.44	1	46903	47121	72	0	3e-27	98	ref|YP_001582100.1|,hypothetical protein Nmar_0766 [Nitrosopumilus maritimus SCM1] gb|ABX12662.1| hypothetical protein Nmar_0766 [Nitrosopumilus maritimus SCM1] ~hsp_evalue=3e-27 ~hsp_similarity=0.98 ~hsp_score=257 ~hsp_bits=103 ~hsp_length=56 ~hsp_to_query_len_ratio=77.78 ~hsp_to_hit_len_ratio=77.78	ref|YP_001582100.1|,hypothetical protein Nmar_0766 [Nitrosopumilus maritimus SCM1] gb|ABX12662.1| hypothetical protein Nmar_0766 [Nitrosopumilus maritimus SCM1] ~hsp_evalue=3e-27 ~hsp_similarity=0.98 ~hsp_score=257 ~hsp_bits=103 ~hsp_length=56 ~hsp_to_query_len_ratio=77.78 ~hsp_to_hit_len_ratio=77.78	MNEQEQLMDNLLNVDLEIIDVVRELHQGNWDSDSHKQQVGDLLKIRDEMVQKLMAAKGDDHQCDCGHDHSHQ	Archaea;Thaumarchaeota;marine archaeal group 1;Nitrosopumilales;Nitrosopumilaceae;Nitrosopumilus;	Archaea;Thaumarchaeota;marine archaeal group 1;Nitrosopumilales;Nitrosopumilaceae;Nitrosopumilus;
AR1-gi04	53440	AR1-gi04-gene_72	26.15	-1	47115	47309	64	0	4e-15	81	ref|ZP_10118284.1|,hypothetical protein BD31_I1396 [Candidatus Nitrosopumilus salaria BD31] gb|EIJ65518.1| hypothetical protein BD31_I1396 [Candidatus Nitrosopumilus salaria BD31] ~hsp_evalue=4e-15 ~hsp_similarity=0.81 ~hsp_score=174 ~hsp_bits=71.6 ~hsp_length=62 ~hsp_to_query_len_ratio=93.75 ~hsp_to_hit_len_ratio=93.94	ref|ZP_10118284.1|,hypothetical protein BD31_I1396 [Candidatus Nitrosopumilus salaria BD31] gb|EIJ65518.1| hypothetical protein BD31_I1396 [Candidatus Nitrosopumilus salaria BD31] ~hsp_evalue=4e-15 ~hsp_similarity=0.81 ~hsp_score=174 ~hsp_bits=71.6 ~hsp_length=62 ~hsp_to_query_len_ratio=93.75 ~hsp_to_hit_len_ratio=93.94	MGKLPEKFPEYSIMYKTISNQIKSLEKQKENSSENIEINLKIQKYQKELDKIRKMFPDNFFDDY	Archaea;Thaumarchaeota;marine archaeal group 1;Nitrosopumilales;Nitrosopumilaceae;Nitrosopumilus;environmental samples;	Archaea;Thaumarchaeota;marine archaeal group 1;Nitrosopumilales;Nitrosopumilaceae;Nitrosopumilus;environmental samples;
AR1-gi04	53440	AR1-gi04-gene_73	40.12	-1	47366	48367	333	1	5e-21	70		ref|ZP_09629623.1|,Tail Collar domain containing protein [Cupriavidus basilensis OR16] gb|EHP37959.1| Tail Collar domain containing protein [Cupriavidus basilensis OR16] ~hsp_evalue=5e-21 ~hsp_similarity=0.70 ~hsp_score=248 ~hsp_bits=100 ~hsp_length=103 ~hsp_to_query_len_ratio=30.93 ~hsp_to_hit_len_ratio=23.17	MTDKTIIAGLVAFAFVAGSMMIGTMAYAANGAEKGQPFQELETQIQDLEQRLDDVEPDPRGDSFFDVFYEIYEAPDSFFDIFVDPGTGEHVVDSFFDVFTEISVHDADIDSVQTEIVALQNSERLTVSNIGSSGEDGVSQIPLPKGSLQSQIDTIETEIVSLDLRDAEQQSQIDSFFDVFTEVSVHDADISRIDTEILSMDLRGSSCGVGDVVTGIASDGTLICATNETNPQLGSSRDIGGSPGTTSVECLLGEVKLFAGTFAPRGFMGAEGQLLPIAENAALFSIFGTTYGGDGRTTFALPDLRAVEPNGAGSGPDDVSYIVCTSGIFPSRS		Bacteria;Proteobacteria;Betaproteobacteria;Burkholderiales;Burkholderiaceae;Cupriavidus;
AR1-gi04	53440	AR1-gi04-gene_74	33.79	-1	48669	49553	294	0	1e-07	59		ref|YP_001581667.1|,hypothetical protein Nmar_0333 [Nitrosopumilus maritimus SCM1] gb|ABX12229.1| hypothetical protein Nmar_0333 [Nitrosopumilus maritimus SCM1] ~hsp_evalue=1e-07 ~hsp_similarity=0.59 ~hsp_score=147 ~hsp_bits=61.2 ~hsp_length=81 ~hsp_to_query_len_ratio=27.55 ~hsp_to_hit_len_ratio=6.53	LSEWATTKSSSKFKDFKDVQESKWTIPVVVVVASSNDNLYVGEYGGLGIAPAHPDDPRQPCCALGVTTDYNVFEKKSSVTDLVLHEVGHTLSFMHPFMGYDNSGEFKTFDYFKKWYWGVMGYNQPIQGCGAWYDYLVEYEDVRGCGIADTFFTQFDKDNYSRGVALYLIKTAKINVYNSMIMMEKDGKDINNLPISTKNSLTKIESLVNQAKSKLSDNELYSDNGAIQTALEAAIISSKLTQKENVSYVEVENSSIKLEIPEWVKNNARWWGNDAISQTEFLKTIEYLIKQKFY		Archaea;Thaumarchaeota;marine archaeal group 1;Nitrosopumilales;Nitrosopumilaceae;Nitrosopumilus;
AR1-gi04	53440	AR1-gi04-gene_75	32.83	-1	49562	52159	865	0					MFVLLIQVIDADAIFTPVIPIYSINEAPTINDFKKFSQSDLVGDFNPYSLVRDNGERIDSYYFYDKSKSPRLLIYIEDSTDERLEYYRPFNSDYFLMSFEAEKNKAYFIYAERNGNSCVFPFEKFSEFWAGAYSGCDGGAVEVKQTENGFGLYVKFFVDIPKPTVDNGYVVFFDYVDITESDEDGKLVKSEFYYFPDVWSRGKIIPITNVETQPIKVNSGKIVVDDFLFKPFDVLTENLQRNPFSCADNTVSVSTKQQLYSLNDVVSVDVSIKTDTDGERLKLVIYDVDSNIVEEKFTTAPSSGEMSFLLDLNRVEQLQKSPKNIFKAEVEFGVDGPKDFTYFAIGENISLPKKTDECYFYLTYDKSSKSAAFLIEVNDPSNSGYDQVQIFVDRQGDSI…
AR1-gi04	53440	AR1-gi04-gene_76	36.64	1	52296	52688	130	0	6e-68	89	ref|YP_001582101.1|,hypothetical protein Nmar_0767 [Nitrosopumilus maritimus SCM1] gb|ABX12663.1| hypothetical protein Nmar_0767 [Nitrosopumilus maritimus SCM1] ~hsp_evalue=6e-68 ~hsp_similarity=0.89 ~hsp_score=538 ~hsp_bits=211 ~hsp_length=128 ~hsp_to_query_len_ratio=98.46 ~hsp_to_hit_len_ratio=98.46	ref|YP_001582101.1|,hypothetical protein Nmar_0767 [Nitrosopumilus maritimus SCM1] gb|ABX12663.1| hypothetical protein Nmar_0767 [Nitrosopumilus maritimus SCM1] ~hsp_evalue=6e-68 ~hsp_similarity=0.89 ~hsp_score=538 ~hsp_bits=211 ~hsp_length=128 ~hsp_to_query_len_ratio=98.46 ~hsp_to_hit_len_ratio=98.46	MRIAIFLAFVVAFGASMAYAEPVSTEIPSGEKTHYVDEQIMIVADISNNQDVPQNFAYITQVKNDQDIVISLSWLTGSLSPRQSFSPAQSWVPASTGTYHIQVFVWESIDNPEALSPPLSMTVNVNERFS	Archaea;Thaumarchaeota;marine archaeal group 1;Nitrosopumilales;Nitrosopumilaceae;Nitrosopumilus;	Archaea;Thaumarchaeota;marine archaeal group 1;Nitrosopumilales;Nitrosopumilaceae;Nitrosopumilus;
AR1-gi04	53440	AR1-gi04-gene_77	40.96	1	52839	53087	82	0	4e-34	80	ref|YP_001582102.1|,hypothetical protein Nmar_0768 [Nitrosopumilus maritimus SCM1] gb|ABX12664.1| hypothetical protein Nmar_0768 [Nitrosopumilus maritimus SCM1] ~hsp_evalue=4e-34 ~hsp_similarity=0.80 ~hsp_score=304 ~hsp_bits=121 ~hsp_length=81 ~hsp_to_query_len_ratio=98.78 ~hsp_to_hit_len_ratio=98.78	ref|YP_001582102.1|,hypothetical protein Nmar_0768 [Nitrosopumilus maritimus SCM1] gb|ABX12664.1| hypothetical protein Nmar_0768 [Nitrosopumilus maritimus SCM1] ~hsp_evalue=4e-34 ~hsp_similarity=0.80 ~hsp_score=304 ~hsp_bits=121 ~hsp_length=81 ~hsp_to_query_len_ratio=98.78 ~hsp_to_hit_len_ratio=98.78	MANFEKLYKRVASQVIERCHGAIKIKKKGKIIQVYDPKRHMWSIGLAGLVIKEECKLANLRDWEVANVRHYVIEDLLSKPDG	Archaea;Thaumarchaeota;marine archaeal group 1;Nitrosopumilales;Nitrosopumilaceae;Nitrosopumilus;	Archaea;Thaumarchaeota;marine archaeal group 1;Nitrosopumilales;Nitrosopumilaceae;Nitrosopumilus;
AR1-gi04	53440	AR1-gi04-gene_78	39.85	-1	53084	53344	86	0	7e-48	95	ref|YP_001582103.1|,hypothetical protein Nmar_0769 [Nitrosopumilus maritimus SCM1] gb|ABX12665.1| hypothetical protein Nmar_0769 [Nitrosopumilus maritimus SCM1] ~hsp_evalue=7e-48 ~hsp_similarity=0.95 ~hsp_score=396 ~hsp_bits=157 ~hsp_length=86 ~hsp_to_query_len_ratio=100.00 ~hsp_to_hit_len_ratio=100.00	ref|YP_001582103.1|,hypothetical protein Nmar_0769 [Nitrosopumilus maritimus SCM1] gb|ABX12665.1| hypothetical protein Nmar_0769 [Nitrosopumilus maritimus SCM1] ~hsp_evalue=7e-48 ~hsp_similarity=0.95 ~hsp_score=396 ~hsp_bits=157 ~hsp_length=86 ~hsp_to_query_len_ratio=100.00 ~hsp_to_hit_len_ratio=100.00	MGKTIFVKEIITIAKEPKLCPTCQKEDRLEKDIIREERSDGRTILCTRCEALIIVTNLNLKQVELSSRKDDTIMLKEPHLIRKVTY	Archaea;Thaumarchaeota;marine archaeal group 1;Nitrosopumilales;Nitrosopumilaceae;Nitrosopumilus;	Archaea;Thaumarchaeota;marine archaeal group 1;Nitrosopumilales;Nitrosopumilaceae;Nitrosopumilus;
GI_ID=AR1-gi05	LENGTH=18022	GC=32.55
id	length	GI_locus_tag	gc_perc	strand	start	end	proteinlength	predhel	evalue	similarity	product	besthit_nr	sequence	taxonomy1	taxonomy2
AR1-gi05	18022	AR1-gi05-gene_1	26.92	-1	1	546	181	0	9e-10	43	ref|ZP_08667998.1|,hypothetical protein MY1_0970 [Candidatus Nitrosoarchaeum koreensis MY1] gb|EGP93730.1| hypothetical protein MY1_0970 [Candidatus Nitrosoarchaeum koreensis MY1] ~hsp_evalue=9e-10 ~hsp_similarity=0.43 ~hsp_score=151 ~hsp_bits=62.8 ~hsp_length=186 ~hsp_to_query_len_ratio=88.95 ~hsp_to_hit_len_ratio=90.24	ref|ZP_08667998.1|,hypothetical protein MY1_0970 [Candidatus Nitrosoarchaeum koreensis MY1] gb|EGP93730.1| hypothetical protein MY1_0970 [Candidatus Nitrosoarchaeum koreensis MY1] ~hsp_evalue=9e-10 ~hsp_similarity=0.43 ~hsp_score=151 ~hsp_bits=62.8 ~hsp_length=186 ~hsp_to_query_len_ratio=88.95 ~hsp_to_hit_len_ratio=90.24	MSLIKFNVIDEFKTYLENNVVETKKELEKISKIAGEKLRSQEKELENDKEFLSIKEKLEDKSDEKKTKKTKKQTSSNWIKYNSLNLYNGMGIKGELELYFKEIESLKIKLEKLQSAKETLDGLVSKGLKNNLNSIVYEDGGQFEIALLKNSKEVREKFKFKTEFTVPAKLEKPLFVESLLK	Bacteria;Tenericutes;Mollicutes;Acholeplasmatales;Acholeplasmataceae;Candidatus Phytoplasma;	Bacteria;Tenericutes;Mollicutes;Acholeplasmatales;Acholeplasmataceae;Candidatus Phytoplasma;
AR1-gi05	18022	AR1-gi05-gene_2	26.82	-1	547	1053	168	0	3e-21	63	ref|ZP_08667999.1|,hypothetical protein MY1_0971 [Candidatus Nitrosoarchaeum koreensis MY1] gb|EGP93731.1| hypothetical protein MY1_0971 [Candidatus Nitrosoarchaeum koreensis MY1] ~hsp_evalue=3e-21 ~hsp_similarity=0.63 ~hsp_score=231 ~hsp_bits=93.6 ~hsp_length=129 ~hsp_to_query_len_ratio=76.79 ~hsp_to_hit_len_ratio=94.16	ref|ZP_08667999.1|,hypothetical protein MY1_0971 [Candidatus Nitrosoarchaeum koreensis MY1] gb|EGP93731.1| hypothetical protein MY1_0971 [Candidatus Nitrosoarchaeum koreensis MY1] ~hsp_evalue=3e-21 ~hsp_similarity=0.63 ~hsp_score=231 ~hsp_bits=93.6 ~hsp_length=129 ~hsp_to_query_len_ratio=76.79 ~hsp_to_hit_len_ratio=94.16	MTIMDSTLENNANQATAETGGNSDHPSLQYMESLIQESLQIYELENQRVNTLDELINSLKVITKFLGLSIELPSNILHLDENTNIKLLPNLNILVVDSNSKTEEKTMDSFSTDIIINILDYITPKIVELVRKDKLKLLNSINFLRSANNELKKIENIGQLELNQTPVI	Bacteria;Tenericutes;Mollicutes;Acholeplasmatales;Acholeplasmataceae;Candidatus Phytoplasma;	Bacteria;Tenericutes;Mollicutes;Acholeplasmatales;Acholeplasmataceae;Candidatus Phytoplasma;
AR1-gi05	18022	AR1-gi05-gene_3	35.91	-1	1114	3600	828	1	1e-128	54	ref|ZP_10118431.1|,hypothetical protein BD31_I1474 [Candidatus Nitrosopumilus salaria BD31] gb|EIJ65382.1| hypothetical protein BD31_I1474 [Candidatus Nitrosopumilus salaria BD31] ~hsp_evalue=1e-128 ~hsp_similarity=0.54 ~hsp_score=1066 ~hsp_bits=415 ~hsp_length=843 ~hsp_to_query_len_ratio=100.00 ~hsp_to_hit_len_ratio=100.00	ref|ZP_10118431.1|,hypothetical protein BD31_I1474 [Candidatus Nitrosopumilus salaria BD31] gb|EIJ65382.1| hypothetical protein BD31_I1474 [Candidatus Nitrosopumilus salaria BD31] ~hsp_evalue=1e-128 ~hsp_similarity=0.54 ~hsp_score=1066 ~hsp_bits=415 ~hsp_length=843 ~hsp_to_query_len_ratio=100.00 ~hsp_to_hit_len_ratio=100.00	MKNRRALSTLVGAVFFIIAASSTVAYVSYSMNVIDDFSQAVIIKESVDGARNSESFEISDATITNNKFDLTVQNKGQLPIKLTKLWIENTTDSTWIPSKFDIDQSISPSNSVSGIGQTLPLSVVDTQAYKISLVTDRGNTETYFFNSVPDQNLSINLHAAPETVANGFSTTLFMTVTNDLPNDVTLLNIVPEMSPPSGSATAICDSSPTPASYPSLKKGESVIFKWSCVISGTAAESVTITGSIVNGYPGNDSSVTITIKDVLLALEAGTSLESLGFTVPSNTPDILTIHQESTNTPNGEYQLSSGTADATGFTVDLDQNNMAYITNNQTSTVTIPSGTWTSSLAYLNSHLDSTIDNSILSSGMIFHFEKQSFLSNGVTGAACDNEISATLGSGTSTPA…	Archaea;Thaumarchaeota;marine archaeal group 1;Nitrosopumilales;Nitrosopumilaceae;Nitrosopumilus;environmental samples;	Archaea;Thaumarchaeota;marine archaeal group 1;Nitrosopumilales;Nitrosopumilaceae;Nitrosopumilus;environmental samples;
AR1-gi05	18022	AR1-gi05-gene_4	30.68	-1	3597	4049	150	1	6e-30	61	ref|ZP_08668001.1|,hypothetical protein MY1_0973 [Candidatus Nitrosoarchaeum koreensis MY1] gb|EGP93733.1| hypothetical protein MY1_0973 [Candidatus Nitrosoarchaeum koreensis MY1] ~hsp_evalue=6e-30 ~hsp_similarity=0.61 ~hsp_score=289 ~hsp_bits=115 ~hsp_length=150 ~hsp_to_query_len_ratio=98.67 ~hsp_to_hit_len_ratio=92.02	ref|ZP_08668001.1|,hypothetical protein MY1_0973 [Candidatus Nitrosoarchaeum koreensis MY1] gb|EGP93733.1| hypothetical protein MY1_0973 [Candidatus Nitrosoarchaeum koreensis MY1] ~hsp_evalue=6e-30 ~hsp_similarity=0.61 ~hsp_score=289 ~hsp_bits=115 ~hsp_length=150 ~hsp_to_query_len_ratio=98.67 ~hsp_to_hit_len_ratio=92.02	MKFVRRRALASIVTSAILLSSIAILGAGLVGWSNSNLLSHQKNLENTFSKNINKLNEHIIFEKIWFGTNPSKYVNVTMTNTGNVGLNVTNIQFINSTTFEKISSVLIDDGGMSPSESYSINMTYAWIDDVEFDILIKSARDNQFRTQVSP	Bacteria;Tenericutes;Mollicutes;Acholeplasmatales;Acholeplasmataceae;Candidatus Phytoplasma;	Bacteria;Tenericutes;Mollicutes;Acholeplasmatales;Acholeplasmataceae;Candidatus Phytoplasma;
AR1-gi05	18022	AR1-gi05-gene_5	31.61	-1	4111	4749	212	0	2e-23	60		ref|ZP_08668002.1|,hypothetical protein MY1_0974 [Candidatus Nitrosoarchaeum koreensis MY1] gb|EGP93734.1| hypothetical protein MY1_0974 [Candidatus Nitrosoarchaeum koreensis MY1] ~hsp_evalue=2e-23 ~hsp_similarity=0.60 ~hsp_score=250 ~hsp_bits=100 ~hsp_length=139 ~hsp_to_query_len_ratio=64.62 ~hsp_to_hit_len_ratio=91.39	MQFNLDIESFNVNNNVKEKTDFKKYDIDVSLNEVSSAENSCQLQYGYTFSSAPKGIRLSLEGKIDVNGNSSELESLYQKDEQNIPQILRMSYQELYPVLFMLTKSMKIPCPPYEISKTMDLSEQTEHSSELESISEDVKEQTEESTNEKEVTYSDEIKSADSEFDQMSTEELTKLQIDLSNQHSENPSDELKQKIDTINSVLNKKINESASS		Bacteria;Tenericutes;Mollicutes;Acholeplasmatales;Acholeplasmataceae;Candidatus Phytoplasma;
AR1-gi05	18022	AR1-gi05-gene_6	34.01	1	4817	5854	345	0	1e-168	81	ref|ZP_08668003.1|,ATPase associated with various cellular activities AAA 5 [Candidatus Nitrosoarchaeum koreensis MY1] gb|EGP93735.1| ATPase associated with various cellular activities AAA 5 [Candidatus Nitrosoarchaeum koreensis MY1] ~hsp_evalue=1e-168 ~hsp_similarity=0.81 ~hsp_score=1244 ~hsp_bits=483 ~hsp_length=316 ~hsp_to_query_len_ratio=91.59 ~hsp_to_hit_len_ratio=92.94	ref|ZP_08668003.1|,ATPase associated with various cellular activities AAA 5 [Candidatus Nitrosoarchaeum koreensis MY1] gb|EGP93735.1| ATPase associated with various cellular activities AAA 5 [Candidatus Nitrosoarchaeum koreensis MY1] ~hsp_evalue=1e-168 ~hsp_similarity=0.81 ~hsp_score=1244 ~hsp_bits=483 ~hsp_length=316 ~hsp_to_query_len_ratio=91.59 ~hsp_to_hit_len_ratio=92.94	MSNNNDLKIMQIEDFAQKNTVKKKNFNLNFTISKAPKKAKKLDLHQDISNYLDKNQYSFSEDMQEMIPKDTPPYLDNGEKYVERIARALKFFKQCSLIGPSGTGKTHIVYLVAELAGLPLWEINCGLQTSVFDLFGRYVGLGKENWIDGLIVNWCRDGGILYLDEANMMKQDVATRLNPILDQRGHLVLTEKDNELIHRHEHAYLIISMNPFSSEFAGTKPLNAAMRRRMSVWLNFDYMSVGDKIDEKEIDLVCHRAKVNRDDAEKIVKIGAKLRQEYQQGDLPYGPSVGDLANWAKIVADGTTVEIAAEETIIALTADDFEVQEEVRAIVKRVCGGDKFERKFV	Bacteria;Tenericutes;Mollicutes;Acholeplasmatales;Acholeplasmataceae;Candidatus Phytoplasma;	Bacteria;Tenericutes;Mollicutes;Acholeplasmatales;Acholeplasmataceae;Candidatus Phytoplasma;
AR1-gi05	18022	AR1-gi05-gene_7	32.69	1	5835	7397	520	0	4e-97	60	ref|ZP_08668004.1|,VWA domain containing protein [Candidatus Nitrosoarchaeum koreensis MY1] gb|EGP93736.1| VWA domain containing protein [Candidatus Nitrosoarchaeum koreensis MY1] ~hsp_evalue=4e-97 ~hsp_similarity=0.60 ~hsp_score=804 ~hsp_bits=314 ~hsp_length=521 ~hsp_to_query_len_ratio=99.62 ~hsp_to_hit_len_ratio=99.62	ref|ZP_08668004.1|,VWA domain containing protein [Candidatus Nitrosoarchaeum koreensis MY1] gb|EGP93736.1| VWA domain containing protein [Candidatus Nitrosoarchaeum koreensis MY1] ~hsp_evalue=4e-97 ~hsp_similarity=0.60 ~hsp_score=804 ~hsp_bits=314 ~hsp_length=521 ~hsp_to_query_len_ratio=99.62 ~hsp_to_hit_len_ratio=99.62	LKENLYDLSANIIYEVADKEKTSIEVTMPEKLSFLELKYGKPTQISLPKPKKSDEKCLYQGILFDSIDDSYSTVWSLFLASLYHSGGHAAVSDYSVYQKWYQRKSPILASQAIKFVEDIRVQEYLKTRYSNPLKNIEMIKFSCELLYNKFLKNILESNEKNRTQHAFRNKIEHFRNEVKESITNNDTPENRIKLADEIYKNRYALGMWEYPFCDNIKPTNFTKYLKYLKLNPTGEFRHYANELGNMWIDEIKKEEKMMEKYKKYSEGLRFDKIKLAPENLGKFFQLRVDSTNFIKKIRSQVSNVTNSMEDPNTEDYGYIEMQKAVQAVASESQGISYFEQDQELRYEESWAIVMDTSASMKIQFQDLQKFLMCIAEAADKINYKGGKWSIHGFSNDFVL…	Bacteria;Tenericutes;Mollicutes;Acholeplasmatales;Acholeplasmataceae;Candidatus Phytoplasma;	Bacteria;Tenericutes;Mollicutes;Acholeplasmatales;Acholeplasmataceae;Candidatus Phytoplasma;
AR1-gi05	18022	AR1-gi05-gene_8	43.02	1	7452	8081	209	1	3e-46	68	ref|ZP_08668005.1|,hypothetical protein MY1_0977 [Candidatus Nitrosoarchaeum koreensis MY1] gb|EGP93737.1| hypothetical protein MY1_0977 [Candidatus Nitrosoarchaeum koreensis MY1] ~hsp_evalue=3e-46 ~hsp_similarity=0.68 ~hsp_score=409 ~hsp_bits=162 ~hsp_length=172 ~hsp_to_query_len_ratio=79.43 ~hsp_to_hit_len_ratio=80.37	ref|ZP_08668005.1|,hypothetical protein MY1_0977 [Candidatus Nitrosoarchaeum koreensis MY1] gb|EGP93737.1| hypothetical protein MY1_0977 [Candidatus Nitrosoarchaeum koreensis MY1] ~hsp_evalue=3e-46 ~hsp_similarity=0.68 ~hsp_score=409 ~hsp_bits=162 ~hsp_length=172 ~hsp_to_query_len_ratio=79.43 ~hsp_to_hit_len_ratio=80.37	MKMTPLRNNRRAISTVLTTIIILVASVVLGSGVVVYGTSLFQGGTQQEAISVQGVQLWVNATDSNGVAWGAAAVRNSGDKILSTDKIEVRGTNVPFSAWYVDTDPDRVTVDNFQAQFISTGTVSGQMQSTGSTCASADLEIDLDDAGALPALCMTKQSGPVGLNPGDRMIIYFKVPDGTLSSLDAGATSSLNIFAGKTGAPQSVTIANT	Bacteria;Tenericutes;Mollicutes;Acholeplasmatales;Acholeplasmataceae;Candidatus Phytoplasma;	Bacteria;Tenericutes;Mollicutes;Acholeplasmatales;Acholeplasmataceae;Candidatus Phytoplasma;
AR1-gi05	18022	AR1-gi05-gene_9	31.7	1	8136	9665	509	0	0	83	ref|ZP_08668007.1|,Type II secretion system protein E [Candidatus Nitrosoarchaeum koreensis MY1] gb|EGP93739.1| Type II secretion system protein E [Candidatus Nitrosoarchaeum koreensis MY1] ~hsp_evalue=0.0 ~hsp_similarity=0.83 ~hsp_score=1838 ~hsp_bits=712 ~hsp_length=503 ~hsp_to_query_len_ratio=98.62 ~hsp_to_hit_len_ratio=98.24	ref|ZP_08668007.1|,Type II secretion system protein E [Candidatus Nitrosoarchaeum koreensis MY1] gb|EGP93739.1| Type II secretion system protein E [Candidatus Nitrosoarchaeum koreensis MY1] ~hsp_evalue=0.0 ~hsp_similarity=0.83 ~hsp_score=1838 ~hsp_bits=712 ~hsp_length=503 ~hsp_to_query_len_ratio=98.62 ~hsp_to_hit_len_ratio=98.24	MKDKTKSVETFLKSEFFDPNQKQASSELKIIKNYELNAPYSYANILYNEKNSSYEYQIDEIKLNHEEQEIFNKLYQLLEESIDSVKNAKGDNFESFLNTIIDENKKLFERYPVASLEKVKYYLRRDISGFGIIDGLMWDPNIEDISCAGINTPIYIWHRQYDSIPTNIQFEPSNLNNFVSRIVFRAGKHVSSAHPITDLALEGNHRISVLYQKEVTPKGTSFTIRKFKEDPYTIVDLIDFETMDTSMAAYLWLLMEAKMSIMVIGSTGSGKTTILNAITGLVNPDYKIFSVEDVSEINIKHENWFSLISRPGFGTQGEGEIGLYDLIKSGVRHRPDYIIVGEIRGSEAYVMFQAMATGHGGLCTMHADSLISATKRLQQKPMEIPPSYMTLMNCAIVIK…	Bacteria;Tenericutes;Mollicutes;Acholeplasmatales;Acholeplasmataceae;Candidatus Phytoplasma;	Bacteria;Tenericutes;Mollicutes;Acholeplasmatales;Acholeplasmataceae;Candidatus Phytoplasma;
AR1-gi05	18022	AR1-gi05-gene_10	34.18	1	9825	11117	430	7	1e-135	70	ref|ZP_08668008.1|,Type II secretion system protein [Candidatus Nitrosoarchaeum koreensis MY1] gb|EGP93740.1| Type II secretion system protein [Candidatus Nitrosoarchaeum koreensis MY1] ~hsp_evalue=1e-135 ~hsp_similarity=0.70 ~hsp_score=1047 ~hsp_bits=407 ~hsp_length=430 ~hsp_to_query_len_ratio=100.00 ~hsp_to_hit_len_ratio=88.82	ref|ZP_08668008.1|,Type II secretion system protein [Candidatus Nitrosoarchaeum koreensis MY1] gb|EGP93740.1| Type II secretion system protein [Candidatus Nitrosoarchaeum koreensis MY1] ~hsp_evalue=1e-135 ~hsp_similarity=0.70 ~hsp_score=1047 ~hsp_bits=407 ~hsp_length=430 ~hsp_to_query_len_ratio=100.00 ~hsp_to_hit_len_ratio=88.82	LPHTQTQAKRILKRIEILGMDPISAITQAKDKTSSKTMSDFLGGYVSAIEGGGDVVNYLKSKMNGAFDSYAETEKQKISKVKALVESYMTIQIVILAVYIIFSAVGSGTDPTALAQNSGDNSQLLLIVIPPIISAAFIFLASKTNSSFLPEMPVKQIAMYTIPICSIGFTITLLGIIKEYNAFIMMFSLVAAAVFPAMKFKRTYQRSIDAENATPRIMRDIAESRKAGTSPEKCVIRACKSKDYKLFTSTSNTIGSKLEWGIPFDDIFNSLKKEIKDFQVLINFKILFEIISGGGGNIHTLISLADISEKIHSIEKTKRSLLKPYIMIGFILMGMTGLTTLLVIDSLASIGIQSETDSERIALMEKNSQESFEMYSIVILIQGWLAGIFLGKVVTGTYS…	Bacteria;Tenericutes;Mollicutes;Acholeplasmatales;Acholeplasmataceae;Candidatus Phytoplasma;	Bacteria;Tenericutes;Mollicutes;Acholeplasmatales;Acholeplasmataceae;Candidatus Phytoplasma;
AR1-gi05	18022	AR1-gi05-gene_11	33.64	1	11213	13789	858	0	0	66	ref|ZP_08668009.1|,hypothetical protein MY1_0981 [Candidatus Nitrosoarchaeum koreensis MY1] gb|EGP93741.1| hypothetical protein MY1_0981 [Candidatus Nitrosoarchaeum koreensis MY1] ~hsp_evalue=0.0 ~hsp_similarity=0.66 ~hsp_score=1966 ~hsp_bits=761 ~hsp_length=847 ~hsp_to_query_len_ratio=97.90 ~hsp_to_hit_len_ratio=99.88	ref|ZP_08668009.1|,hypothetical protein MY1_0981 [Candidatus Nitrosoarchaeum koreensis MY1] gb|EGP93741.1| hypothetical protein MY1_0981 [Candidatus Nitrosoarchaeum koreensis MY1] ~hsp_evalue=0.0 ~hsp_similarity=0.66 ~hsp_score=1966 ~hsp_bits=761 ~hsp_length=847 ~hsp_to_query_len_ratio=97.90 ~hsp_to_hit_len_ratio=99.88	VVGGGVPIDAQSNFGVQNPFDKQPDLEFGYQLHPQKFLENTEGIINIHALNNENILPVEINGLKVSSSDNTIVAITGISNAENYSTEIKILAKEPGFANISLAAPGFKSQEIPIVIYNNNNHPTQILLKTTPNDFPVDGPKFGYIGIELATTGNLPVIATEDTIVKISTPNTNVIKLQESEITIPKGEYYTLTKFNIKESGDAIIFAETEGMKKVSQFIHVREAKTPLQLQLYVFPKNFNSFSSQTGYAIVQLQDAEGIPVKADKNINLKIGVENPDSGINTSHDFEEFLFASNELEIKEGSYSTFSSFSIRPNVADFTDEFVQSYNFYIIADDHIAKGDSITVTHDEIGAIEGKGPAITQTLPFLTTGEKELVGVTYFETEVEVSRQLGTSTLGKTDR…	Bacteria;Tenericutes;Mollicutes;Acholeplasmatales;Acholeplasmataceae;Candidatus Phytoplasma;	Bacteria;Tenericutes;Mollicutes;Acholeplasmatales;Acholeplasmataceae;Candidatus Phytoplasma;
AR1-gi05	18022	AR1-gi05-gene_12	32.95	-1	13769	14032	87	1					MKIFKIFHNPDTEKYAIYYSVVLVIIIGTVLVQNFGLIHVSPIEGTALFAEGFISLVMLARHSRTKEHFPHHMSKFKQMIQLPFSNA
AR1-gi05	18022	AR1-gi05-gene_13	32.47	1	14161	14856	231	5	9e-65	71	ref|ZP_08256754.1|,prepilin signal peptidase of type PulO Type II secretory pathway [Candidatus Nitrosoarchaeum limnia SFB1] gb|EGG42587.1| prepilin signal peptidase of type PulO Type II secretory pathway [Candidatus Nitrosoarchaeum limnia SFB1] ~hsp_evalue=9e-65 ~hsp_similarity=0.71 ~hsp_score=535 ~hsp_bits=210 ~hsp_length=175 ~hsp_to_query_len_ratio=75.76 ~hsp_to_hit_len_ratio=81.02	ref|ZP_08256754.1|,prepilin signal peptidase of type PulO Type II secretory pathway [Candidatus Nitrosoarchaeum limnia SFB1] gb|EGG42587.1| prepilin signal peptidase of type PulO Type II secretory pathway [Candidatus Nitrosoarchaeum limnia SFB1] ~hsp_evalue=9e-65 ~hsp_similarity=0.71 ~hsp_score=535 ~hsp_bits=210 ~hsp_length=175 ~hsp_to_query_len_ratio=75.76 ~hsp_to_hit_len_ratio=81.02	METIPEIFLIRIGLALGMLAIGGFFDIWKREVHDYLWIVFGVAGAILLIFEPNQTDIIYSTLFALIIAPISILIWRMGLFGGADAFALIALAVIAPQITISGNIVTPFTTLSNAAVLFIVPLLVNALRNTISKIRGENIFEGFDETLPRKILASFLGYRAKNPKYCFSIEKNEGSVKKIAFSFHHADNEEFSEKPNTWVTPGIPYLLLIIGGFLIQLGYGDIILIGMGMGP	Bacteria;Tenericutes;Mollicutes;Acholeplasmatales;Acholeplasmataceae;Candidatus Phytoplasma;	Bacteria;Tenericutes;Mollicutes;Acholeplasmatales;Acholeplasmataceae;Candidatus Phytoplasma;
AR1-gi05	18022	AR1-gi05-gene_14	28.81	1	14930	15880	316	0	1e-107	76	ref|ZP_08668011.1|,Transcriptional regulator TrmB [Candidatus Nitrosoarchaeum koreensis MY1] gb|EGP93743.1| Transcriptional regulator TrmB [Candidatus Nitrosoarchaeum koreensis MY1] ~hsp_evalue=1e-107 ~hsp_similarity=0.76 ~hsp_score=833 ~hsp_bits=325 ~hsp_length=307 ~hsp_to_query_len_ratio=96.20 ~hsp_to_hit_len_ratio=94.98	ref|ZP_08668011.1|,Transcriptional regulator TrmB [Candidatus Nitrosoarchaeum koreensis MY1] gb|EGP93743.1| Transcriptional regulator TrmB [Candidatus Nitrosoarchaeum koreensis MY1] ~hsp_evalue=1e-107 ~hsp_similarity=0.76 ~hsp_score=833 ~hsp_bits=325 ~hsp_length=307 ~hsp_to_query_len_ratio=96.20 ~hsp_to_hit_len_ratio=94.98	MTMEEALLEGYVFDARHAESIDKINKIFSQYGLTPNQSKVYLHLTKAGEKTASEICKSLKIPRTETYHLLNSLEQKGIIYSIFGKPSKFNSIPINDAMNILIDNEKKRISELESKKKTIISLWQTLPEFHSEKAELSENRFQSLQGRNSILVKIEQMTKTATKSIHVLGTEANFIKFYHTDFVDYLKNTKAELGIVTTFSEKGNYVFEGINLEHIKKLEDSHQDNFSFIIKDESEVLFFVNNLDVEFMAMWTDSKSFVSTLESLFKLIWRKSGHVLEKEDEEFDEKEYEHRLREIEQEKIILNYIHKNILAKKRRT	Bacteria;Tenericutes;Mollicutes;Acholeplasmatales;Acholeplasmataceae;Candidatus Phytoplasma;	Bacteria;Tenericutes;Mollicutes;Acholeplasmatales;Acholeplasmataceae;Candidatus Phytoplasma;
AR1-gi05	18022	AR1-gi05-gene_15	30.77	1	15880	16269	129	0	6e-17	59	ref|ZP_08668012.1|,Sensor histidine kinase/response regulator [Candidatus Nitrosoarchaeum koreensis MY1] gb|EGP93744.1| Sensor histidine kinase/response regulator [Candidatus Nitrosoarchaeum koreensis MY1] ~hsp_evalue=6e-17 ~hsp_similarity=0.59 ~hsp_score=196 ~hsp_bits=80.1 ~hsp_length=103 ~hsp_to_query_len_ratio=78.29 ~hsp_to_hit_len_ratio=96.26	ref|ZP_08668012.1|,Sensor histidine kinase/response regulator [Candidatus Nitrosoarchaeum koreensis MY1] gb|EGP93744.1| Sensor histidine kinase/response regulator [Candidatus Nitrosoarchaeum koreensis MY1] ~hsp_evalue=6e-17 ~hsp_similarity=0.59 ~hsp_score=196 ~hsp_bits=80.1 ~hsp_length=103 ~hsp_to_query_len_ratio=78.29 ~hsp_to_hit_len_ratio=96.26	MSDIITAKKELSILIIDDNEQITKMISTFLSLNSHKCTIANHAQDGLEYIIKNDYDAVILDLTMPDMDGYDILEKIKESDIRHKVIVLTASNVSQENIKKIKQTGTKIILQKPVDIDTLLEKIYQIVDV	Bacteria;Tenericutes;Mollicutes;Acholeplasmatales;Acholeplasmataceae;Candidatus Phytoplasma;	Bacteria;Tenericutes;Mollicutes;Acholeplasmatales;Acholeplasmataceae;Candidatus Phytoplasma;
AR1-gi05	18022	AR1-gi05-gene_16	30.11	1	16280	17365	361	2	1e-103	65	ref|ZP_08668013.1|,Sensor protein [Candidatus Nitrosoarchaeum koreensis MY1] gb|EGP93745.1| Sensor protein [Candidatus Nitrosoarchaeum koreensis MY1] ~hsp_evalue=1e-103 ~hsp_similarity=0.65 ~hsp_score=817 ~hsp_bits=319 ~hsp_length=356 ~hsp_to_query_len_ratio=98.61 ~hsp_to_hit_len_ratio=98.34	ref|ZP_08668013.1|,Sensor protein [Candidatus Nitrosoarchaeum koreensis MY1] gb|EGP93745.1| Sensor protein [Candidatus Nitrosoarchaeum koreensis MY1] ~hsp_evalue=1e-103 ~hsp_similarity=0.65 ~hsp_score=817 ~hsp_bits=319 ~hsp_length=356 ~hsp_to_query_len_ratio=98.61 ~hsp_to_hit_len_ratio=98.34	MLKIKHVLFLMFGVTSFIIFYMGFLNYITTSDQLMGTIMLVFSGIVSIGVLIGTFYVSRKITKPIEIVIEKMNEFSSTNKVDESFMSHNGIKELHFLHDNFKNMTGMVSDTIKKERKLNKQLQEMDKRKVEFMSMVSHELKTPIMPILGYVQLLKKEELLGKLNSQQLDAVNEIDLAITRLQKLVQDVLTVQKIDLEKLIITNTLIDSEKIVNTVYNAFLPICNIRGIRLEKSISQNHRLFSDPDRINQVFSNLISNAMEFLPKDNAHIEIGARDENNKVLFFVKDNGMGISKEEQKNIFKKFYQIDATSKRKKEGSGLGLAICEGIVKKLGGKIGVKSDIEKGTMFYFTLPKEEIPLQNF	Bacteria;Tenericutes;Mollicutes;Acholeplasmatales;Acholeplasmataceae;Candidatus Phytoplasma;	Bacteria;Tenericutes;Mollicutes;Acholeplasmatales;Acholeplasmataceae;Candidatus Phytoplasma;
AR1-gi05	18022	AR1-gi05-gene_17	30.8	1	17471	18022	183	1	2e-77	82	ref|YP_001582198.1|,hypothetical protein Nmar_0864 [Nitrosopumilus maritimus SCM1] gb|ABX12760.1| hypothetical protein Nmar_0864 [Nitrosopumilus maritimus SCM1] ~hsp_evalue=2e-77 ~hsp_similarity=0.82 ~hsp_score=610 ~hsp_bits=239 ~hsp_length=160 ~hsp_to_query_len_ratio=87.43 ~hsp_to_hit_len_ratio=94.12	ref|YP_001582198.1|,hypothetical protein Nmar_0864 [Nitrosopumilus maritimus SCM1] gb|ABX12760.1| hypothetical protein Nmar_0864 [Nitrosopumilus maritimus SCM1] ~hsp_evalue=2e-77 ~hsp_similarity=0.82 ~hsp_score=610 ~hsp_bits=239 ~hsp_length=160 ~hsp_to_query_len_ratio=87.43 ~hsp_to_hit_len_ratio=94.12	MLVLFSIITALNIDQSFADSIDNLADFVDPNKDPQYYLDRYYNEPKYKSWFDKNYPDITIEAAVGINNEENTIDSILEKKIIQEADAALVHQDTTQKNNSETAQMILAIGGLGILFGAVYGVKKKVNDNTRQISINKETIKNRIIKPITRSNPLEIIQIRLAKGEITIEEFERLESKLSKNTR	Archaea;Thaumarchaeota;marine archaeal group 1;Nitrosopumilales;Nitrosopumilaceae;Nitrosopumilus;	Archaea;Thaumarchaeota;marine archaeal group 1;Nitrosopumilales;Nitrosopumilaceae;Nitrosopumilus;
GI_ID=AR1-gi06	LENGTH=77612	GC=33.63
id	length	GI_locus_tag	gc_perc	strand	start	end	proteinlength	predhel	evalue	similarity	product	besthit_nr	sequence	taxonomy1	taxonomy2
AR1-gi06	77612	AR1-gi06-gene_1	36.97	-1	1	798	265	8	3e-31	57	ref|ZP_08256347.1|,hypothetical protein Nlim_0093 [Candidatus Nitrosoarchaeum limnia SFB1] gb|EGG43043.1| hypothetical protein Nlim_0093 [Candidatus Nitrosoarchaeum limnia SFB1] ~hsp_evalue=1e-30 ~hsp_similarity=0.58 ~hsp_score=309 ~hsp_bits=123 ~hsp_length=208 ~hsp_to_query_len_ratio=78.49 ~hsp_to_hit_len_ratio=86.75	ref|ZP_08668119.1|,Sensor protein [Candidatus Nitrosoarchaeum koreensis MY1] gb|EGP93851.1| Sensor protein [Candidatus Nitrosoarchaeum koreensis MY1] ~hsp_evalue=3e-31 ~hsp_similarity=0.57 ~hsp_score=317 ~hsp_bits=126 ~hsp_length=200 ~hsp_to_query_len_ratio=74.72 ~hsp_to_hit_len_ratio=69.86	MSNEGVTASSPIGQTSHGINYKIIALIVGLTIVDLLYGFYFFEGTHFDIKDGFYMAGIATVGAFSIVVAKKYHGSEMLGKAYLFLGLGFFAWFIGDLGYYYQQFVLDIDPWPSPFDAGFAANYVFAILHLSLNTRFFKPQWSTAMKATLVIIPIVAVGSFTVVAYEAWGVYDELLFDLAYSNIFVIGISVTLAFAVIGVSVFRHSVLKETWLLLALGIFLWTVADSIYYYLETIEAFTHNHPINSLWSAAFMLIIYALYKHMKAL	Bacteria;Tenericutes;Mollicutes;Acholeplasmatales;Acholeplasmataceae;Candidatus Phytoplasma;	Bacteria;Tenericutes;Mollicutes;Acholeplasmatales;Acholeplasmataceae;Candidatus Phytoplasma;
AR1-gi06	77612	AR1-gi06-gene_2	29.05	-1	877	3657	926	7					LLEFSNHEYVTTKELIVKKNPELEGIELEESIYKHLKSFEYQDRIYIAFGIAMSLLILTVYLSRKGYTSYTPWLEKLANDKLEFDLKFFQFVDDKNDYSKLKEFYRRTFKKESNDGKALEIKTEDLLDWKPIDENEKWYNVFTEKIDYRFYEIGFEKLWPEWNEINYENKNDGGIVFEKDDEGEFIPKKDRSLELFANPELVPDMSNSEIKKELEMTKTQIQNELSAKEKYLITLQKKLDKIKPKNIKDLDNDIGEKKVELIKKTKELKEINDQIVVLKKKMFILEKLKNEFKKTSTPENYLDAIKTIIDEKIKKITKEREDKSNEYDKNYKIKIKMGEDLDTLKTNSEKLKSSELKDTESKLTNTKLRIRKLSSRNNLLSIKNLENNQTVLDAILNEL…
AR1-gi06	77612	AR1-gi06-gene_3	33.33	-1	3857	4669	270	0	1e-117	78	ref|ZP_08257300.1|,Putative transcription regulator [Candidatus Nitrosoarchaeum limnia SFB1] gb|EGG42064.1| Putative transcription regulator [Candidatus Nitrosoarchaeum limnia SFB1] ~hsp_evalue=1e-117 ~hsp_similarity=0.78 ~hsp_score=888 ~hsp_bits=346 ~hsp_length=263 ~hsp_to_query_len_ratio=97.41 ~hsp_to_hit_len_ratio=98.13	ref|ZP_08257300.1|,Putative transcription regulator [Candidatus Nitrosoarchaeum limnia SFB1] gb|EGG42064.1| Putative transcription regulator [Candidatus Nitrosoarchaeum limnia SFB1] ~hsp_evalue=1e-117 ~hsp_similarity=0.78 ~hsp_score=888 ~hsp_bits=346 ~hsp_length=263 ~hsp_to_query_len_ratio=97.41 ~hsp_to_hit_len_ratio=98.13	MLFVSWDSESISSELFELASEQRLDILQKLSKNKLNNSKLAEILDATKPEIHRNVSRLSKSGLIEKDTDGNYSLTTYGKAVLVQIPSITFFSDNKSYFSKHTLGNLDAKFIQRLGALTNKKNIKGYVKTLEKWRQIHENAKKYIYNILSEVPYSGDVVEVISKQLKNKIEIHSIFSDDVIIPEERKKIFEEKGFQKYIQSGNLKRKIKKDVDIAVLVTDKEAAVFFSDLEGTIDLSQMFYSADPKFREWCCDYFEWCWEQSVPFQEAKLS	Bacteria;Tenericutes;Mollicutes;Acholeplasmatales;Acholeplasmataceae;Candidatus Phytoplasma;	Bacteria;Tenericutes;Mollicutes;Acholeplasmatales;Acholeplasmataceae;Candidatus Phytoplasma;
AR1-gi06	77612	AR1-gi06-gene_4	29.34	1	5008	6183	391	0	5e-73	54	ref|YP_001582396.1|,hypothetical protein Nmar_1062 [Nitrosopumilus maritimus SCM1] gb|ABX12958.1| hypothetical protein Nmar_1062 [Nitrosopumilus maritimus SCM1] ~hsp_evalue=5e-73 ~hsp_similarity=0.54 ~hsp_score=621 ~hsp_bits=243 ~hsp_length=381 ~hsp_to_query_len_ratio=94.88 ~hsp_to_hit_len_ratio=93.61	ref|YP_001582396.1|,hypothetical protein Nmar_1062 [Nitrosopumilus maritimus SCM1] gb|ABX12958.1| hypothetical protein Nmar_1062 [Nitrosopumilus maritimus SCM1] ~hsp_evalue=5e-73 ~hsp_similarity=0.54 ~hsp_score=621 ~hsp_bits=243 ~hsp_length=381 ~hsp_to_query_len_ratio=94.88 ~hsp_to_hit_len_ratio=93.61	LSNEAPEDLIYAAFFFTDIVGLSNPIISTETQKMKIEKLNSMIYDCKTFALTKKNELFILPTGDGMLLAFKDGLEQPVSLAVELHQKLRRYNEQAYDTEKIFIRIGCNVGHIFIVKDMFGNVNLWGPGAVLARRVMDLGESNHILIPSSMVNDLFELSNDYEKMIFPIQNFTIKHGEDLLVYSIHGSEFGNSEPPKKTNQITKTQSNHSSTCQKIIFNIKIKDSEKNNLAFERIYDFVNNSTEPIYDIQIEIMSHTKLDIGDLNIRAFDENKQELEISKITSTDFSKQLTIKLARPVFKGSQGRIIRVTYEKNEPSNFFEHRFLMDTDSFELNLITPKNVSNIHPKFFLIDKNNKKTCLEETQKTSKGMSYVTSWQKNDKIFFDDIIRVEY	Archaea;Thaumarchaeota;marine archaeal group 1;Nitrosopumilales;Nitrosopumilaceae;Nitrosopumilus;	Archaea;Thaumarchaeota;marine archaeal group 1;Nitrosopumilales;Nitrosopumilaceae;Nitrosopumilus;
AR1-gi06	77612	AR1-gi06-gene_5	31.5	-1	6191	6898	235	0	7e-15	47	ref|ZP_10229255.1|,Similar to tr|Q8YMK7|Q8YMK7 fragment [Microcystis sp. T1 4] emb|CCI33381.1| Similar to tr|Q8YMK7|Q8YMK7 fragment [Microcystis sp. T1 4] ~hsp_evalue=7e-15 ~hsp_similarity=0.47 ~hsp_score=193 ~hsp_bits=79.0 ~hsp_length=205 ~hsp_to_query_len_ratio=87.23 ~hsp_to_hit_len_ratio=81.85	ref|ZP_10229255.1|,Similar to tr|Q8YMK7|Q8YMK7 fragment [Microcystis sp. T1 4] emb|CCI33381.1| Similar to tr|Q8YMK7|Q8YMK7 fragment [Microcystis sp. T1 4] ~hsp_evalue=7e-15 ~hsp_similarity=0.47 ~hsp_score=193 ~hsp_bits=79.0 ~hsp_length=205 ~hsp_to_query_len_ratio=87.23 ~hsp_to_hit_len_ratio=81.85	MNDISSFYAKKAEKLKKDKKFEEALKLTNKATQIKQEEESENFWYSRAVHCCELGEYEDAVNCLDKDLSVHKKSYETFFLKGLLLMQLTHHAEAIECFNKAAEERNQNYLQSNKKAERLKKAHKFEKALLYADLAINEKQLDNEFWYNKGLCFFHLKKYVESNDCFAHALDVKNDDFKTLYAQAKCELFLENESKCLEILENICKHDLVCKEKLRVDHDFARLSKNKGFRMILGL	Bacteria;Cyanobacteria;Chroococcales;Microcystis;	Bacteria;Cyanobacteria;Chroococcales;Microcystis;
AR1-gi06	77612	AR1-gi06-gene_6	32.51	-1	6969	7694	241	0	2e-79	76	ref|ZP_08257299.1|,Adenylyl cyclase class 3/4/guanylyl cyclase [Candidatus Nitrosoarchaeum limnia SFB1] gb|EGG42063.1| Adenylyl cyclase class 3/4/guanylyl cyclase [Candidatus Nitrosoarchaeum limnia SFB1] ~hsp_evalue=2e-79 ~hsp_similarity=0.76 ~hsp_score=636 ~hsp_bits=249 ~hsp_length=198 ~hsp_to_query_len_ratio=82.16 ~hsp_to_hit_len_ratio=82.01	ref|ZP_08257299.1|,Adenylyl cyclase class 3/4/guanylyl cyclase [Candidatus Nitrosoarchaeum limnia SFB1] gb|EGG42063.1| Adenylyl cyclase class 3/4/guanylyl cyclase [Candidatus Nitrosoarchaeum limnia SFB1] ~hsp_evalue=2e-79 ~hsp_similarity=0.76 ~hsp_score=636 ~hsp_bits=249 ~hsp_length=198 ~hsp_to_query_len_ratio=82.16 ~hsp_to_hit_len_ratio=82.01	MRWEAGVNLSELLSNDGVVQNLEPPPYSILKYPLRETDSDPMGISDYLVAFATKSRAYCVGCVDMVNSTRISASLSRDNLMKYYETFLNSMAVIVGKFDGKVIKNVGDCLLFYFPLSENGNNLEHVRRSIDCGLVMTKAQKIISRELILKKLPSLNYRISMDYGSVIIMNTNKSVEIDMIGPPVNMCTKINHLAQNNEFVIGGDLREIVKKIEKYSFKQIRGYNVGFKSAYPAYKVQLKNR	Bacteria;Tenericutes;Mollicutes;Acholeplasmatales;Acholeplasmataceae;Candidatus Phytoplasma;	Bacteria;Tenericutes;Mollicutes;Acholeplasmatales;Acholeplasmataceae;Candidatus Phytoplasma;
AR1-gi06	77612	AR1-gi06-gene_7	33.21	1	7863	8696	277	4	2e-74	63	ref|ZP_01727983.1|,putative fatty acid desaturase [Cyanothece sp. CCY0110] gb|EAZ92697.1| putative fatty acid desaturase [Cyanothece sp. CCY0110] ~hsp_evalue=2e-74 ~hsp_similarity=0.63 ~hsp_score=612 ~hsp_bits=240 ~hsp_length=289 ~hsp_to_query_len_ratio=99.28 ~hsp_to_hit_len_ratio=90.60	ref|ZP_01727983.1|,putative fatty acid desaturase [Cyanothece sp. CCY0110] gb|EAZ92697.1| putative fatty acid desaturase [Cyanothece sp. CCY0110] ~hsp_evalue=2e-74 ~hsp_similarity=0.63 ~hsp_score=612 ~hsp_bits=240 ~hsp_length=289 ~hsp_to_query_len_ratio=99.28 ~hsp_to_hit_len_ratio=90.60	MIKQPRPQDFVQRSNLRGFSVLIFDWSVIFSVIGISIWADSWIVYLISVWVIGAFQYAIGESLFHEASHGNLFKTKKLNDYLEWLYAIPFFVDMNQYRKEHTDHHYKMNTKDDHIVRDYNIHGLNNPKKNLFWMWFVKPVIGYAGLFYLRFAIQLNPLKSSIKFAIFWIPVIAICWHFEVLHILAMYWFVPFLWSFASFFYWAEISEHYNTKSGSRSDLGFLKNLFHHNGGYHYIHHKYPTIPWYKLPEAHKVFAPSDIDISYGFVDTYRQMKNNQQ	Bacteria;Cyanobacteria;Chroococcales;Cyanothece;	Bacteria;Cyanobacteria;Chroococcales;Cyanothece;
AR1-gi06	77612	AR1-gi06-gene_8	27.47	1	8769	9041	90	0					MKAYHFTISDNLMENIKNYHNHYCQTNNTRELRQTITILLKYVLEDIKDIPLKEVISIEVFFRDKEYILEEFLDITTITFQTDDYLRQYA
AR1-gi06	77612	AR1-gi06-gene_9	35.78	-1	9095	10768	557	0	0	85	ref|ZP_10118315.1|,acetolactate synthase [Candidatus Nitrosopumilus salaria BD31] gb|EIJ65457.1| acetolactate synthase [Candidatus Nitrosopumilus salaria BD31] ~hsp_evalue=0.0 ~hsp_similarity=0.85 ~hsp_score=2180 ~hsp_bits=844 ~hsp_length=551 ~hsp_to_query_len_ratio=98.92 ~hsp_to_hit_len_ratio=99.10	ref|ZP_10118315.1|,acetolactate synthase [Candidatus Nitrosopumilus salaria BD31] gb|EIJ65457.1| acetolactate synthase [Candidatus Nitrosopumilus salaria BD31] ~hsp_evalue=0.0 ~hsp_similarity=0.85 ~hsp_score=2180 ~hsp_bits=844 ~hsp_length=551 ~hsp_to_query_len_ratio=98.92 ~hsp_to_hit_len_ratio=99.10	MKASDLLVKCLESEGVEYIFGIPGEENADLMMSLSESKIKFILTRHEQGAAFMADVYGRLTGRVGVCLATLGPGATNLVTGVANANMDRSRLLAITGQTDSHLLHKESHQNLNVVKMFEPITKWSWSIRNPQNIPEIVRRAFKIALTEKPGATHIELPQDIAKRESDIPPIGFQNIFRPKANQDQIKKAAKMILEAKKPLLIVGNGCAREDESTQIRKFVEKTKIFSINTFMGKGVIPDDCETHLQTIGIKSADHALQAVLEADVIISVGYDLVEYSPKMWNSDLNKKIIHVDFTPSEVYTFYRPDVEIDSDIGAAMESILEEIETLQSQHPSFDSFPRKEIPEIFQKVRSEVIDRINMFKDDDAYPIKPEKLILDVREALDHKDIVISDVGTHKLWIS…	Archaea;Thaumarchaeota;marine archaeal group 1;Nitrosopumilales;Nitrosopumilaceae;Nitrosopumilus;environmental samples;	Archaea;Thaumarchaeota;marine archaeal group 1;Nitrosopumilales;Nitrosopumilaceae;Nitrosopumilus;environmental samples;
AR1-gi06	77612	AR1-gi06-gene_10	30.38	-1	10929	11300	123	0	6e-43	89		ref|YP_001582236.1|,hypothetical protein Nmar_0902 [Nitrosopumilus maritimus SCM1] gb|ABX12798.1| hypothetical protein Nmar_0902 [Nitrosopumilus maritimus SCM1] ~hsp_evalue=6e-43 ~hsp_similarity=0.89 ~hsp_score=375 ~hsp_bits=149 ~hsp_length=104 ~hsp_to_query_len_ratio=84.55 ~hsp_to_hit_len_ratio=57.78	VNIKSEKSIKEYLKTLPDDTIIKYYLDVEFSPFPVLLIEEYTRRFKRKTKDEIIKDIKFQTHLAKKKTQDLTRLARKRIAIDDITKQKSEEFISQAQKKGHKISDNILKKSGILGSKLKKELD		Archaea;Thaumarchaeota;marine archaeal group 1;Nitrosopumilales;Nitrosopumilaceae;Nitrosopumilus;
AR1-gi06	77612	AR1-gi06-gene_11	31.07	1	11413	11853	146	0	5e-89	96	ref|YP_001582668.1|,UspA domain containing protein [Nitrosopumilus maritimus SCM1] gb|ABX13230.1| UspA domain protein [Nitrosopumilus maritimus SCM1] ~hsp_evalue=5e-89 ~hsp_similarity=0.96 ~hsp_score=680 ~hsp_bits=266 ~hsp_length=146 ~hsp_to_query_len_ratio=100.00 ~hsp_to_hit_len_ratio=98.65	ref|YP_001582668.1|,UspA domain containing protein [Nitrosopumilus maritimus SCM1] gb|ABX13230.1| UspA domain protein [Nitrosopumilus maritimus SCM1] ~hsp_evalue=5e-89 ~hsp_similarity=0.96 ~hsp_score=680 ~hsp_bits=266 ~hsp_length=146 ~hsp_to_query_len_ratio=100.00 ~hsp_to_hit_len_ratio=98.65	MSIKIKKILVPYDATPSSEKAVKKILPLIEKHDSKIIFLTCIHDKATFGFFKTKSDKREIEQEKKKMEQYHERLKKEAAKFGIPSSSKIIKSDLESRSIIEYARDQNVDLIVMSKSKMGTHAEKLYYNSTVDAVFNKTPCPLLYIP	Archaea;Thaumarchaeota;marine archaeal group 1;Nitrosopumilales;Nitrosopumilaceae;Nitrosopumilus;	Archaea;Thaumarchaeota;marine archaeal group 1;Nitrosopumilales;Nitrosopumilaceae;Nitrosopumilus;
AR1-gi06	77612	AR1-gi06-gene_12	35.83	-1	12202	13806	534	12	0	69	ref|ZP_08257128.1|,Cation/H exchanger [Candidatus Nitrosoarchaeum limnia SFB1] gb|EGG42250.1| Cation/H exchanger [Candidatus Nitrosoarchaeum limnia SFB1] ~hsp_evalue=0.0 ~hsp_similarity=0.69 ~hsp_score=1418 ~hsp_bits=550 ~hsp_length=534 ~hsp_to_query_len_ratio=99.44 ~hsp_to_hit_len_ratio=99.81	ref|ZP_08257128.1|,Cation/H exchanger [Candidatus Nitrosoarchaeum limnia SFB1] gb|EGG42250.1| Cation/H exchanger [Candidatus Nitrosoarchaeum limnia SFB1] ~hsp_evalue=0.0 ~hsp_similarity=0.69 ~hsp_score=1418 ~hsp_bits=550 ~hsp_length=534 ~hsp_to_query_len_ratio=99.44 ~hsp_to_hit_len_ratio=99.81	MSFEAILYIAVLILSAKIFGEALHRINQPTIIGNVLAGIIVGPALFFLVEPIDEIEIFVSIGVFFLFFLIGLEEIDLTALFKVLRGRIFAGSALGFLIPFVAAGVFGFLAMDMDFVKSLAIASVIGASSLGVTAKVLTDMGKLRSKIGLEIFTMAGIIEFIAIIFTSVVIQVDSSLNPEIEDFAWLFAKMILFFAVAGLLSVFALPHFFRFIRKHLQAQQVYFAVVIGVILLVAYFAEISGIHGAIGALLLGIAVSRMNKKEYTEISKSVHVIGYGIFIPIFFAGIGLHFTLSFFELPLWVIGGFLAIIVGAKFIGSYLAAKVAHMKPARTVAYGIMSKGAVDLALMLSLLNAELLENNLFSLLVFGTLITMIISSVELQRTLKKIVPVKIGSQELALV…	Bacteria;Tenericutes;Mollicutes;Acholeplasmatales;Acholeplasmataceae;Candidatus Phytoplasma;	Bacteria;Tenericutes;Mollicutes;Acholeplasmatales;Acholeplasmataceae;Candidatus Phytoplasma;
AR1-gi06	77612	AR1-gi06-gene_13	32.42	1	14106	14435	109	0	2e-23	67	ref|ZP_08668386.1|,hypothetical protein MY1_1362 [Candidatus Nitrosoarchaeum koreensis MY1] gb|EGP94118.1| hypothetical protein MY1_1362 [Candidatus Nitrosoarchaeum koreensis MY1] ~hsp_evalue=2e-23 ~hsp_similarity=0.67 ~hsp_score=237 ~hsp_bits=95.9 ~hsp_length=99 ~hsp_to_query_len_ratio=88.99 ~hsp_to_hit_len_ratio=95.19	ref|ZP_08668386.1|,hypothetical protein MY1_1362 [Candidatus Nitrosoarchaeum koreensis MY1] gb|EGP94118.1| hypothetical protein MY1_1362 [Candidatus Nitrosoarchaeum koreensis MY1] ~hsp_evalue=2e-23 ~hsp_similarity=0.67 ~hsp_score=237 ~hsp_bits=95.9 ~hsp_length=99 ~hsp_to_query_len_ratio=88.99 ~hsp_to_hit_len_ratio=95.19	VPIISEVINDRKLWVIISSRKDGGSDELEVIRPIIEKLNEQWFEKGDFVWTGRFDDKKTSMAIFESTEDKAKNYFEEYSKICADSLDTKLYQWDALPLFTILERIQGKI	Bacteria;Tenericutes;Mollicutes;Acholeplasmatales;Acholeplasmataceae;Candidatus Phytoplasma;	Bacteria;Tenericutes;Mollicutes;Acholeplasmatales;Acholeplasmataceae;Candidatus Phytoplasma;
AR1-gi06	77612	AR1-gi06-gene_14	35.96	-1	14559	15356	265	0	4e-72	67	ref|YP_001582672.1|,transcriptional regulator protein like protein [Nitrosopumilus maritimus SCM1] gb|ABX13234.1| transcriptional regulator protein like protein [Nitrosopumilus maritimus SCM1] ~hsp_evalue=4e-72 ~hsp_similarity=0.67 ~hsp_score=592 ~hsp_bits=232 ~hsp_length=252 ~hsp_to_query_len_ratio=94.72 ~hsp_to_hit_len_ratio=95.09	ref|YP_001582672.1|,transcriptional regulator protein like protein [Nitrosopumilus maritimus SCM1] gb|ABX13234.1| transcriptional regulator protein like protein [Nitrosopumilus maritimus SCM1] ~hsp_evalue=4e-72 ~hsp_similarity=0.67 ~hsp_score=592 ~hsp_bits=232 ~hsp_length=252 ~hsp_to_query_len_ratio=94.72 ~hsp_to_hit_len_ratio=95.09	MDKFEIVASQFLELASEQRLKILDNLSSKPYRLSVLAKKMELTPQEIHRNMDRLSKSGFVKKGTDEHFRITSIGRLVLSQMPLVLFISKNQKYFSTHDLDSLPKKFSRRLGVLETCTHVRGVTNVIDTWKKILNNASEFVCDVTSEYPAGLDDVLVGRVKKGVKYRHIFSSDFEEYSDRDGHLQKIGYYDLIQNGKILRKEVNNTGFILIVSEKEAAIVFPNNDEPDLRHMFYGKSSSFQDWCLDFFEHYWKKAKTISRNHPKTS	Archaea;Thaumarchaeota;marine archaeal group 1;Nitrosopumilales;Nitrosopumilaceae;Nitrosopumilus;	Archaea;Thaumarchaeota;marine archaeal group 1;Nitrosopumilales;Nitrosopumilaceae;Nitrosopumilus;
AR1-gi06	77612	AR1-gi06-gene_15	29.92	1	15493	15873	126	0	4e-17	64	ref|YP_001582616.1|,hypothetical protein Nmar_1282 [Nitrosopumilus maritimus SCM1] gb|ABX13178.1| hypothetical protein Nmar_1282 [Nitrosopumilus maritimus SCM1] ~hsp_evalue=4e-17 ~hsp_similarity=0.64 ~hsp_score=197 ~hsp_bits=80.5 ~hsp_length=110 ~hsp_to_query_len_ratio=84.92 ~hsp_to_hit_len_ratio=86.61	ref|YP_001582616.1|,hypothetical protein Nmar_1282 [Nitrosopumilus maritimus SCM1] gb|ABX13178.1| hypothetical protein Nmar_1282 [Nitrosopumilus maritimus SCM1] ~hsp_evalue=4e-17 ~hsp_similarity=0.64 ~hsp_score=197 ~hsp_bits=80.5 ~hsp_length=110 ~hsp_to_query_len_ratio=84.92 ~hsp_to_hit_len_ratio=86.61	MHAKVSSKLLDDTCNILLANKKIRYIGILDKMGSLVFEKQKDGVDLSLPDSKSRSLYIKSVLEILLKKDFDEQMGLLKYNVSHRSKIDVITIPIFNNIVMITLEPNENCDLIANSAIMIFEKIFMK	Archaea;Thaumarchaeota;marine archaeal group 1;Nitrosopumilales;Nitrosopumilaceae;Nitrosopumilus;	Archaea;Thaumarchaeota;marine archaeal group 1;Nitrosopumilales;Nitrosopumilaceae;Nitrosopumilus;
AR1-gi06	77612	AR1-gi06-gene_16	29.56	-1	15942	16100	52	0					MFDSKVNVYVLDDEIIVEKNRHVKKFPRCGITKVESFVFDMAKKGKLDDLLH
AR1-gi06	77612	AR1-gi06-gene_17	39.43	-1	16102	16347	81	0	1e-24	82	ref|YP_001582673.1|,hypothetical protein Nmar_1339 [Nitrosopumilus maritimus SCM1] gb|ABX13235.1| hypothetical protein Nmar_1339 [Nitrosopumilus maritimus SCM1] ~hsp_evalue=1e-24 ~hsp_similarity=0.82 ~hsp_score=241 ~hsp_bits=97.4 ~hsp_length=76 ~hsp_to_query_len_ratio=93.83 ~hsp_to_hit_len_ratio=89.29	ref|YP_001582673.1|,hypothetical protein Nmar_1339 [Nitrosopumilus maritimus SCM1] gb|ABX13235.1| hypothetical protein Nmar_1339 [Nitrosopumilus maritimus SCM1] ~hsp_evalue=1e-24 ~hsp_similarity=0.82 ~hsp_score=241 ~hsp_bits=97.4 ~hsp_length=76 ~hsp_to_query_len_ratio=93.83 ~hsp_to_hit_len_ratio=89.29	MDFTYLLISCTPTKNVDVANTLQELSGVKEAVPVHGAFDCIVKTEKMPSEDVSRLVISSIRPLDDVRSILPLRTAPLLVTS	Archaea;Thaumarchaeota;marine archaeal group 1;Nitrosopumilales;Nitrosopumilaceae;Nitrosopumilus;	Archaea;Thaumarchaeota;marine archaeal group 1;Nitrosopumilales;Nitrosopumilaceae;Nitrosopumilus;
AR1-gi06	77612	AR1-gi06-gene_18	35.7	1	16481	17452	323	0	1e-121	75	ref|YP_001582675.1|,transcription factor TFIIB cyclin related protein [Nitrosopumilus maritimus SCM1] gb|ABX13237.1| Transcription factor TFIIB cyclin related [Nitrosopumilus maritimus SCM1] ~hsp_evalue=1e-121 ~hsp_similarity=0.75 ~hsp_score=927 ~hsp_bits=361 ~hsp_length=302 ~hsp_to_query_len_ratio=93.50 ~hsp_to_hit_len_ratio=97.73	ref|YP_001582675.1|,transcription factor TFIIB cyclin related protein [Nitrosopumilus maritimus SCM1] gb|ABX13237.1| Transcription factor TFIIB cyclin related [Nitrosopumilus maritimus SCM1] ~hsp_evalue=1e-121 ~hsp_similarity=0.75 ~hsp_score=927 ~hsp_bits=361 ~hsp_length=302 ~hsp_to_query_len_ratio=93.50 ~hsp_to_hit_len_ratio=97.73	MKESDWRNGELAEKTILETELRHCLADSHKSPVTDVNAGEIICSDCGIVLEERAVDRNNDSKTFTKEDYLNTARNGPPTKISISDMSSSSIISKKNFDAVGKKMHSNNIRHFSRMRFWDSRSKSNNKEQNLVKAFTVLDAYSNKLNMPENAKEHAAYIYRKAVDKKIIRGNSIPSMMAASVYASCKQLGIPRSVDEISKITNINRKKLLRSYKRLVKKLEIKVDSTGINYVSKISSSLSVSEKTSRLANKILHDAKQEKIHVGKNPIGVTAASIYLSAINHGEHVPIARIARKTNISTVTIRKIIKMLRPFAAKYIKSIDIGA	Archaea;Thaumarchaeota;marine archaeal group 1;Nitrosopumilales;Nitrosopumilaceae;Nitrosopumilus;	Archaea;Thaumarchaeota;marine archaeal group 1;Nitrosopumilales;Nitrosopumilaceae;Nitrosopumilus;
AR1-gi06	77612	AR1-gi06-gene_19	25.37	1	17475	17675	66	2					MEINSNISNNAKVNIIVFAIFGFLLVSGITVINFMGIFSENWFIGLGLLLTSIATIAVFIVIKLKK
AR1-gi06	77612	AR1-gi06-gene_20	41.2	-1	17698	19158	486	1	1e-132	60	ref|ZP_08256332.1|,Hypothetical protein Nlim_0078 [Candidatus Nitrosoarchaeum limnia SFB1] gb|EGG43028.1| Hypothetical protein Nlim_0078 [Candidatus Nitrosoarchaeum limnia SFB1] ~hsp_evalue=1e-132 ~hsp_similarity=0.60 ~hsp_score=1035 ~hsp_bits=403 ~hsp_length=514 ~hsp_to_query_len_ratio=99.38 ~hsp_to_hit_len_ratio=97.47	ref|ZP_08256332.1|,Hypothetical protein Nlim_0078 [Candidatus Nitrosoarchaeum limnia SFB1] gb|EGG43028.1| Hypothetical protein Nlim_0078 [Candidatus Nitrosoarchaeum limnia SFB1] ~hsp_evalue=1e-132 ~hsp_similarity=0.60 ~hsp_score=1035 ~hsp_bits=403 ~hsp_length=514 ~hsp_to_query_len_ratio=99.38 ~hsp_to_hit_len_ratio=97.47	MTSRVLLIAVFGVLLGFSPLLSQSAFAAPYITAYVADDPDNLDGVYSNGDTITITLSEASNATAQIVQDSAITGNFTFASDDPLSATGVDFVGEWTSNTQLVINMTDIGSGSTLTIGSSTVAAKSTNNIGIQNNNTDNTVMGSNTTAVSLTGNFGIITSSSSSDSDGNGSGCSGDCEEPTIGIDSSGKRQVTGGFSYNGYTVDVERYFTPYPLITADIGKTNVAEFKIYENTGVHNIRHFTFAFGMAEGEIISQSKAKIELDIDFDGTETVTVTDPENALDNIKVTTSKVSCMEHSTNECLKVSIQHMFRAPLDFNIVGTDVWDTKRSSWQNYYNHGIEVAGESLNPPKEYDGINKGHIYHLTETSKTTAVDEFGDTWTFQYGTWSKDYIKQERVQDEA…	Bacteria;Tenericutes;Mollicutes;Acholeplasmatales;Acholeplasmataceae;Candidatus Phytoplasma;	Bacteria;Tenericutes;Mollicutes;Acholeplasmatales;Acholeplasmataceae;Candidatus Phytoplasma;
AR1-gi06	77612	AR1-gi06-gene_21	34.63	-1	19379	19918	179	0	9e-37	64	ref|ZP_02180092.1|,sensor histidine kinase/response regulator [Hydrogenivirga sp. 128 5 R1 1] gb|EDP73144.1| sensor histidine kinase/response regulator [Hydrogenivirga sp. 128 5 R1 1] ~hsp_evalue=6e-18 ~hsp_similarity=0.53 ~hsp_score=212 ~hsp_bits=86.3 ~hsp_length=174 ~hsp_to_query_len_ratio=90.50 ~hsp_to_hit_len_ratio=83.90	ref|YP_001581523.1|,histidine kinase [Nitrosopumilus maritimus SCM1] gb|ABX12085.1| histidine kinase [Nitrosopumilus maritimus SCM1] ~hsp_evalue=9e-37 ~hsp_similarity=0.64 ~hsp_score=357 ~hsp_bits=142 ~hsp_length=173 ~hsp_to_query_len_ratio=96.65 ~hsp_to_hit_len_ratio=28.93	LFEDSIERMSHQVEDIMGYLRDKPTSYSIFDLNSFMDDASKNISFGKSIQLTIQCPMITITADKYKLQSAIINILHNAKQAIGNNSGWIKINVCEESDEIVMTISNSGPPIPEGYMDKIFEPLFTTKQRGTGLGLRSVVKIVNEHHGTVSVNNDPVTFSIRLPKTIEKEKTIDGLTLTH	Bacteria;Aquificae;Aquificales;Aquificaceae;Hydrogenivirga;	Archaea;Thaumarchaeota;marine archaeal group 1;Nitrosopumilales;Nitrosopumilaceae;Nitrosopumilus;
AR1-gi06	77612	AR1-gi06-gene_22	33.8	-1	20057	21130	357	2	6e-13	46		ref|YP_005417728.1|,Sensor protein [Rhodospirillum photometricum DSM 122] emb|CCG08758.1| Sensor protein [Rhodospirillum photometricum DSM 122] ~hsp_evalue=6e-13 ~hsp_similarity=0.46 ~hsp_score=191 ~hsp_bits=78.2 ~hsp_length=201 ~hsp_to_query_len_ratio=55.18 ~hsp_to_hit_len_ratio=21.89	LKIKTNVMLAIWIGIIIPVMLSFILYIVMIKSDIVNDKLEDFSIVSTSVEKILETTEHSTIDQLNNIATRTQMRILLDEYNNGIHDTPPEKIRTILLDALNSNDAYQTISIYDNNGVLVSSTSDVMPATNFQFERPNQFSVIYDQGDIDIRAFAPLYLSGTHIGFIELFTKPLYFETAITDLFADHSSLEIFLASKNNDGSATVITPLKYDNYQSGRIIENNSDRPIIKAFAGNAPSVDTAIDYRGKEVVTYVKYLDHYDLGLVVKIDKADLLATVNVFETWSVIQIIFAGGIIFFPAIMFSRSILKPLKKIQAASKLISQGNFVAPMDVGGVSEIQSLNKSICEMAQQLEKTKNKN		Bacteria;Proteobacteria;Alphaproteobacteria;Rhodospirillales;Rhodospirillaceae;Rhodospirillum;
AR1-gi06	77612	AR1-gi06-gene_23	37.15	-1	21120	21590	156	0	5e-32	72	ref|YP_001581786.1|,response regulator receiver protein [Nitrosopumilus maritimus SCM1] gb|ABX12348.1| response regulator receiver protein [Nitrosopumilus maritimus SCM1] ~hsp_evalue=5e-32 ~hsp_similarity=0.72 ~hsp_score=302 ~hsp_bits=120 ~hsp_length=118 ~hsp_to_query_len_ratio=75.64 ~hsp_to_hit_len_ratio=90.77	ref|YP_001581786.1|,response regulator receiver protein [Nitrosopumilus maritimus SCM1] gb|ABX12348.1| response regulator receiver protein [Nitrosopumilus maritimus SCM1] ~hsp_evalue=5e-32 ~hsp_similarity=0.72 ~hsp_score=302 ~hsp_bits=120 ~hsp_length=118 ~hsp_to_query_len_ratio=75.64 ~hsp_to_hit_len_ratio=90.77	MSKHSPEINYVTKEELQSKSRFNVMVVDDDLNTVDVFSEYLELTDHKVVGKAFDGKQAFEMFKQVRPDFVFLDIMMPEYDGFYALEKIKQYDRTAFVIAVTADLSNETEDKLHRLYVDSIVYKPFDMDNILSIMESLYKKKSLQYVANEVAGAVEN	Archaea;Thaumarchaeota;marine archaeal group 1;Nitrosopumilales;Nitrosopumilaceae;Nitrosopumilus;	Archaea;Thaumarchaeota;marine archaeal group 1;Nitrosopumilales;Nitrosopumilaceae;Nitrosopumilus;
AR1-gi06	77612	AR1-gi06-gene_24	36.11	-1	21587	22342	251	0	4e-68	63	ref|YP_001582040.1|,peptidase M10A and M12B matrixin and adamalysin [Nitrosopumilus maritimus SCM1] gb|ABX12602.1| peptidase M10A and M12B matrixin and adamalysin [Nitrosopumilus maritimus SCM1] ~hsp_evalue=4e-68 ~hsp_similarity=0.63 ~hsp_score=569 ~hsp_bits=223 ~hsp_length=260 ~hsp_to_query_len_ratio=100.00 ~hsp_to_hit_len_ratio=74.70	ref|YP_001582040.1|,peptidase M10A and M12B matrixin and adamalysin [Nitrosopumilus maritimus SCM1] gb|ABX12602.1| peptidase M10A and M12B matrixin and adamalysin [Nitrosopumilus maritimus SCM1] ~hsp_evalue=4e-68 ~hsp_similarity=0.63 ~hsp_score=569 ~hsp_bits=223 ~hsp_length=260 ~hsp_to_query_len_ratio=100.00 ~hsp_to_hit_len_ratio=74.70	LILLGSVFTLGLLVPINEIVFDYVPDFDKIVESENDMELKSSYVVENLRGDVVQTHVNWKWAKDSPINVSVLNTHLINDEQMDSLKDAILSMDEITLDDFSLHKGPKGSTSVYNSGWQGAVTQIGDNTLYVPPSTFNIFESDIAEGSIVILLESGSHPDGYTGYTKNTVDNNEILKSYVTIYDVDSLSASQLNTIIMHEFGHVLGLAHSTDPEDLMYPVIKTDYPYISECNVDALEALYNGNTRTTVVCEK	Archaea;Thaumarchaeota;marine archaeal group 1;Nitrosopumilales;Nitrosopumilaceae;Nitrosopumilus;	Archaea;Thaumarchaeota;marine archaeal group 1;Nitrosopumilales;Nitrosopumilaceae;Nitrosopumilus;
AR1-gi06	77612	AR1-gi06-gene_25	30	-1	22293	22532	79	0					MAEKTVPDYLQNEMTLKKINSILKEKNHELEIKINHLSAENSELKEKTKLMMPMTKYFHKKHSLDFTGFCFYIRSVGAN
AR1-gi06	77612	AR1-gi06-gene_26	32.62	1	22913	23194	93	0	3e-08	56	ref|YP_005259858.1|,putative transcriptional regulator [Pyrobaculum oguniense TE7] gb|AFA39251.1| putative transcriptional regulator [Pyrobaculum oguniense TE7] ~hsp_evalue=3e-08 ~hsp_similarity=0.56 ~hsp_score=131 ~hsp_bits=55.1 ~hsp_length=88 ~hsp_to_query_len_ratio=93.55 ~hsp_to_hit_len_ratio=97.65	ref|YP_005259858.1|,putative transcriptional regulator [Pyrobaculum oguniense TE7] gb|AFA39251.1| putative transcriptional regulator [Pyrobaculum oguniense TE7] ~hsp_evalue=3e-08 ~hsp_similarity=0.56 ~hsp_score=131 ~hsp_bits=55.1 ~hsp_length=88 ~hsp_to_query_len_ratio=93.55 ~hsp_to_hit_len_ratio=97.65	VNRKERRGKLEIYYDVLTAIKNESTNIGVIKPTRLQYGSNLSYDKLTNYLHDLKQKEMVMKNGGIKILERGREFMEEYCNIRKQIKKLGLEFT	Archaea;Crenarchaeota;Thermoprotei;Thermoproteales;Thermoproteaceae;Pyrobaculum;	Archaea;Crenarchaeota;Thermoprotei;Thermoproteales;Thermoproteaceae;Pyrobaculum;
AR1-gi06	77612	AR1-gi06-gene_27	30.95	1	23191	23694	167	0	6e-27	64	ref|ZP_08256707.1|,CheY like receiver [Candidatus Nitrosoarchaeum limnia SFB1] gb|EGG42654.1| CheY like receiver [Candidatus Nitrosoarchaeum limnia SFB1] ~hsp_evalue=6e-27 ~hsp_similarity=0.64 ~hsp_score=271 ~hsp_bits=108 ~hsp_length=133 ~hsp_to_query_len_ratio=79.04 ~hsp_to_hit_len_ratio=78.79	ref|ZP_08256707.1|,CheY like receiver [Candidatus Nitrosoarchaeum limnia SFB1] gb|EGG42654.1| CheY like receiver [Candidatus Nitrosoarchaeum limnia SFB1] ~hsp_evalue=6e-27 ~hsp_similarity=0.64 ~hsp_score=271 ~hsp_bits=108 ~hsp_length=133 ~hsp_to_query_len_ratio=79.04 ~hsp_to_hit_len_ratio=78.79	MKLLVVEDEKHTAEAYKIALEHNKHEVTLASTGEDALEKCQKETDATYHSPFDLIILDYKLPKMDGLEVARRILEKNPDQTIVFASAFVKELLTEDIKNITTNGERIEILSKPFDISTLLNKIENHQISQELSEFRIKINPEIIENNIEALKEILTKLKTVESKYLK	Bacteria;Tenericutes;Mollicutes;Acholeplasmatales;Acholeplasmataceae;Candidatus Phytoplasma;	Bacteria;Tenericutes;Mollicutes;Acholeplasmatales;Acholeplasmataceae;Candidatus Phytoplasma;
AR1-gi06	77612	AR1-gi06-gene_28	34.49	1	23715	25271	518	0	1e-112	56	ref|YP_320576.1|,PAS/PAC sensor signal transduction histidine kinase [Anabaena variabilis ATCC 29413] gb|ABA19681.1| PAS/PAC sensor signal transduction histidine kinase [Anabaena variabilis ATCC 29413] ~hsp_evalue=1e-112 ~hsp_similarity=0.56 ~hsp_score=910 ~hsp_bits=355 ~hsp_length=539 ~hsp_to_query_len_ratio=94.79 ~hsp_to_hit_len_ratio=90.69	ref|YP_320576.1|,PAS/PAC sensor signal transduction histidine kinase [Anabaena variabilis ATCC 29413] gb|ABA19681.1| PAS/PAC sensor signal transduction histidine kinase [Anabaena variabilis ATCC 29413] ~hsp_evalue=1e-112 ~hsp_similarity=0.56 ~hsp_score=910 ~hsp_bits=355 ~hsp_length=539 ~hsp_to_query_len_ratio=94.79 ~hsp_to_hit_len_ratio=90.69	LKDLELSKLMQNSKINLETLEFCLNEAVLLTVWDKHGTITYANKKFCDVSGYEEKELIGQNHRILKAKTYSDQFYDELWNVISNGKTWHGEIKNVSKTGKYYWVMATIVPVFDEDGKPEQYVAIRTDITNRKNIEERLRRSQSDVEKIKFALDESALVAITDKQGTITYANKKFCDVSGYEEKELIGQNHRILKSGYHPPEFYDELWEVISKGKTWQGEIKNVSKTGKYYWVKTTIVPFLDEDGKPEQYVAIRTDITDRKEAEERLLKANKTILENEKQIKEQIEKLKLHDKMQTEFINVAAHELRTPIQPLRNYTQLALNGLVDSKTALEIIDSESDRLRNLANDILDASRIESGTLAVTFSRTMINDIIYKTTDMIKRDLENNIKIETELKDTNELI…	Bacteria;Cyanobacteria;Nostocales;Nostocaceae;Anabaena;	Bacteria;Cyanobacteria;Nostocales;Nostocaceae;Anabaena;
AR1-gi06	77612	AR1-gi06-gene_29	37.74	-1	25384	26223	279	2	2e-44	56	ref|YP_001582538.1|,hypothetical protein Nmar_1204 [Nitrosopumilus maritimus SCM1] gb|ABX13100.1| hypothetical protein Nmar_1204 [Nitrosopumilus maritimus SCM1] ~hsp_evalue=2e-44 ~hsp_similarity=0.56 ~hsp_score=409 ~hsp_bits=162 ~hsp_length=254 ~hsp_to_query_len_ratio=90.32 ~hsp_to_hit_len_ratio=81.58	ref|YP_001582538.1|,hypothetical protein Nmar_1204 [Nitrosopumilus maritimus SCM1] gb|ABX13100.1| hypothetical protein Nmar_1204 [Nitrosopumilus maritimus SCM1] ~hsp_evalue=2e-44 ~hsp_similarity=0.56 ~hsp_score=409 ~hsp_bits=162 ~hsp_length=254 ~hsp_to_query_len_ratio=90.32 ~hsp_to_hit_len_ratio=81.58	MIKSYHGFALYTSIMILLSAAIVPFVLDDAFAATVGAHVTKINTDFTEAGEAAVAYEVCSGNNHLTFPQILVYSDMESKLITMDRDIEPNVCQGGATILEAENFSSITALLVTDIPDISIDEKTRQLESARVAYHGMSNDGQILVEVSSTVPQENMPLDIVMRFTDELGNPVPHVNFDLKISQQGDIILEQSKLHTHTGKSLFMTSALNDDSSVDIDVVLQGIGLPNEETKWTGPVGELITFKVVPEFGGVIMVILVVAITVTIIASAKFSNLRVVSVN	Archaea;Thaumarchaeota;marine archaeal group 1;Nitrosopumilales;Nitrosopumilaceae;Nitrosopumilus;	Archaea;Thaumarchaeota;marine archaeal group 1;Nitrosopumilales;Nitrosopumilaceae;Nitrosopumilus;
AR1-gi06	77612	AR1-gi06-gene_30	39.23	-1	26446	26886	146	0					MAIAKKAKKSVRKTVRKATRTAKKVTKPARKTVRKATRTAKKVTKPARKTVRKATKSSTRKSSLPAWKKAARRTVSTSKAKPKPRRTVAAKKGKSLTKKAYGKAARRLVTLSGKGPRKLSKKPAKKGKKVTKKAYSRAAKRTIRRR
AR1-gi06	77612	AR1-gi06-gene_31	32.44	-1	27008	27232	74	0					MTFDVLVTCDDGKRDYAIERLKEFQDVKNIQQRKDQNQVLAEVQSEDKNYVMTNVVKRIQAIDGINDASLLPLT
AR1-gi06	77612	AR1-gi06-gene_32	31.41	-1	27523	27990	155	3	4e-48	81	ref|YP_001582671.1|,hypothetical protein Nmar_1337 [Nitrosopumilus maritimus SCM1] gb|ABX13233.1| conserved hypothetical protein [Nitrosopumilus maritimus SCM1] ~hsp_evalue=4e-48 ~hsp_similarity=0.81 ~hsp_score=408 ~hsp_bits=161 ~hsp_length=111 ~hsp_to_query_len_ratio=71.61 ~hsp_to_hit_len_ratio=95.69	ref|YP_001582671.1|,hypothetical protein Nmar_1337 [Nitrosopumilus maritimus SCM1] gb|ABX13233.1| conserved hypothetical protein [Nitrosopumilus maritimus SCM1] ~hsp_evalue=4e-48 ~hsp_similarity=0.81 ~hsp_score=408 ~hsp_bits=161 ~hsp_length=111 ~hsp_to_query_len_ratio=71.61 ~hsp_to_hit_len_ratio=95.69	LTELVFAVLSIVVTIVLYVVSRQIINKKLQDLQGSDKLLGMVLVFIIVGELLYLGTFFGLFDIALEMITSIGAAAVVIGIALQNQLKNSISGISIFLNPQINVGDLIEFDYVKCKITGLHLTKITAITEDGIKVIIPNHKFSEDMIQIFPKINKK	Archaea;Thaumarchaeota;marine archaeal group 1;Nitrosopumilales;Nitrosopumilaceae;Nitrosopumilus;	Archaea;Thaumarchaeota;marine archaeal group 1;Nitrosopumilales;Nitrosopumilaceae;Nitrosopumilus;
AR1-gi06	77612	AR1-gi06-gene_33	33.73	-1	27994	28245	83	0					MKFNTQTYHNIKSQKLFDTCKLEGKWKRLDDSVPRRYVTLEDGALISLSILGTQYHESFIFKKNSEVVIKDSIAEFFEEDLLR
AR1-gi06	77612	AR1-gi06-gene_34	28.42	-1	28260	28442	60	0	7e-07	78	ref|ZP_10118920.1|,hypothetical protein BD31_I1963 partial [Candidatus Nitrosopumilus salaria BD31] gb|EIJ64887.1| hypothetical protein BD31_I1963 partial [Candidatus Nitrosopumilus salaria BD31] ~hsp_evalue=7e-07 ~hsp_similarity=0.78 ~hsp_score=117 ~hsp_bits=49.7 ~hsp_length=45 ~hsp_to_query_len_ratio=75.00 ~hsp_to_hit_len_ratio=78.95	ref|ZP_10118920.1|,hypothetical protein BD31_I1963 partial [Candidatus Nitrosopumilus salaria BD31] gb|EIJ64887.1| hypothetical protein BD31_I1963 partial [Candidatus Nitrosopumilus salaria BD31] ~hsp_evalue=7e-07 ~hsp_similarity=0.78 ~hsp_score=117 ~hsp_bits=49.7 ~hsp_length=45 ~hsp_to_query_len_ratio=75.00 ~hsp_to_hit_len_ratio=78.95	MEKFFDPEKSYLSCEKNIKQYLKALSDSQLKTFFENLEYTPFPILLMKEYKKRFRKSGFK	Archaea;Thaumarchaeota;marine archaeal group 1;Nitrosopumilales;Nitrosopumilaceae;Nitrosopumilus;environmental samples;	Archaea;Thaumarchaeota;marine archaeal group 1;Nitrosopumilales;Nitrosopumilaceae;Nitrosopumilus;environmental samples;
AR1-gi06	77612	AR1-gi06-gene_35	32.85	-1	28502	29323	273	0	1e-164	95	ref|YP_001582672.1|,transcriptional regulator protein like protein [Nitrosopumilus maritimus SCM1] gb|ABX13234.1| transcriptional regulator protein like protein [Nitrosopumilus maritimus SCM1] ~hsp_evalue=1e-164 ~hsp_similarity=0.95 ~hsp_score=1199 ~hsp_bits=466 ~hsp_length=265 ~hsp_to_query_len_ratio=97.07 ~hsp_to_hit_len_ratio=100.00	ref|YP_001582672.1|,transcriptional regulator protein like protein [Nitrosopumilus maritimus SCM1] gb|ABX13234.1| transcriptional regulator protein like protein [Nitrosopumilus maritimus SCM1] ~hsp_evalue=1e-164 ~hsp_similarity=0.95 ~hsp_score=1199 ~hsp_bits=466 ~hsp_length=265 ~hsp_to_query_len_ratio=97.07 ~hsp_to_hit_len_ratio=100.00	MVLNHNNFMLDFEDTSAEFLELASEVRLKILFDLLQKPSRLTTLSKKYDVSPQEIHRNFERMVNSNLIVKQENNFYALTTFGQAICTQIHSFSYLSENKKYFKSHNFGNLPSKFLRRIGDLSNSQEIVGVSRVLETWKKIYKTADDYIFNILSETPLELMDLMIKRVKRGTKYRHIISEDASIPKGRKKLLEKSGFYALLESEKIERRMLKSVQISIILNENSAGLMFPDSSGRPDLRSMFFSEDESFREWCMDYFKYCWNVSDPFKEFKLKE	Archaea;Thaumarchaeota;marine archaeal group 1;Nitrosopumilales;Nitrosopumilaceae;Nitrosopumilus;	Archaea;Thaumarchaeota;marine archaeal group 1;Nitrosopumilales;Nitrosopumilaceae;Nitrosopumilus;
AR1-gi06	77612	AR1-gi06-gene_36	35.21	1	29457	30791	444	8	1e-125	65	ref|YP_003543137.1|,sodium:dicarboxylate symporter [Methanohalophilus mahii DSM 5219] gb|ADE37492.1| sodium:dicarboxylate symporter [Methanohalophilus mahii DSM 5219] ~hsp_evalue=1e-125 ~hsp_similarity=0.65 ~hsp_score=980 ~hsp_bits=382 ~hsp_length=443 ~hsp_to_query_len_ratio=98.87 ~hsp_to_hit_len_ratio=92.87	ref|YP_003543137.1|,sodium:dicarboxylate symporter [Methanohalophilus mahii DSM 5219] gb|ADE37492.1| sodium:dicarboxylate symporter [Methanohalophilus mahii DSM 5219] ~hsp_evalue=1e-125 ~hsp_similarity=0.65 ~hsp_score=980 ~hsp_bits=382 ~hsp_length=443 ~hsp_to_query_len_ratio=98.87 ~hsp_to_hit_len_ratio=92.87	MEIRSFKYSIPQITFLVKTKLWAQVLVALFLGLVIGLALGPETGLVDEKSAEIITNWLSIPANLFLKIIQMIIIPLIFASIIRGITSSGSLKQLQKLGLGVSVYFVATTAIALAIGILFVTTIEPGNFVDSALIRDSFNLEDTEPIENTEFTINDIPQSITNVIPSNPLASFMSGEMLSIIVFALIIGVSMISIPRKSSQPILDLLESVQKITLKVVSWAMRLAPFAAFGLMAGITSKLGLSALTGLGAYMGTVVIALFTMIFIYILIIKFLAKKPLSFFSMMRDAQLLAFSTSSSAAVMPLSIKTAEEKMKVKPKISQFIIPLGATVNMDGTALYQIIAVFFLAQLFGIDLGFTTILLISITALAASIGAPSAPGTGIVILSTILIAAGIPPVAVVLL…	Archaea;Euryarchaeota;Methanomicrobia;Methanosarcinales;Methanosarcinaceae;Methanohalophilus;	Archaea;Euryarchaeota;Methanomicrobia;Methanosarcinales;Methanosarcinaceae;Methanohalophilus;
AR1-gi06	77612	AR1-gi06-gene_37	34.21	-1	30804	31718	304	0	0	91	ref|YP_001582677.1|,ectoine hydroxylase [Nitrosopumilus maritimus SCM1] gb|ABX13239.1| ectoine hydroxylase [Nitrosopumilus maritimus SCM1] gb|AER00259.1| ectoine hydroxylase [synthetic construct] ~hsp_evalue=0.0 ~hsp_similarity=0.91 ~hsp_score=1379 ~hsp_bits=535 ~hsp_length=302 ~hsp_to_query_len_ratio=99.34 ~hsp_to_hit_len_ratio=99.34	ref|YP_001582677.1|,ectoine hydroxylase [Nitrosopumilus maritimus SCM1] gb|ABX13239.1| ectoine hydroxylase [Nitrosopumilus maritimus SCM1] gb|AER00259.1| ectoine hydroxylase [synthetic construct] ~hsp_evalue=0.0 ~hsp_similarity=0.91 ~hsp_score=1379 ~hsp_bits=535 ~hsp_length=302 ~hsp_to_query_len_ratio=99.34 ~hsp_to_hit_len_ratio=99.34	MSQNKTELDFYPTRLNSESKIISRTDPVVYPSSFSSLTEKQEKFFAENGYLIFENLFDADEVASLFEELKSMSEDESKKDLPQFILEPTNKEVRSIFEIHKLSKLYGRLCSDKRILNVVQHLLGSKVYIHQSRVNLKPGFDGKEFYWHSDFETWHSEDGMPNMRAISCSISLTKNYEFNGPLMLIPGSHNEFVSCSGQTPEKHYKQSLKRQEIGTPDKDILEKMVEKGGIVSAKGDAGSAIFFDCNIMHGSNGNITPYPRSNAFFVFNSVHNQLTTPFCGLAPRPNYIGSRDFTPLEPIENFSD	Archaea;Thaumarchaeota;marine archaeal group 1;Nitrosopumilales;Nitrosopumilaceae;Nitrosopumilus;	Archaea;Thaumarchaeota;marine archaeal group 1;Nitrosopumilales;Nitrosopumilaceae;Nitrosopumilus;
AR1-gi06	77612	AR1-gi06-gene_38	35.82	-1	31705	32106	133	0	9e-75	91	ref|YP_001582678.1|,L ectoine synthase [Nitrosopumilus maritimus SCM1] gb|ABX13240.1| Ectoine synthase [Nitrosopumilus maritimus SCM1] ~hsp_evalue=9e-75 ~hsp_similarity=0.91 ~hsp_score=583 ~hsp_bits=229 ~hsp_length=127 ~hsp_to_query_len_ratio=95.49 ~hsp_to_hit_len_ratio=99.22	ref|YP_001582678.1|,L ectoine synthase [Nitrosopumilus maritimus SCM1] gb|ABX13240.1| Ectoine synthase [Nitrosopumilus maritimus SCM1] ~hsp_evalue=9e-75 ~hsp_similarity=0.91 ~hsp_score=583 ~hsp_bits=229 ~hsp_length=127 ~hsp_to_query_len_ratio=95.49 ~hsp_to_hit_len_ratio=99.22	MIIRNIDSLYNTESEVRSDNWSSTRLLLKDDNMGFSFHQTTVFAGTETKIWYKNHLEAVYCVEGSGEIEEDDGTKHNISPGTIYALDKHDKHILRAFSNMKMICVFNPPLLGPETHDADGVYPLLTESKNVSK	Archaea;Thaumarchaeota;marine archaeal group 1;Nitrosopumilales;Nitrosopumilaceae;Nitrosopumilus;	Archaea;Thaumarchaeota;marine archaeal group 1;Nitrosopumilales;Nitrosopumilaceae;Nitrosopumilus;
AR1-gi06	77612	AR1-gi06-gene_39	35.65	-1	32103	33398	431	0	0	87	ref|YP_001582679.1|,diaminobutyrate 2 oxoglutarate aminotransferase [Nitrosopumilus maritimus SCM1] gb|ABX13241.1| diaminobutyrate 2 oxoglutarate aminotransferase [Nitrosopumilus maritimus SCM1] ~hsp_evalue=0.0 ~hsp_similarity=0.87 ~hsp_score=1826 ~hsp_bits=707 ~hsp_length=431 ~hsp_to_query_len_ratio=100.00 ~hsp_to_hit_len_ratio=100.00	ref|YP_001582679.1|,diaminobutyrate 2 oxoglutarate aminotransferase [Nitrosopumilus maritimus SCM1] gb|ABX13241.1| diaminobutyrate 2 oxoglutarate aminotransferase [Nitrosopumilus maritimus SCM1] ~hsp_evalue=0.0 ~hsp_similarity=0.87 ~hsp_score=1826 ~hsp_bits=707 ~hsp_length=431 ~hsp_to_query_len_ratio=100.00 ~hsp_to_hit_len_ratio=100.00	LKQTDSLESEVRSYCRAYPVMFSKAKDSHLIDKDGKSYLDFLCGAGSLNYGHNNPVLKNKIIDYLNQDGIIHSLDLATESKEEFLNSFSKNILSPRNMDYKVQFTGPTGTNAVEAALKIARKVTGRTKIISFTNGFHGVTLGAVAATGNQHHRGGAGIPLNDVIFMPFDGYMGKKVNTIDYMRRLLEDNSSGVDLPAAVVLETVQGEGGINVASSQWLQSLQELCKEFGILIIIDDIQVGCGRTGTFFSFEGMGIQPDLVTLSKSLSGFGLPFSLLLLKPELDVWKPGEHNGTFRGNNMAFVTATAAIEEYWVPDELENQIILNSKIMKARLDEIASEFPTSDIQVRGKGMIYGIDCILEDLASEIKQKCFENGLILETCGSDDQVVKLLPALNISEDD…	Archaea;Thaumarchaeota;marine archaeal group 1;Nitrosopumilales;Nitrosopumilaceae;Nitrosopumilus;	Archaea;Thaumarchaeota;marine archaeal group 1;Nitrosopumilales;Nitrosopumilaceae;Nitrosopumilus;
AR1-gi06	77612	AR1-gi06-gene_40	36.31	-1	33395	33898	167	0	2e-84	82	ref|YP_001582680.1|,L 2 4 diaminobutyric acid acetyltransferase [Nitrosopumilus maritimus SCM1] gb|ABX13242.1| L 2 4 diaminobutyric acid acetyltransferase [Nitrosopumilus maritimus SCM1] ~hsp_evalue=2e-84 ~hsp_similarity=0.82 ~hsp_score=654 ~hsp_bits=256 ~hsp_length=166 ~hsp_to_query_len_ratio=99.40 ~hsp_to_hit_len_ratio=99.40	ref|YP_001582680.1|,L 2 4 diaminobutyric acid acetyltransferase [Nitrosopumilus maritimus SCM1] gb|ABX13242.1| L 2 4 diaminobutyric acid acetyltransferase [Nitrosopumilus maritimus SCM1] ~hsp_evalue=2e-84 ~hsp_similarity=0.82 ~hsp_score=654 ~hsp_bits=256 ~hsp_length=166 ~hsp_to_query_len_ratio=99.40 ~hsp_to_hit_len_ratio=99.40	MTSITYREPTVSDAHQIWELVKNNKPLDENSKYLYVLLCHQFSKTCCVAESDSKIVGFLSGFIPPKNPDTLFVWQAAVNNDFRNMGIAKELVSHTLCNVDSPIEFVHATVTPSNHASLKFLQNFADNIGAKLNKKPLFSTDVLGGGHEPEDLVVIGPIQKNILEVTN	Archaea;Thaumarchaeota;marine archaeal group 1;Nitrosopumilales;Nitrosopumilaceae;Nitrosopumilus;	Archaea;Thaumarchaeota;marine archaeal group 1;Nitrosopumilales;Nitrosopumilaceae;Nitrosopumilus;
AR1-gi06	77612	AR1-gi06-gene_41	35.96	-1	33901	34281	126	0	3e-72	92	ref|YP_001582681.1|,hypothetical protein Nmar_1347 [Nitrosopumilus maritimus SCM1] gb|ABX13243.1| hypothetical protein Nmar_1347 [Nitrosopumilus maritimus SCM1] ~hsp_evalue=3e-72 ~hsp_similarity=0.92 ~hsp_score=565 ~hsp_bits=222 ~hsp_length=125 ~hsp_to_query_len_ratio=99.21 ~hsp_to_hit_len_ratio=100.00	ref|YP_001582681.1|,hypothetical protein Nmar_1347 [Nitrosopumilus maritimus SCM1] gb|ABX13243.1| hypothetical protein Nmar_1347 [Nitrosopumilus maritimus SCM1] ~hsp_evalue=3e-72 ~hsp_similarity=0.92 ~hsp_score=565 ~hsp_bits=222 ~hsp_length=125 ~hsp_to_query_len_ratio=99.21 ~hsp_to_hit_len_ratio=100.00	MMTTTESMVKNLVDTFEKDGLQVIQANCTGFENPTTIEGVEPDVICWNPNKELYHIGVVADSQTISSDLTKQKILTLSKLMMGRGSSEGERLPFVIGVPPEASNEADKTFQENEIQSQGNAQKIVL	Archaea;Thaumarchaeota;marine archaeal group 1;Nitrosopumilales;Nitrosopumilaceae;Nitrosopumilus;	Archaea;Thaumarchaeota;marine archaeal group 1;Nitrosopumilales;Nitrosopumilaceae;Nitrosopumilus;
AR1-gi06	77612	AR1-gi06-gene_42	31.48	-1	34346	34507	53	0					MFEKNSLDIYLFDDMIVVKNQNGKEKKFPRCGITDVELFVMEMAKNGNLSELV
AR1-gi06	77612	AR1-gi06-gene_43	38.73	1	34717	35031	104	0	3e-52	85	ref|YP_001582682.1|,translation initiation factor eIF 1A [Nitrosopumilus maritimus SCM1] gb|ABX13244.1| translation initiation factor eIF 1A [Nitrosopumilus maritimus SCM1] ~hsp_evalue=3e-52 ~hsp_similarity=0.85 ~hsp_score=429 ~hsp_bits=169 ~hsp_length=104 ~hsp_to_query_len_ratio=100.00 ~hsp_to_hit_len_ratio=100.00	ref|YP_001582682.1|,translation initiation factor eIF 1A [Nitrosopumilus maritimus SCM1] gb|ABX13244.1| translation initiation factor eIF 1A [Nitrosopumilus maritimus SCM1] ~hsp_evalue=3e-52 ~hsp_similarity=0.85 ~hsp_score=429 ~hsp_bits=169 ~hsp_length=104 ~hsp_to_query_len_ratio=100.00 ~hsp_to_hit_len_ratio=100.00	MGKRQVKNESALKEIKLPETEEEMFGRVIKMMGGENVMVKCADKVVRRGRIRGKLKRRVWIRDNDVVIIAPWEFGKDQRGDILWRYTLPQVDWLKQNKHIPLDF	Archaea;Thaumarchaeota;marine archaeal group 1;Nitrosopumilales;Nitrosopumilaceae;Nitrosopumilus;	Archaea;Thaumarchaeota;marine archaeal group 1;Nitrosopumilales;Nitrosopumilaceae;Nitrosopumilus;
AR1-gi06	77612	AR1-gi06-gene_44	35.02	-1	35070	35960	296	0	1e-145	79	ref|YP_001582674.1|,transcription factor TFIIB cyclin related protein [Nitrosopumilus maritimus SCM1] gb|ABX13236.1| Transcription factor TFIIB cyclin related [Nitrosopumilus maritimus SCM1] ~hsp_evalue=1e-145 ~hsp_similarity=0.79 ~hsp_score=1080 ~hsp_bits=420 ~hsp_length=296 ~hsp_to_query_len_ratio=100.00 ~hsp_to_hit_len_ratio=96.73	ref|YP_001582674.1|,transcription factor TFIIB cyclin related protein [Nitrosopumilus maritimus SCM1] gb|ABX13236.1| Transcription factor TFIIB cyclin related [Nitrosopumilus maritimus SCM1] ~hsp_evalue=1e-145 ~hsp_similarity=0.79 ~hsp_score=1080 ~hsp_bits=420 ~hsp_length=296 ~hsp_to_query_len_ratio=100.00 ~hsp_to_hit_len_ratio=96.73	MSLQETKCPRCGKNAVVTDVESQEVFCSKCGMVLDEKVHDSGPGRTFTNSTTNKSHSGDKTTLARHDRGLSTMINPFDKDSSGNPLSVSMKSSLKRLRKWDSRSRVKNNDDRNLQQALSELLKLKEKLSLPDAVIEKASYIYRKSLEKKLVRGRSIAALVSAALYAACRESETPRTLQEVATSMGIKKKELTASYRLIFKELELKMPVVDSVSCIAKIASNADLSEKTKRNAMKILKKAEKQNELAGKHPMGLAASALYLASADLEENRTQKDIADAAGITEVTIRNRCKSLRTVL	Archaea;Thaumarchaeota;marine archaeal group 1;Nitrosopumilales;Nitrosopumilaceae;Nitrosopumilus;	Archaea;Thaumarchaeota;marine archaeal group 1;Nitrosopumilales;Nitrosopumilaceae;Nitrosopumilus;
AR1-gi06	77612	AR1-gi06-gene_45	31.83	-1	35984	36847	287	0	3e-44	56	ref|YP_723573.1|,hypothetical protein [Trichodesmium erythraeum IMS101] gb|ABG53100.1| hypothetical protein Tery_4092 [Trichodesmium erythraeum IMS101] ~hsp_evalue=3e-44 ~hsp_similarity=0.56 ~hsp_score=408 ~hsp_bits=161 ~hsp_length=273 ~hsp_to_query_len_ratio=92.33 ~hsp_to_hit_len_ratio=93.29	ref|YP_723573.1|,hypothetical protein [Trichodesmium erythraeum IMS101] gb|ABG53100.1| hypothetical protein Tery_4092 [Trichodesmium erythraeum IMS101] ~hsp_evalue=3e-44 ~hsp_similarity=0.56 ~hsp_score=408 ~hsp_bits=161 ~hsp_length=273 ~hsp_to_query_len_ratio=92.33 ~hsp_to_hit_len_ratio=93.29	MEELAVKKDFTNIYTQKLPNSYLKEMKRLDYRIPDKTKPLYLSIAKQLFKKLSKKINILDIGSSYGINSALMKYDLKMSELDDFFLKQEPSTEQSKHFFENLSTDDMFDFYQIDISEPALKFSENTGLCKKGICVNLESGDLPIKEIPSADMIIATGCIGYIGYKAFSNLFELIKRQQSGSDLDILEKGPIFAFSVLRMFDMEKIEKTFDHFGYSLVKSDIKPIQQRMFSDSEEKHKTLSLLHSMGIDTKWLEDDGHFYADFYIASPKKLETSIVSISEKSRKHTEI	Bacteria;Cyanobacteria;Oscillatoriales;Trichodesmium;	Bacteria;Cyanobacteria;Oscillatoriales;Trichodesmium;
AR1-gi06	77612	AR1-gi06-gene_46	36.42	1	37042	37203	53	0	8e-22	88	ref|ZP_10118507.1|,hypothetical protein BD31_I1768 [Candidatus Nitrosopumilus salaria BD31] gb|EIJ65297.1| hypothetical protein BD31_I1768 [Candidatus Nitrosopumilus salaria BD31] ~hsp_evalue=8e-22 ~hsp_similarity=0.88 ~hsp_score=217 ~hsp_bits=88.2 ~hsp_length=50 ~hsp_to_query_len_ratio=94.34 ~hsp_to_hit_len_ratio=100.00	ref|ZP_10118507.1|,hypothetical protein BD31_I1768 [Candidatus Nitrosopumilus salaria BD31] gb|EIJ65297.1| hypothetical protein BD31_I1768 [Candidatus Nitrosopumilus salaria BD31] ~hsp_evalue=8e-22 ~hsp_similarity=0.88 ~hsp_score=217 ~hsp_bits=88.2 ~hsp_length=50 ~hsp_to_query_len_ratio=94.34 ~hsp_to_hit_len_ratio=100.00	MLMMSEPPKSSSGDEICPMCKRKKSNHTNEEMLACSRKLQEFNKENTGGAGIE	Archaea;Thaumarchaeota;marine archaeal group 1;Nitrosopumilales;Nitrosopumilaceae;Nitrosopumilus;environmental samples;	Archaea;Thaumarchaeota;marine archaeal group 1;Nitrosopumilales;Nitrosopumilaceae;Nitrosopumilus;environmental samples;
AR1-gi06	77612	AR1-gi06-gene_47	26.04	1	37278	37469	63	0	3e-12	77	ref|ZP_10118511.1|,hypothetical protein BD31_I1767 [Candidatus Nitrosopumilus salaria BD31] gb|EIJ65301.1| hypothetical protein BD31_I1767 [Candidatus Nitrosopumilus salaria BD31] ~hsp_evalue=3e-12 ~hsp_similarity=0.77 ~hsp_score=154 ~hsp_bits=63.9 ~hsp_length=62 ~hsp_to_query_len_ratio=98.41 ~hsp_to_hit_len_ratio=96.88	ref|ZP_10118511.1|,hypothetical protein BD31_I1767 [Candidatus Nitrosopumilus salaria BD31] gb|EIJ65301.1| hypothetical protein BD31_I1767 [Candidatus Nitrosopumilus salaria BD31] ~hsp_evalue=3e-12 ~hsp_similarity=0.77 ~hsp_score=154 ~hsp_bits=63.9 ~hsp_length=62 ~hsp_to_query_len_ratio=98.41 ~hsp_to_hit_len_ratio=96.88	MTQIEYDKEKLQNYENLQKEYKILLEEYEDIKSKDSKDPSLEEKIKELVKKQKEIQDLSSELS	Archaea;Thaumarchaeota;marine archaeal group 1;Nitrosopumilales;Nitrosopumilaceae;Nitrosopumilus;environmental samples;	Archaea;Thaumarchaeota;marine archaeal group 1;Nitrosopumilales;Nitrosopumilaceae;Nitrosopumilus;environmental samples;
AR1-gi06	77612	AR1-gi06-gene_48	38.03	-1	37786	37998	70	0					LGYLLYRFKILTWQQNVRLDVKQQEKQPVNQLERQLERQLERQLERQLERQLERQLERQLEKQLEKQNVL
AR1-gi06	77612	AR1-gi06-gene_49	35.18	1	38137	38949	270	0	1e-162	94	ref|YP_001582665.1|,parB like partition protein [Nitrosopumilus maritimus SCM1] gb|ABX13227.1| parB like partition protein [Nitrosopumilus maritimus SCM1] ~hsp_evalue=1e-162 ~hsp_similarity=0.94 ~hsp_score=1191 ~hsp_bits=463 ~hsp_length=269 ~hsp_to_query_len_ratio=99.63 ~hsp_to_hit_len_ratio=100.00	ref|YP_001582665.1|,parB like partition protein [Nitrosopumilus maritimus SCM1] gb|ABX13227.1| parB like partition protein [Nitrosopumilus maritimus SCM1] ~hsp_evalue=1e-162 ~hsp_similarity=0.94 ~hsp_score=1191 ~hsp_bits=463 ~hsp_length=269 ~hsp_to_query_len_ratio=99.63 ~hsp_to_hit_len_ratio=100.00	VVRRYKPTISYRLKEIPIKQIRVWKEAQARKLDRENISELAKSIKNEGLLNPPLVQKENKNTFLLMSGQRRLAAMKRLGAKKIPVHVLTKQTSYDLDNAKAASVVENIHRKDMNHKEIADSCKFLTEHVGKSAAAKSMGMSRITLNKYLGFAGVPDKLKALVPHLISRDEMTKLYMAIPNIKNAERIAERISKLETGLRRRYIQALSKSPKSTHQKLLKRAKNMRIKQKLSIKLSKTNARKLASQSNKKELSPDEFAEKIISDYLKRKRR	Archaea;Thaumarchaeota;marine archaeal group 1;Nitrosopumilales;Nitrosopumilaceae;Nitrosopumilus;	Archaea;Thaumarchaeota;marine archaeal group 1;Nitrosopumilales;Nitrosopumilaceae;Nitrosopumilus;
AR1-gi06	77612	AR1-gi06-gene_50	36.56	1	39026	40234	402	12	6e-69	59	ref|ZP_08256407.1|,sodium/hydrogen exchanger [Candidatus Nitrosoarchaeum limnia SFB1] gb|EGG42970.1| sodium/hydrogen exchanger [Candidatus Nitrosoarchaeum limnia SFB1] ~hsp_evalue=6e-69 ~hsp_similarity=0.59 ~hsp_score=595 ~hsp_bits=233 ~hsp_length=384 ~hsp_to_query_len_ratio=94.03 ~hsp_to_hit_len_ratio=90.82	ref|ZP_08256407.1|,sodium/hydrogen exchanger [Candidatus Nitrosoarchaeum limnia SFB1] gb|EGG42970.1| sodium/hydrogen exchanger [Candidatus Nitrosoarchaeum limnia SFB1] ~hsp_evalue=6e-69 ~hsp_similarity=0.59 ~hsp_score=595 ~hsp_bits=233 ~hsp_length=384 ~hsp_to_query_len_ratio=94.03 ~hsp_to_hit_len_ratio=90.82	MVPEFDVIPIIIGILFLVFPALLLGKLCSHFKISEVIGFVFAGIILGPTALGGLIPIFGKPIVELNDVMLALWQISGIIILFSAGLHFTFHDLIKAGPKAAIIGVFGVITPLVIGYFAVVWMGFDWTVAVLIGATLSATSIAVSVSILEEIGKERTEEGNVLVNAAVLDDVLGLAILSAAITLVASKTIPTIESVVITTITDIGLWFLILLGAVYLLPKIVQVVSKTHPSTLEARGIRHGVALGSAFGLAAISSSVGLNPIVGAFAAGMGLAGSKLAIQVKEFVGRLKVIVAPLFFAIIGAHVDITQISSINWVLFAVILGAAVFSKVFGCGIPATILLKSKQKGFRIGYGMISRGEVSFIIAGIGLSFEMFSEEVYSTIIFAILATIFIAPILLRKSF…	Bacteria;Tenericutes;Mollicutes;Acholeplasmatales;Acholeplasmataceae;Candidatus Phytoplasma;	Bacteria;Tenericutes;Mollicutes;Acholeplasmatales;Acholeplasmataceae;Candidatus Phytoplasma;
AR1-gi06	77612	AR1-gi06-gene_51	36.6	-1	40573	41001	142	0	5e-43	67	ref|YP_004462421.1|,hypothetical protein Mahau_0383 [Mahella australiensis 50 1 BON] gb|AEE95599.1| hypothetical protein Mahau_0383 [Mahella australiensis 50 1 BON] ~hsp_evalue=5e-43 ~hsp_similarity=0.67 ~hsp_score=374 ~hsp_bits=148 ~hsp_length=135 ~hsp_to_query_len_ratio=95.07 ~hsp_to_hit_len_ratio=98.54	ref|YP_004462421.1|,hypothetical protein Mahau_0383 [Mahella australiensis 50 1 BON] gb|AEE95599.1| hypothetical protein Mahau_0383 [Mahella australiensis 50 1 BON] ~hsp_evalue=5e-43 ~hsp_similarity=0.67 ~hsp_score=374 ~hsp_bits=148 ~hsp_length=135 ~hsp_to_query_len_ratio=95.07 ~hsp_to_hit_len_ratio=98.54	MATLKQIQAARQNIKKAQTAWKNMSHRQRKTRQTDGVSRKKPGMGNNGDYYRVIIRPKSEFDLFRTHDVGREGHTQRIAGKRSSGSWATHSWLIHKDDAFVEDGKLKSKESKIRDILGRLRGPIKKYKGNIFHAKPRKNKSK	Bacteria;Firmicutes;Clostridia;Thermoanaerobacterales;Thermoanaerobacterales Family IV. Incertae Sedis;Mahella;	Bacteria;Firmicutes;Clostridia;Thermoanaerobacterales;Thermoanaerobacterales Family IV. Incertae Sedis;Mahella;
AR1-gi06	77612	AR1-gi06-gene_52	37.59	1	41127	41690	187	1	1e-05	59		ref|ZP_10118381.1|,hypothetical protein BD31_I2059 partial [Candidatus Nitrosopumilus salaria BD31] gb|EIJ65430.1| hypothetical protein BD31_I2059 partial [Candidatus Nitrosopumilus salaria BD31] ~hsp_evalue=1e-05 ~hsp_similarity=0.59 ~hsp_score=123 ~hsp_bits=52.0 ~hsp_length=61 ~hsp_to_query_len_ratio=32.62 ~hsp_to_hit_len_ratio=23.74	MNDSTTKTCLFVLIATIVSTMTYGYAMAAEITLSTDETVFEQTSRIFLTGTVDPQNQFYEPVELVIYDKDDTPIMYSQSKIDYNNEFSALITGPLGSFELGEYKIVANHPAASNSASIVIDINRPIEQNKLVFGMAPLEQMNVGITPTNVVCDEQYVLMYNEYRGSPACVTPSTAVVLEDREWGIIL		Archaea;Thaumarchaeota;marine archaeal group 1;Nitrosopumilales;Nitrosopumilaceae;Nitrosopumilus;environmental samples;
AR1-gi06	77612	AR1-gi06-gene_53	33.09	1	41973	42386	137	0					MQTNQTTSWKELQDQFQDRLKKFDENLTTMQFYAEDLQKIYRHIMEKSKDDSPEIRNKFIDLWLDKIDVKNDGSLLAIKDDYETFLNGPKPASADFKNFEASLEHKLYQKSISSLEAYHLFMNEFFNAWKKMWKNKS
AR1-gi06	77612	AR1-gi06-gene_54	35.09	1	42535	42762	75	1					MNTNNICLTIAVIAIAGILTGTTPIANAWLYNIYSDKPLEVTTDTMPFIKEYVDNLEEYVEEHDMESVVSNDFIV
AR1-gi06	77612	AR1-gi06-gene_55	33.33	1	42999	44693	564	4	0	66	gb|ABZ09745.1|,putative Mechanosensitive ion channel [uncultured marine crenarchaeote HF4000_APKG8I13] ~hsp_evalue=0.0 ~hsp_similarity=0.66 ~hsp_score=1497 ~hsp_bits=581 ~hsp_length=571 ~hsp_to_query_len_ratio=99.47 ~hsp_to_hit_len_ratio=98.96	gb|ABZ09745.1|,putative Mechanosensitive ion channel [uncultured marine crenarchaeote HF4000_APKG8I13] ~hsp_evalue=0.0 ~hsp_similarity=0.66 ~hsp_score=1497 ~hsp_bits=581 ~hsp_length=571 ~hsp_to_query_len_ratio=99.47 ~hsp_to_hit_len_ratio=98.96	MVEEVIGEFNSVFDALISNISLQFAFLILGIGIVIIVLAYRKFSNWILTRKFSYTRPHLSNFLRTALLPIFAFILITSVNEYVQIIDIFPGVQLNEKELQQIFVKILNSMNLAVIGYTVAHLIPIILRKHNTSNEEWKDFIKWRDKRGFEDDEDDLFHKIYKWKPPEDPPEDLDKAEFEKLLSTKEGRKTLENYRTSEEFEIGVLIPLVKNPFETWKESERKKYEKYYEKCVNGNNNAGHKLRPGIEPAEIFSIAQWRQEKRLNYYTHVKAGAKPSGYAEKQKELMPKSLTSFIPPLIFSGFLISILVWWNVDLFVLATALAGLGVGIGFALKETLENLFAYLMIRKDKVFMEGDRVLIDNYNGYVHKITTRITYIRHALNESIAIFPTRQMVGSKVIN…	Archaea;environmental samples;	Archaea;environmental samples;
AR1-gi06	77612	AR1-gi06-gene_56	31.46	-1	44796	45062	88	2					VKNNNIALSDVTTSIAGERIFNVTARYITSAIAIIMKMTPVALPEPNNVLNFVNSTILTMMKIDAVMITEIIAKNVFSSIFLIYTKIG
AR1-gi06	77612	AR1-gi06-gene_57	30.91	1	44980	45309	109	1	2e-30	81	ref|YP_001582671.1|,hypothetical protein Nmar_1337 [Nitrosopumilus maritimus SCM1] gb|ABX13233.1| conserved hypothetical protein [Nitrosopumilus maritimus SCM1] ~hsp_evalue=1e-11 ~hsp_similarity=0.56 ~hsp_score=158 ~hsp_bits=65.5 ~hsp_length=94 ~hsp_to_query_len_ratio=86.24 ~hsp_to_hit_len_ratio=81.03	ref|YP_001582676.1|,hypothetical protein Nmar_1342 [Nitrosopumilus maritimus SCM1] gb|ABX13238.1| hypothetical protein Nmar_1342 [Nitrosopumilus maritimus SCM1] ~hsp_evalue=2e-30 ~hsp_similarity=0.81 ~hsp_score=289 ~hsp_bits=115 ~hsp_length=93 ~hsp_to_query_len_ratio=84.40 ~hsp_to_hit_len_ratio=56.36	MYLAVTLKILSPAIEVVTSLSAILLFFTFIYLNKLQNAISGMSIALGRRINVGSKIEFENKSGKIIQIGLTKTIVELEDSRIMLIPNKKFDEEVSVVTNSKIPNKKFEK	Archaea;Thaumarchaeota;marine archaeal group 1;Nitrosopumilales;Nitrosopumilaceae;Nitrosopumilus;	Archaea;Thaumarchaeota;marine archaeal group 1;Nitrosopumilales;Nitrosopumilaceae;Nitrosopumilus;
AR1-gi06	77612	AR1-gi06-gene_58	33.88	-1	45335	45517	60	0	1e-16	75	ref|ZP_08257500.1|,hypothetical protein Nlim_1284 [Candidatus Nitrosoarchaeum limnia SFB1] gb|EGG41841.1| hypothetical protein Nlim_1284 [Candidatus Nitrosoarchaeum limnia SFB1] ~hsp_evalue=1e-16 ~hsp_similarity=0.75 ~hsp_score=183 ~hsp_bits=75.1 ~hsp_length=56 ~hsp_to_query_len_ratio=93.33 ~hsp_to_hit_len_ratio=98.25	ref|ZP_08257500.1|,hypothetical protein Nlim_1284 [Candidatus Nitrosoarchaeum limnia SFB1] gb|EGG41841.1| hypothetical protein Nlim_1284 [Candidatus Nitrosoarchaeum limnia SFB1] ~hsp_evalue=1e-16 ~hsp_similarity=0.75 ~hsp_score=183 ~hsp_bits=75.1 ~hsp_length=56 ~hsp_to_query_len_ratio=93.33 ~hsp_to_hit_len_ratio=98.25	MIMPNVIIKALKDGPLLVEVDKKTSVTLCRCGRSQTQPSCDGTHVKTGFKAEKSEIKVTE	Bacteria;Tenericutes;Mollicutes;Acholeplasmatales;Acholeplasmataceae;Candidatus Phytoplasma;	Bacteria;Tenericutes;Mollicutes;Acholeplasmatales;Acholeplasmataceae;Candidatus Phytoplasma;
AR1-gi06	77612	AR1-gi06-gene_59	36.52	1	45750	46658	302	8	3e-63	59	ref|ZP_04267500.1|,Sodium dependent transporter [Bacillus cereus BDRD ST26] gb|EEL00799.1| Sodium dependent transporter [Bacillus cereus BDRD ST26] ~hsp_evalue=4e-45 ~hsp_similarity=0.52 ~hsp_score=419 ~hsp_bits=166 ~hsp_length=306 ~hsp_to_query_len_ratio=97.68 ~hsp_to_hit_len_ratio=89.18	ref|YP_004342483.1|,sodium:neurotransmitter symporter [Archaeoglobus veneficus SNP6] gb|AEA47768.1| sodium:neurotransmitter symporter [Archaeoglobus veneficus SNP6] ~hsp_evalue=3e-63 ~hsp_similarity=0.59 ~hsp_score=549 ~hsp_bits=216 ~hsp_length=285 ~hsp_to_query_len_ratio=94.37 ~hsp_to_hit_len_ratio=65.67	MPEKQSEKWNSGFGFLLACIGSAVGMGNIWRFPYVAGENGGGGFLVPFLIIVASFGFLLMLLEFAIGRKYKSSIVTGMANISKKFRWIGAFIAVVAFSILSFYLVILGWVLSFFVSNLGQSFLDFQQYSQTFFPVVSFVAILFVTYLIINRGIASGIELFNKVGILCLIAILIPLMVYATTLPNADKGIAYFLNPDFSKITEPNTWSIALGQAFFSLSLGSGSLLTYSSYLRGKHSMTRSSGIIIFSNTAISIIAGLMIFSFVFSYRLDPEAGIPLIFEVLPTIFSNIYIGYIIGSVFSFCY	Bacteria;Firmicutes;Bacillales;Bacillaceae;Bacillus;Bacillus cereus group;	Archaea;Euryarchaeota;Archaeoglobi;Archaeoglobales;Archaeoglobaceae;Archaeoglobus;
AR1-gi06	77612	AR1-gi06-gene_60	36.05	1	46649	47053	134	3	3e-28	67		dbj|BAE03244.1|,sodium dependent transporter [unclutured Candidatus Nitrosocaldus sp.] dbj|BAL60308.1| sodium dependent transporter [uncultured crenarchaeote] ~hsp_evalue=3e-28 ~hsp_similarity=0.67 ~hsp_score=288 ~hsp_bits=115 ~hsp_length=129 ~hsp_to_query_len_ratio=96.27 ~hsp_to_hit_len_ratio=29.45	LLLIAGLTSALGMFQVPNASLQDTFKISNKKSSRIVSLGLLAVGLPSALSYSPINLNIFGTPFLDGMDYIFGTYGIVISELLFVVAVTWVVDKTKILEHINTNSSLKIPESAISFIKFGAPVASIVVILTSMFV		Archaea;Crenarchaeota;Thermoprotei;unclassified Thermoprotei;Candidatus Nitrosocaldus;environmental samples;
AR1-gi06	77612	AR1-gi06-gene_61	31.33	-1	47056	47754	232	0	1e-19	57		ref|ZP_08668938.1|,Universal stress protein [Candidatus Nitrosoarchaeum koreensis MY1] gb|EGP94670.1| Universal stress protein [Candidatus Nitrosoarchaeum koreensis MY1] ~hsp_evalue=1e-19 ~hsp_similarity=0.57 ~hsp_score=223 ~hsp_bits=90.5 ~hsp_length=145 ~hsp_to_query_len_ratio=61.21 ~hsp_to_hit_len_ratio=100.00	MINQNNANSKHTMNIYDKKQVKCSVCGKFIGEIDIKSSIRLPLCEKCNRNEKKIIRKGIDSILVPVDISEKSTRALDAAIYFAKQLGSKITLLYVIPDLKVGNRIFMKEIAKELQKTSKISLKYAKDYCDERNIVAKQMTVRGHEPEEIIKISKKSKYDMIIMGSSGKGMLKELIFGSVSNFVMQNSDIPVLIVKEKSAKIGTKTRLKQRKPNPRHGEGRSFSKMKEKAGLK		Bacteria;Tenericutes;Mollicutes;Acholeplasmatales;Acholeplasmataceae;Candidatus Phytoplasma;
AR1-gi06	77612	AR1-gi06-gene_62	38.43	1	47952	48167	71	0	3e-09	64	ref|ZP_08046676.1|,hypothetical protein ZOD2009_21582 [Haladaptatus paucihalophilus DX253] gb|EFW89817.1| hypothetical protein ZOD2009_21582 [Haladaptatus paucihalophilus DX253] ~hsp_evalue=3e-09 ~hsp_similarity=0.64 ~hsp_score=136 ~hsp_bits=57.0 ~hsp_length=66 ~hsp_to_query_len_ratio=92.96 ~hsp_to_hit_len_ratio=95.59	ref|ZP_08046676.1|,hypothetical protein ZOD2009_21582 [Haladaptatus paucihalophilus DX253] gb|EFW89817.1| hypothetical protein ZOD2009_21582 [Haladaptatus paucihalophilus DX253] ~hsp_evalue=3e-09 ~hsp_similarity=0.64 ~hsp_score=136 ~hsp_bits=57.0 ~hsp_length=66 ~hsp_to_query_len_ratio=92.96 ~hsp_to_hit_len_ratio=95.59	MSKLQLLQQLVEDKGELMVMSDTGEKFELHKHNVKFDDSSDLIEIDGGTKRFWLVPSKIAYYWTHDKAREE	Archaea;Euryarchaeota;Halobacteria;Halobacteriales;Halobacteriaceae;Haladaptatus;	Archaea;Euryarchaeota;Halobacteria;Halobacteriales;Halobacteriaceae;Haladaptatus;
AR1-gi06	77612	AR1-gi06-gene_63	39.31	1	48370	49473	367	1	3e-09	45		ref|ZP_08667343.1|,hypothetical protein MY1_0303 [Candidatus Nitrosoarchaeum koreensis MY1] gb|EGP93075.1| hypothetical protein MY1_0303 [Candidatus Nitrosoarchaeum koreensis MY1] ~hsp_evalue=3e-09 ~hsp_similarity=0.45 ~hsp_score=158 ~hsp_bits=65.5 ~hsp_length=259 ~hsp_to_query_len_ratio=67.57 ~hsp_to_hit_len_ratio=87.92	MLILAPSSVMAQTEVGVESETKANVGVNVGADSGTNATAKSETKAEAKTEANPKSQENESSESQQSSEAQSEASAKSETKVQTTVGNIGVTAMGKGKMIVGLPTKYPMPAVSASNSFGLQTNQHLYKPGDMITVEGSIWADLLANLDGGDTVTVNLLDKQRNVVYETKSQITTEGEYSAEFMMPDDASKGAYTITASVNTESDLSSIVGLNGKVNLGASTKVAVVPPQVFKINVEEHGDFDVKVATNSTITDVQFNGDQKKVSVTVEGQSGTKGVSHISIPKAMVSGDLKIMIDGKAVASDKTVITSHTENETEVEVSYGHSVHTIDVIGTQAVPEFGTIATMILVVAIVSIIAVSAKSKLSIVPKL		Bacteria;Tenericutes;Mollicutes;Acholeplasmatales;Acholeplasmataceae;Candidatus Phytoplasma;
AR1-gi06	77612	AR1-gi06-gene_64	30.25	1	49743	51041	432	1	1e-150	71	ref|ZP_08257446.1|,Signal transduction histidine kinase [Candidatus Nitrosoarchaeum limnia SFB1] gb|EGG41993.1| Signal transduction histidine kinase [Candidatus Nitrosoarchaeum limnia SFB1] ~hsp_evalue=1e-150 ~hsp_similarity=0.71 ~hsp_score=1150 ~hsp_bits=447 ~hsp_length=428 ~hsp_to_query_len_ratio=98.84 ~hsp_to_hit_len_ratio=87.89	ref|ZP_08257446.1|,Signal transduction histidine kinase [Candidatus Nitrosoarchaeum limnia SFB1] gb|EGG41993.1| Signal transduction histidine kinase [Candidatus Nitrosoarchaeum limnia SFB1] ~hsp_evalue=1e-150 ~hsp_similarity=0.71 ~hsp_score=1150 ~hsp_bits=447 ~hsp_length=428 ~hsp_to_query_len_ratio=98.84 ~hsp_to_hit_len_ratio=87.89	MVPEFQKLDDSYSLILEYDAQTTMVDDVYGELHGPYLQRDILYEKVIERDGDILTIESSVTGTNVLTDEVMFHVDNIYKVNAYTLTHVDKEGKRFKFLPGVEKKNYDFFHSAVFYDDPMTFKKTDVVNGLETYVFEVVTNGADTSRAFPQFAPHVILTDTTSRLWIEPTTGNLVKFEKEWDNYLVENGKRVNTIQIGGKHTTEFTELILTQHARAEIENLKTINFWIPALLSIIILGVGTIWILLTFLYTIKKESLKKEQMAIIGNIAANIAHDLKNPLTVIKGNIDVLKHTNNSEIKKNIELIQKSTDKISYQINSIMNFVRNKPLQKEKIPLKTVLEASIENSQIPDDIHLEKDIPDITVTVDVNQIETAFSNIITNSIQAINEGTIAISAKENSKH…	Bacteria;Tenericutes;Mollicutes;Acholeplasmatales;Acholeplasmataceae;Candidatus Phytoplasma;	Bacteria;Tenericutes;Mollicutes;Acholeplasmatales;Acholeplasmataceae;Candidatus Phytoplasma;
AR1-gi06	77612	AR1-gi06-gene_65	34.19	-1	51277	51510	77	0					MFEKEQWVMNQCLLARENTKNRIVAIGLLSVWNGFVTGDLRLQSMIDYGVSLGKHVWHNDDQARKEAIETITCELLD
AR1-gi06	77612	AR1-gi06-gene_66	36.52	1	51784	53226	480	9	1e-149	71	ref|ZP_08256807.1|,Hypothetical protein Nlim_0570 [Candidatus Nitrosoarchaeum limnia SFB1] gb|EGG42389.1| Hypothetical protein Nlim_0570 [Candidatus Nitrosoarchaeum limnia SFB1] ~hsp_evalue=1e-149 ~hsp_similarity=0.71 ~hsp_score=1140 ~hsp_bits=443 ~hsp_length=445 ~hsp_to_query_len_ratio=92.50 ~hsp_to_hit_len_ratio=100.00	ref|ZP_08256807.1|,Hypothetical protein Nlim_0570 [Candidatus Nitrosoarchaeum limnia SFB1] gb|EGG42389.1| Hypothetical protein Nlim_0570 [Candidatus Nitrosoarchaeum limnia SFB1] ~hsp_evalue=1e-149 ~hsp_similarity=0.71 ~hsp_score=1140 ~hsp_bits=443 ~hsp_length=445 ~hsp_to_query_len_ratio=92.50 ~hsp_to_hit_len_ratio=100.00	MKKKFLILIPLVLASFVHLLNPVGYPEIFFDEGIYMRRAMTTIETGSPQESYLYDHPYLGQLILAGVLQITNYPPDVSADPQSLQSLYLIPRLFMGMLAILSTFLVYLIAREKFGTNVALISSTLFAVMPYTWIFDRILLDSILLPFLLASILLAIHYAKPEGKVWLAPLSGILLGLAIFTKIPAFVFIPLVIWLVYQKRRKFSDMIIWIMPVLLIPMLWPANAIMLDQFDLWINDVLWQSQRSNSIFEIIGYFLYIDPVLFAIGMTGIVYAGITRNKFVLFWFVPFMVFLSLVGFKQYFHWIPLIPILCIAASIWLLDLPKKIKTLQSKRLHGIVIVSILVFGLSSTLLVITNDMSITQFEALSFVLQNQDDKNTILASPVYTWILYDVFDISNVPID…	Bacteria;Tenericutes;Mollicutes;Acholeplasmatales;Acholeplasmataceae;Candidatus Phytoplasma;	Bacteria;Tenericutes;Mollicutes;Acholeplasmatales;Acholeplasmataceae;Candidatus Phytoplasma;
AR1-gi06	77612	AR1-gi06-gene_67	39.62	1	53285	54430	381	4	0	85	ref|ZP_08668075.1|,Putative glycosyl transferase [Candidatus Nitrosoarchaeum koreensis MY1] gb|EGP93807.1| Putative glycosyl transferase [Candidatus Nitrosoarchaeum koreensis MY1] ~hsp_evalue=0.0 ~hsp_similarity=0.85 ~hsp_score=1489 ~hsp_bits=578 ~hsp_length=378 ~hsp_to_query_len_ratio=99.21 ~hsp_to_hit_len_ratio=99.47	ref|ZP_08668075.1|,Putative glycosyl transferase [Candidatus Nitrosoarchaeum koreensis MY1] gb|EGP93807.1| Putative glycosyl transferase [Candidatus Nitrosoarchaeum koreensis MY1] ~hsp_evalue=0.0 ~hsp_similarity=0.85 ~hsp_score=1489 ~hsp_bits=578 ~hsp_length=378 ~hsp_to_query_len_ratio=99.21 ~hsp_to_hit_len_ratio=99.47	LQSTEVSIILPTYNESQNISEILEHIQKSVPENLRAETIVVDDNSPDNTAKIAEDYFHSIAEKTHHTINVIKRKARDGLSSAILSGIEHASGHTIVVMDSDFSHPPHVIPKLIDTIKQTKCDIAIASRYVKGGSIQGWPFKRKLMSKIATGIAKKGLGIELYDPMSGFFAFKKNIIDGLKFDAIGYKMLLELLVKTKGVKIQEVPYTFTDRKDGSSKLGAGTILDYCKSVWKLYRYGKTVTKSEKRISVRFFSKAARFFTVGALGLGVNYLASLLFSSSLDMWYLHATILGIAFSITSNFALNKYWTFEDRDFAPKRTIIQYGKFAGFSSIGALVQLGTVYYLVDEFSLSYPVALVLAVGTAAFSNFVLNKKWTFKEKVWS	Bacteria;Tenericutes;Mollicutes;Acholeplasmatales;Acholeplasmataceae;Candidatus Phytoplasma;	Bacteria;Tenericutes;Mollicutes;Acholeplasmatales;Acholeplasmataceae;Candidatus Phytoplasma;
AR1-gi06	77612	AR1-gi06-gene_68	34.65	1	54809	55264	151	1					MILKSDIHRFFHTVDFTQLNRIQTIRIMEENSLRYWIIPIICIVVVMGVFVVTMEYKINTVFPNAAAELEEIKKMSCPEIIAKDSANKYWTPKNSAIGKAKAISCSVPEETKSSGLSPYVEFCNPGGFAPNKIIENSTHSFNHDTCTWNSK
AR1-gi06	77612	AR1-gi06-gene_69	34.12	-1	55300	55554	84	2					MKTPYMIIIIGTVIIGIWFSGLAFVQITHIPIEYFAGTVSYTSIDDNGVKIETVGVAPEFTILPITGISLIVVGAFYALWRVEK
AR1-gi06	77612	AR1-gi06-gene_70	38.12	-1	55558	56037	159	0	6e-12	45		ref|ZP_08258139.1|,hypothetical protein Nlim_1951 [Candidatus Nitrosoarchaeum limnia SFB1] gb|EGG41144.1| hypothetical protein Nlim_1951 [Candidatus Nitrosoarchaeum limnia SFB1] ~hsp_evalue=6e-12 ~hsp_similarity=0.45 ~hsp_score=175 ~hsp_bits=72.0 ~hsp_length=153 ~hsp_to_query_len_ratio=94.34 ~hsp_to_hit_len_ratio=6.77	MGGSDSFAVPPMERVPLQNLVIQGVDDSMPIKSNQQYTIRTDYQSNFPNTEYVILYQITNEKNQVVLLSWLEGFQQKLTDQPGSFVCGDKICYNEWTYSEPYVCGDKICEGKFYAQKFVETSWLPTEPGKYRITAFAWESVGNPTALSPPISTEVIVQD		Bacteria;Tenericutes;Mollicutes;Acholeplasmatales;Acholeplasmataceae;Candidatus Phytoplasma;
AR1-gi06	77612	AR1-gi06-gene_71	26.02	-1	56439	56684	81	1					LENKMKTRLLIIIGIGILIVVSSTYFTIDYLENKQQNEDAHNNRFVKNCIPGGPDKIVPSILIQNQTHEFDLGNCMWILKN
AR1-gi06	77612	AR1-gi06-gene_72	35.14	-1	56674	57339	221	0					MKYLVILLIIASFTSISYAVPQLDPSHAFDYSDIVLVGKVISVEILSEPEVTKTENTSTERLGVVMYEIEAEKYFKTSSYNQTVTVTGLFTREPHGMSYATQPYLQDQVVLLYLQKNTHGYADTDLIIRLGDSQVVKEIICKEGKGVQRDICSVNGRNLSVLKNMNLNESDKFVDNDICGKGTVLVDGICQAIKTDKVGSDAPFFGIFAYLDNLISWIFGK
AR1-gi06	77612	AR1-gi06-gene_73	34.42	-1	57393	57944	183	1	6e-26	58	gb|ABZ09015.1|,hypothetical protein ALOHA_HF4000APKG6C9ctg1g12 [uncultured marine crenarchaeote HF4000_APKG6C9] ~hsp_evalue=6e-21 ~hsp_similarity=0.51 ~hsp_score=234 ~hsp_bits=94.7 ~hsp_length=160 ~hsp_to_query_len_ratio=77.05 ~hsp_to_hit_len_ratio=74.77	ref|ZP_10117456.1|,hypothetical protein BD31_I1347 [Candidatus Nitrosopumilus salaria BD31] gb|EIJ66345.1| hypothetical protein BD31_I1347 [Candidatus Nitrosopumilus salaria BD31] ~hsp_evalue=6e-26 ~hsp_similarity=0.58 ~hsp_score=268 ~hsp_bits=107 ~hsp_length=127 ~hsp_to_query_len_ratio=69.40 ~hsp_to_hit_len_ratio=64.14	MKTRFLIIIGIIVVMVIIIGVLLLMIKNNQESESLFAPPIINKVHQHAGILFMIHGEKFDLNDPQYQQVSYWINFQSPYDDVIHIHGDRVTVGYLFETLNFKLDEKCIAITNGTSYCTDERYSLKYFVNDNMIDDVSDYDVSDGDRILISYGNETRAEIEHQITMLNEKDVTVDMEHLLGKQN	Archaea;environmental samples;	Archaea;Thaumarchaeota;marine archaeal group 1;Nitrosopumilales;Nitrosopumilaceae;Nitrosopumilus;environmental samples;
AR1-gi06	77612	AR1-gi06-gene_74	34.45	-1	57951	58397	148	1					MKTRTLITFTLLGIVLGFMVFYFSTYVPSYNEGMGLMYSDDPEMYAPFLDKYPVYQMQETDYDDVPKIKYMMDVLLTVENNGDHEYVIHQDSTNEKYEVRITPNEYNIRVGMSPSELDHYNKWVEDKSTNLYKYEDAVFLILNWDKIN
AR1-gi06	77612	AR1-gi06-gene_75	29.78	-1	58387	58836	149	2	1e-40	61	ref|YP_001581713.1|,hypothetical protein Nmar_0379 [Nitrosopumilus maritimus SCM1] gb|ABX12275.1| hypothetical protein Nmar_0379 [Nitrosopumilus maritimus SCM1] ~hsp_evalue=1e-40 ~hsp_similarity=0.61 ~hsp_score=359 ~hsp_bits=142 ~hsp_length=145 ~hsp_to_query_len_ratio=97.32 ~hsp_to_hit_len_ratio=100.00	ref|YP_001581713.1|,hypothetical protein Nmar_0379 [Nitrosopumilus maritimus SCM1] gb|ABX12275.1| hypothetical protein Nmar_0379 [Nitrosopumilus maritimus SCM1] ~hsp_evalue=1e-40 ~hsp_similarity=0.61 ~hsp_score=359 ~hsp_bits=142 ~hsp_length=145 ~hsp_to_query_len_ratio=97.32 ~hsp_to_hit_len_ratio=100.00	MKSIFIGIISAIVVFFLIQTVMPFPYGLILGIVSAGAILWYTKKHAFRDKDSLLNYRRIDPINEYEKEQNDEALRILEKKYIEEKITKEEYLKKKKEFENLEYHPRKCNFCGSEEFEFISKDQTRKTNESDSDLGDYKCKICGKKENEN	Archaea;Thaumarchaeota;marine archaeal group 1;Nitrosopumilales;Nitrosopumilaceae;Nitrosopumilus;	Archaea;Thaumarchaeota;marine archaeal group 1;Nitrosopumilales;Nitrosopumilaceae;Nitrosopumilus;
AR1-gi06	77612	AR1-gi06-gene_76	36.73	-1	58833	59567	244	2					MKTRILIMLGIIGVTLAPFVFLNADASCDKQVGTADESCTPDELLEICRTLWSPRYDGSATPGNIFCRAVDDLDLNEDDVRKLGIHLDWENYAIQSSKDFIGGWGFYQDNAIQDTLQIHPSISMRNSLPPDMKVKISFDYVDESEIKRFDESMDIYLKYNPDIIPLPENTWVIMPSPESKRSLPTNQLDEMCENGQALCQPRNIMHGPNILASKTSSEDVFLAVLASSLGVSFIVGIIYWWKRK
AR1-gi06	77612	AR1-gi06-gene_77	34.26	-1	59564	60103	179	2					MKTRLLIIFVIFGLFLSIPYSFASCIVNEDWPDAPCLDSIGNGKYDQGEVNKWSQYYSFKGTEFMEQKRIELEKAINENTLQEWVDESIQNRNVYEYYFFSGRAPNTGEYFGQFEEFMINESSTDHDPYTDDERYQLASNKVELGGLGIDPDFNMYVIILGILSGVGIGVGLVFFWRRK
AR1-gi06	77612	AR1-gi06-gene_78	37.74	-1	60093	61883	596	0	1e-162	74		ref|ZP_10118069.1|,hypothetical protein BD31_I0816 [Candidatus Nitrosopumilus salaria BD31] gb|EIJ65765.1| hypothetical protein BD31_I0816 [Candidatus Nitrosopumilus salaria BD31] ~hsp_evalue=1e-162 ~hsp_similarity=0.74 ~hsp_score=1244 ~hsp_bits=483 ~hsp_length=372 ~hsp_to_query_len_ratio=61.91 ~hsp_to_hit_len_ratio=68.94	MKYFLILSFVAILFMPQAFAESSFNGNSSIDPPLSEVVAGKSTEMTIRFLYTSGPYTMNDFSPVIEVNPSSARQFVQVDVDSIEITQGQIKRIPVTLTVDPQIEHNKIFLSISYVGHHFQTDELQKSSWNDQVALDVLVQDSTDSEKYRFIDFSYAHMVGEPIQFILEKTADADCNSYDAKIIDEEGNFVLGWGAEISCSPDLTSSSIPIQTKIGYNEDRPIIINDSGKYYLEIDFDDVHISKEFVVRQNPSGMSLDRTVYPVPWSMSPLKQFKSGVPSDEIQCRDSLTLVTKNNGTPACVKEHTLLKLVERNLIITSKAERDLMLDAGYKLYPGVGWVKDTQENRITREPPSEYPNSCPPWKFYNETEKNCKVVLPCPDNMFLSDVSQECEFKRTLPP…		Archaea;Thaumarchaeota;marine archaeal group 1;Nitrosopumilales;Nitrosopumilaceae;Nitrosopumilus;environmental samples;
AR1-gi06	77612	AR1-gi06-gene_79	37.88	-1	61935	62747	270	1	1e-100	92		ref|ZP_10118035.1|,hypothetical protein BD31_I0814 [Candidatus Nitrosopumilus salaria BD31] gb|EIJ65731.1| hypothetical protein BD31_I0814 [Candidatus Nitrosopumilus salaria BD31] ~hsp_evalue=1e-100 ~hsp_similarity=0.92 ~hsp_score=770 ~hsp_bits=301 ~hsp_length=172 ~hsp_to_query_len_ratio=63.70 ~hsp_to_hit_len_ratio=95.03	MVGTAVIGISFVFMLFFMPSVFAEHVDDRYGTFYGQVGNPVAIHTSVNNPNNYGTTASIEYIFENIEGDNYWDTKQHSGDVSPGKSFGTHQNYFLDDVGRFFIMIVGKVNGDIVQTSKSEYIIFEKYSAAALNGCAPERELVVKPDYSKAVCVFEESVLKLVQRGWVAKTIFSDEPILDYYKTLPEVVAFYSVYDDADVLFDDNILSYFAGDGDNFSVRMNLNLDQNHNIKDISFHCYAQRVHQTDVAQENILNFLGTYTCDETGVHKNN		Archaea;Thaumarchaeota;marine archaeal group 1;Nitrosopumilales;Nitrosopumilaceae;Nitrosopumilus;environmental samples;
AR1-gi06	77612	AR1-gi06-gene_80	41.67	-1	62848	63183	111	0	9e-25	74	ref|YP_001581373.1|,hypothetical protein Nmar_0035 [Nitrosopumilus maritimus SCM1] gb|ABX11935.1| hypothetical protein Nmar_0035 [Nitrosopumilus maritimus SCM1] ~hsp_evalue=9e-25 ~hsp_similarity=0.74 ~hsp_score=247 ~hsp_bits=99.8 ~hsp_length=94 ~hsp_to_query_len_ratio=83.78 ~hsp_to_hit_len_ratio=81.03	ref|YP_001581373.1|,hypothetical protein Nmar_0035 [Nitrosopumilus maritimus SCM1] gb|ABX11935.1| hypothetical protein Nmar_0035 [Nitrosopumilus maritimus SCM1] ~hsp_evalue=9e-25 ~hsp_similarity=0.74 ~hsp_score=247 ~hsp_bits=99.8 ~hsp_length=94 ~hsp_to_query_len_ratio=83.78 ~hsp_to_hit_len_ratio=81.03	MKPLLIAMSVAVLGLFGTAYAQPLDDIDTAVIEYDGSLASVQVTWNNDDAVSYYEVGCVSCVPNFSQNTSDNEIVLADITSLENGLAVLYVIAYHDDSDMVTVKQVMLNLH	Archaea;Thaumarchaeota;marine archaeal group 1;Nitrosopumilales;Nitrosopumilaceae;Nitrosopumilus;	Archaea;Thaumarchaeota;marine archaeal group 1;Nitrosopumilales;Nitrosopumilaceae;Nitrosopumilus;
AR1-gi06	77612	AR1-gi06-gene_81	34.09	-1	63377	65089	570	2	0	86	ref|YP_001582683.1|,sensor protein [Nitrosopumilus maritimus SCM1] gb|ABX13245.1| putative sensor with HAMP domain [Nitrosopumilus maritimus SCM1] ~hsp_evalue=0.0 ~hsp_similarity=0.86 ~hsp_score=2158 ~hsp_bits=835 ~hsp_length=571 ~hsp_to_query_len_ratio=100.00 ~hsp_to_hit_len_ratio=99.48	ref|YP_001582683.1|,sensor protein [Nitrosopumilus maritimus SCM1] gb|ABX13245.1| putative sensor with HAMP domain [Nitrosopumilus maritimus SCM1] ~hsp_evalue=0.0 ~hsp_similarity=0.86 ~hsp_score=2158 ~hsp_bits=835 ~hsp_length=571 ~hsp_to_query_len_ratio=100.00 ~hsp_to_hit_len_ratio=99.48	MKSFVSISTKLIVLMLAISIASIAVTTGLAYNFADSVIKNNVKESLKDESETRGQVISSIIESRITKLQSFSQNQVIRESFDVLIPGLDDISFHNILVEQLPHIQTEFHSFQLNEFEAGIRDLQIINMRGKPIFSLNEKIDPITYIKGNYKVSKTTVEFTQDPDKNRLMKISLPIFSDTGNQVGVMIASMGSSVFDDVLLNRFGLHETGEVYLVSKNKMMLSESIFFENAPFNQKVDTFAVRECFDNGRNVEAADYTDYRNVDIFGYSYCQKDLGFVLLTEVDESSILKPITELQNKIIIVGISLIVIASIVTLILSRRISQPILKLRNAAKEISSGNFDVRTNIKTNDEIEQLSASFDNMAKTIEETISAIGKRENIIKQQGNILSKFFEEKQDSYVC…	Archaea;Thaumarchaeota;marine archaeal group 1;Nitrosopumilales;Nitrosopumilaceae;Nitrosopumilus;	Archaea;Thaumarchaeota;marine archaeal group 1;Nitrosopumilales;Nitrosopumilaceae;Nitrosopumilus;
AR1-gi06	77612	AR1-gi06-gene_82	34.83	-1	65159	65959	266	0	1e-160	92	ref|YP_001582686.1|,ArsR family transcriptional regulator [Nitrosopumilus maritimus SCM1] gb|ABX13248.1| transcriptional regulator ArsR family [Nitrosopumilus maritimus SCM1] ~hsp_evalue=1e-160 ~hsp_similarity=0.92 ~hsp_score=1175 ~hsp_bits=457 ~hsp_length=266 ~hsp_to_query_len_ratio=100.00 ~hsp_to_hit_len_ratio=100.00	ref|YP_001582686.1|,ArsR family transcriptional regulator [Nitrosopumilus maritimus SCM1] gb|ABX13248.1| transcriptional regulator ArsR family [Nitrosopumilus maritimus SCM1] ~hsp_evalue=1e-160 ~hsp_similarity=0.92 ~hsp_score=1175 ~hsp_bits=457 ~hsp_length=266 ~hsp_to_query_len_ratio=100.00 ~hsp_to_hit_len_ratio=100.00	MEDLIDKTADYVLELASPQRLNILFMLLSRNLTPTTCAKELQATRQEVHRNFSRLEKNGLIKKTSGGTFELTTFGKIICSQVPSLVFLMQNLQYFEKHSFGDVPHKFNMRCGQLALNKHIKGVSKVLEQWKSIYKNSEKYIYEVVSEVPLDLIEPLVKQVKKGVQFHYIYAENTVIPKGRKALLKKLGFDKLIEKGFVERKMVKDVHTVLVLNEKEACIMFPTNDNESDISEMFYSNDQMFHEWCLDYFRYCWYGSDVFKESKLKE	Archaea;Thaumarchaeota;marine archaeal group 1;Nitrosopumilales;Nitrosopumilaceae;Nitrosopumilus;	Archaea;Thaumarchaeota;marine archaeal group 1;Nitrosopumilales;Nitrosopumilaceae;Nitrosopumilus;
AR1-gi06	77612	AR1-gi06-gene_83	37.2	-1	66017	66559	180	0	1e-103	90	ref|YP_001582687.1|,hypothetical protein Nmar_1353 [Nitrosopumilus maritimus SCM1] gb|ABX13249.1| conserved hypothetical protein [Nitrosopumilus maritimus SCM1] ~hsp_evalue=1e-103 ~hsp_similarity=0.90 ~hsp_score=778 ~hsp_bits=304 ~hsp_length=177 ~hsp_to_query_len_ratio=98.33 ~hsp_to_hit_len_ratio=98.33	ref|YP_001582687.1|,hypothetical protein Nmar_1353 [Nitrosopumilus maritimus SCM1] gb|ABX13249.1| conserved hypothetical protein [Nitrosopumilus maritimus SCM1] ~hsp_evalue=1e-103 ~hsp_similarity=0.90 ~hsp_score=778 ~hsp_bits=304 ~hsp_length=177 ~hsp_to_query_len_ratio=98.33 ~hsp_to_hit_len_ratio=98.33	MSATNTLREDHVHVRRLEKIIFKCVGELNKGEEIPFSDLTKITIVISEFIDTIHHSREEDSYFPCVSSHGSLKDEIHKFLVEHELGRNVARKLSHHLKRWKNGEDARENVIRYLKTYAVFLNDHLNKENKFFDDAESSVLTPQEESDMYDEYRSIFAVVKKVDDMVAEIDFLESRPWNTA	Archaea;Thaumarchaeota;marine archaeal group 1;Nitrosopumilales;Nitrosopumilaceae;Nitrosopumilus;	Archaea;Thaumarchaeota;marine archaeal group 1;Nitrosopumilales;Nitrosopumilaceae;Nitrosopumilus;
AR1-gi06	77612	AR1-gi06-gene_84	30.26	-1	66563	66790	75	0					MSLKKEDLESKLKESGISSDDLTQILNYYDDAEKYRNLKEKMNEIEADSYLLDRLEACDTSGAAEILRNFLSSKE
AR1-gi06	77612	AR1-gi06-gene_85	37.53	-1	66853	68187	444	1	0	91	ref|YP_001582688.1|,multicopper oxidase type 3 [Nitrosopumilus maritimus SCM1] gb|ABX13250.1| multicopper oxidase type 3 [Nitrosopumilus maritimus SCM1] ~hsp_evalue=0.0 ~hsp_similarity=0.91 ~hsp_score=1988 ~hsp_bits=770 ~hsp_length=443 ~hsp_to_query_len_ratio=99.77 ~hsp_to_hit_len_ratio=99.77	ref|YP_001582688.1|,multicopper oxidase type 3 [Nitrosopumilus maritimus SCM1] gb|ABX13250.1| multicopper oxidase type 3 [Nitrosopumilus maritimus SCM1] ~hsp_evalue=0.0 ~hsp_similarity=0.91 ~hsp_score=1988 ~hsp_bits=770 ~hsp_length=443 ~hsp_to_query_len_ratio=99.77 ~hsp_to_hit_len_ratio=99.77	MIKPSTLYVIVGVIIGVGIASALLIQSPELQTTIADSSNIYPKFENPNPQTLHYTLIAQDAEIEVAGGERATVWTYNGTVPAPTLRFSEGDDVTVKFVNDTPYAHTIHFHGTHDSVNDGVFPMIMPGEEYTYHFIAEEAGLFMYHCHAFPTTEHVRMGMFGTMIIDPAIRPMEPAREYFFTLSEFDPTDTLAYFTKYYPINGYAGQYMEHPIKVVAGDLTRFYVVGIGGVLQSPFHIHSTIMQVYPSGILWNEPYFAQTHLIGNGDTAIIEATWDTPGRYLFHVHGIQEERGSMAIIEVLEDASSLTDIQTPSNNKGSYSMIEWQEELIKSLEQPKIISYENLGQVQVSHTEKVQTDKVSIVKGSWNPDVVESYDPISIEVKSGTTVTWTNDDSVVHTV…	Archaea;Thaumarchaeota;marine archaeal group 1;Nitrosopumilales;Nitrosopumilaceae;Nitrosopumilus;	Archaea;Thaumarchaeota;marine archaeal group 1;Nitrosopumilales;Nitrosopumilaceae;Nitrosopumilus;
AR1-gi06	77612	AR1-gi06-gene_86	33.33	1	69156	69656	166	0	7e-91	90	ref|ZP_08668511.1|,hypothetical protein MY1_1488 [Candidatus Nitrosoarchaeum koreensis MY1] gb|EGP94243.1| hypothetical protein MY1_1488 [Candidatus Nitrosoarchaeum koreensis MY1] ~hsp_evalue=7e-91 ~hsp_similarity=0.90 ~hsp_score=697 ~hsp_bits=273 ~hsp_length=166 ~hsp_to_query_len_ratio=100.00 ~hsp_to_hit_len_ratio=93.79	ref|ZP_08668511.1|,hypothetical protein MY1_1488 [Candidatus Nitrosoarchaeum koreensis MY1] gb|EGP94243.1| hypothetical protein MY1_1488 [Candidatus Nitrosoarchaeum koreensis MY1] ~hsp_evalue=7e-91 ~hsp_similarity=0.90 ~hsp_score=697 ~hsp_bits=273 ~hsp_length=166 ~hsp_to_query_len_ratio=100.00 ~hsp_to_hit_len_ratio=93.79	MSFRLDSQILGKLRAESESQGVSLNTLASKIFSRYVDWGMFEPKVGMVPIAKPIVTALFQKLSEQETIDLAKQIGKSIVSDIATFMKGSFDLDSFVSWFITRMKISDFELNHTINNSKHSFIIKHDLGYNWSLYHKTVLELIFNEAFEKKIDFEIKDRMMELSFEK	Bacteria;Tenericutes;Mollicutes;Acholeplasmatales;Acholeplasmataceae;Candidatus Phytoplasma;	Bacteria;Tenericutes;Mollicutes;Acholeplasmatales;Acholeplasmataceae;Candidatus Phytoplasma;
AR1-gi06	77612	AR1-gi06-gene_87	40.18	-1	69657	70985	442	0	0	92	ref|ZP_08257491.1|,mulitcopper oxidase [Candidatus Nitrosoarchaeum limnia SFB1] gb|EGG41865.1| mulitcopper oxidase [Candidatus Nitrosoarchaeum limnia SFB1] ~hsp_evalue=0.0 ~hsp_similarity=0.92 ~hsp_score=2052 ~hsp_bits=795 ~hsp_length=442 ~hsp_to_query_len_ratio=100.00 ~hsp_to_hit_len_ratio=97.79	ref|ZP_08257491.1|,mulitcopper oxidase [Candidatus Nitrosoarchaeum limnia SFB1] gb|EGG41865.1| mulitcopper oxidase [Candidatus Nitrosoarchaeum limnia SFB1] ~hsp_evalue=0.0 ~hsp_similarity=0.92 ~hsp_score=2052 ~hsp_bits=795 ~hsp_length=442 ~hsp_to_query_len_ratio=100.00 ~hsp_to_hit_len_ratio=97.79	MLIGVISLGVTLGVFFLDSELPLQSFAQDPSVHSSPITRTFTVIAEDTTLEISPGVRVEAWTYNGTIPGPTLRATEGDRVIINFINNGKLPHTMHFHGDHNEKNDGVFQEVLPGESYTYDFIAEPAGVFMYHCHVMPVSEHVRNGLYGAFIVDPREGVEPAREYVLVKGEYDLEDQETWTPDYVFFNGYADQYWTNPLPAKTGELVRLYYVDMGAIPAFGFHIHGTIFDTIVSGIWENEPIKTQTWEVGPGNAAIFEATWKEPGRYLFHLHGVPEEKGTMAYFDVRDASSDAIDGVDVARTKSIDMWDWQKQVFTELESPDKSAEITKTAASTSSHEEHLTFAQNTDESQIVETTLCEVEEGSAIKSSNKSYYPKLTQIQKGDTVTWTNKDISVHTVTS…	Bacteria;Tenericutes;Mollicutes;Acholeplasmatales;Acholeplasmataceae;Candidatus Phytoplasma;	Bacteria;Tenericutes;Mollicutes;Acholeplasmatales;Acholeplasmataceae;Candidatus Phytoplasma;
AR1-gi06	77612	AR1-gi06-gene_88	38.46	1	71364	71753	129	0	2e-50	78	ref|YP_001582065.1|,hypothetical protein Nmar_0731 [Nitrosopumilus maritimus SCM1] gb|ABX12627.1| hypothetical protein Nmar_0731 [Nitrosopumilus maritimus SCM1] ~hsp_evalue=2e-50 ~hsp_similarity=0.78 ~hsp_score=421 ~hsp_bits=166 ~hsp_length=124 ~hsp_to_query_len_ratio=96.12 ~hsp_to_hit_len_ratio=100.00	ref|YP_001582065.1|,hypothetical protein Nmar_0731 [Nitrosopumilus maritimus SCM1] gb|ABX12627.1| hypothetical protein Nmar_0731 [Nitrosopumilus maritimus SCM1] ~hsp_evalue=2e-50 ~hsp_similarity=0.78 ~hsp_score=421 ~hsp_bits=166 ~hsp_length=124 ~hsp_to_query_len_ratio=96.12 ~hsp_to_hit_len_ratio=100.00	MQIKIMEIKGMYMLKTSEFTEEKIQESLKMLYADRQNEFRTISEVFLGKDRLNQTPEWKEFVLNFCLDVEDSFKTWSNQKQPSTTSPQKALTILRQIGNGMTSMNQLTHILNLAFNISKEFKEIYRRLK	Archaea;Thaumarchaeota;marine archaeal group 1;Nitrosopumilales;Nitrosopumilaceae;Nitrosopumilus;	Archaea;Thaumarchaeota;marine archaeal group 1;Nitrosopumilales;Nitrosopumilaceae;Nitrosopumilus;
AR1-gi06	77612	AR1-gi06-gene_89	30.64	-1	72757	74688	643	0	1e-125	58	ref|ZP_04166567.1|,hypothetical protein bmyco0002_59660 [Bacillus mycoides Rock1 4] gb|EEM01731.1| hypothetical protein bmyco0002_59660 [Bacillus mycoides Rock1 4] ~hsp_evalue=1e-125 ~hsp_similarity=0.58 ~hsp_score=1012 ~hsp_bits=394 ~hsp_length=647 ~hsp_to_query_len_ratio=99.07 ~hsp_to_hit_len_ratio=100.00	ref|ZP_04166567.1|,hypothetical protein bmyco0002_59660 [Bacillus mycoides Rock1 4] gb|EEM01731.1| hypothetical protein bmyco0002_59660 [Bacillus mycoides Rock1 4] ~hsp_evalue=1e-125 ~hsp_similarity=0.58 ~hsp_score=1012 ~hsp_bits=394 ~hsp_length=647 ~hsp_to_query_len_ratio=99.07 ~hsp_to_hit_len_ratio=100.00	MQIKEIVLYGKNGKIRKVEFHLGATNIITGDSTTGKSSLVDILEYCFGSDTCTIPAGPIRETVDWYGVLLQMKNERIFIARKNPNPGKNSSTKAYFEKNAKLTSPSKTPHENITTDVVRNKLTSEIGIPSELKLSISKNMNVPISVNFNHSSLFCFQYQSEIASKKILFHRQDEEWIPKTLSVVTPYFLGAIPDNLMMLEFELMKIRRELFRLEQEEKEYASIRGEGISKTIGLIAEAKEYGLIPSNTQLGDIKHNQKILEKAAKSQIESLDLPKDSRLFELQEKIKKTDKELSYLDEKISDLKKAHEEIASYATEMEFQKQRLDTLGLFDILKHDSTVCPLCESELKTKISQVNSINNSIQDLAKSLEGTQKEKPHIQKYLNSLEDKREKIIFDRNQL…	Bacteria;Firmicutes;Bacillales;Bacillaceae;Bacillus;Bacillus cereus group;	Bacteria;Firmicutes;Bacillales;Bacillaceae;Bacillus;Bacillus cereus group;
AR1-gi06	77612	AR1-gi06-gene_90	27.14	-1	74688	75026	112	0	5e-09	48	ref|ZP_04166566.1|,hypothetical protein bmyco0002_59650 [Bacillus mycoides Rock1 4] gb|EEM01730.1| hypothetical protein bmyco0002_59650 [Bacillus mycoides Rock1 4] ~hsp_evalue=2e-07 ~hsp_similarity=0.50 ~hsp_score=128 ~hsp_bits=53.9 ~hsp_length=113 ~hsp_to_query_len_ratio=100.00 ~hsp_to_hit_len_ratio=73.20	ref|ZP_10203773.1|,hypothetical protein UUA_05307 [Rhodanobacter thiooxydans LCS2] gb|EIM01161.1| hypothetical protein UUA_05307 [Rhodanobacter thiooxydans LCS2] ~hsp_evalue=5e-09 ~hsp_similarity=0.48 ~hsp_score=140 ~hsp_bits=58.5 ~hsp_length=111 ~hsp_to_query_len_ratio=99.11 ~hsp_to_hit_len_ratio=67.90	LHKETREKIEYGSRQNFSNWLNMNSEILIHFHKIAKDLVPVTKNSFWFLLEQNQISLDNNASITVLNYQINDTIDDVHDEKTECFKKAETIGRWFAKTRKIESIYSSLGVKP	Bacteria;Firmicutes;Bacillales;Bacillaceae;Bacillus;Bacillus cereus group;	Bacteria;Proteobacteria;Gammaproteobacteria;Xanthomonadales;Xanthomonadaceae;Rhodanobacter;
AR1-gi06	77612	AR1-gi06-gene_91	31.92	-1	75160	75795	211	0	3e-27	54		ref|ZP_04997385.1|,conserved hypothetical protein [Streptomyces sp. Mg1] gb|EDX21896.1| conserved hypothetical protein [Streptomyces sp. Mg1] ~hsp_evalue=3e-27 ~hsp_similarity=0.54 ~hsp_score=287 ~hsp_bits=115 ~hsp_length=176 ~hsp_to_query_len_ratio=82.46 ~hsp_to_hit_len_ratio=43.42	VIPNRINDLYDELLGWWWGEVLLRLTGQISRNISKNEVREKILDISRKYTNDNLPIYFDESAISDKDLPNDDRTFVKQLDWISVGDNTKRHCKSDFYLASEHRSKWIRNELIFFDELKKFDNLLRTEWERRFDEMEESLDNNSHDNTKKSRGRELLQWANYGTDALCIRPLCKSPFVRRGTFQILSDKEEIGWHPDYKTKISKMDKNESNE		Bacteria;Actinobacteria;Actinobacteridae;Actinomycetales;Streptomycineae;Streptomycetaceae;Streptomyces;
AR1-gi06	77612	AR1-gi06-gene_92	32.83	-1	75941	76339	132	0	2e-15	56		ref|ZP_04166565.1|,hypothetical protein bmyco0002_59640 [Bacillus mycoides Rock1 4] gb|EEM01729.1| hypothetical protein bmyco0002_59640 [Bacillus mycoides Rock1 4] ~hsp_evalue=2e-15 ~hsp_similarity=0.56 ~hsp_score=195 ~hsp_bits=79.7 ~hsp_length=127 ~hsp_to_query_len_ratio=94.70 ~hsp_to_hit_len_ratio=31.91	MKKIDASDSFVGYVYEAYFALSLLLKSNENTEIALEKFDDVSLIKDEQIIVGIETKHHKDDKGKLTNSSTDFWNTLGNWSEAYFEKKLRPQDTMLMIITTQKISDSSVLTNLRPENRDTASVLKKLMKSRKK		Bacteria;Firmicutes;Bacillales;Bacillaceae;Bacillus;Bacillus cereus group;
AR1-gi06	77612	AR1-gi06-gene_93	33.86	-1	76470	77612	380	0	1e-114	67	gb|ABZ07129.1|,hypothetical protein ALOHA_HF4000ANIW97P9ctg4g8 [uncultured marine crenarchaeote HF4000_ANIW97P9] ~hsp_evalue=1e-114 ~hsp_similarity=0.67 ~hsp_score=900 ~hsp_bits=351 ~hsp_length=367 ~hsp_to_query_len_ratio=94.21 ~hsp_to_hit_len_ratio=80.84	gb|ABZ07129.1|,hypothetical protein ALOHA_HF4000ANIW97P9ctg4g8 [uncultured marine crenarchaeote HF4000_ANIW97P9] ~hsp_evalue=1e-114 ~hsp_similarity=0.67 ~hsp_score=900 ~hsp_bits=351 ~hsp_length=367 ~hsp_to_query_len_ratio=94.21 ~hsp_to_hit_len_ratio=80.84	MKLDISDVKSSAFQNFLDYIRNEKTRKKYTNDLQKFLDLIPDKIFEEKKIDTTDKTEAFVALVRDDVKIGKSIINAYVRELKKKVDSKEISPARVLNLIKPIKALFAANDIDFSWKMIGKSIPKPGKSKDMAYSREQLQMLMANATNLVDKIMITLSSSAGFRIEAWDYFTWEDVLFFYNDDNSLKGGALRVYHGDNEEYWTHFTPEAGKYLQLYKEYWKSRFMRYPKDSEPLVISVRIHDPKRIGKRGMESRMNTLAKKAGLRPPLEPGKKRHKVMLAHGLRKYFNTMMRRAKVNFLDKEDMMGHKVGLESHYERYQEDDFERFSEYQKAIPLLTISDDERMRVENEKLKSEKTELEQIKEDNEKILNWIARQENKNQK	Archaea;environmental samples;	Archaea;environmental samples;

## Sheet: AR2-GI-annotation
GID_ID=AR2-gi1	LENGTH=15017	GC=36.94
id	length	GI_locus_tag	gc_perc	strand	start	end	proteinlength	predhel	evalue	similarity	product	besthit_nr	sequence	taxonomy1	taxonomy2
AR2-gi1	15017	AR2-gi1-gene_1	29.52	-1	1	681	226	7	2e-98	78	ref|ZP_08257187.1|,hypothetical protein Nlim_0957 [Candidatus Nitrosoarchaeum limnia SFB1] gb|EGG42309.1| hypothetical protein Nlim_0957 [Candidatus Nitrosoarchaeum limnia SFB1] ~hsp_evalue=2e-98 ~hsp_similarity=0.78 ~hsp_score=759 ~hsp_bits=296 ~hsp_length=225 ~hsp_to_query_len_ratio=98.67 ~hsp_to_hit_len_ratio=99.56	ref|ZP_08257187.1|,hypothetical protein Nlim_0957 [Candidatus Nitrosoarchaeum limnia SFB1] gb|EGG42309.1| hypothetical protein Nlim_0957 [Candidatus Nitrosoarchaeum limnia SFB1] ~hsp_evalue=2e-98 ~hsp_similarity=0.78 ~hsp_score=759 ~hsp_bits=296 ~hsp_length=225 ~hsp_to_query_len_ratio=98.67 ~hsp_to_hit_len_ratio=99.56	MQEDRLSEWFVPKFGSRNFRLSIGILFLPYTGMVVSFAIWGSLSAGFSLDRLASISLLYFFAIGISAHCLDAVGSKKKPWGDISHSKLWSTAIVFLIISFSIGLYYAFLDSWLLIPIGIAEGFFLFAYNLELFRGKFHNNLSFVISWGILPVFAGAVIQSNSITVETIMFSIIAGFLSYILIVTSRKYKQLKKENQKTYYKNEIILKSISLSVIFSTILFFMLRYL	Bacteria;Tenericutes;Mollicutes;Acholeplasmatales;Acholeplasmataceae;Candidatus Phytoplasma;	Bacteria;Tenericutes;Mollicutes;Acholeplasmatales;Acholeplasmataceae;Candidatus Phytoplasma;
AR2-gi1	15017	AR2-gi1-gene_2	31.05	1	871	1089	72	0	2e-31	86	ref|ZP_10117631.1|,hypothetical protein BD31_I1701 [Candidatus Nitrosopumilus salaria BD31] gb|EIJ66188.1| hypothetical protein BD31_I1701 [Candidatus Nitrosopumilus salaria BD31] ~hsp_evalue=2e-31 ~hsp_similarity=0.86 ~hsp_score=285 ~hsp_bits=114 ~hsp_length=72 ~hsp_to_query_len_ratio=100.00 ~hsp_to_hit_len_ratio=98.63	ref|ZP_10117631.1|,hypothetical protein BD31_I1701 [Candidatus Nitrosopumilus salaria BD31] gb|EIJ66188.1| hypothetical protein BD31_I1701 [Candidatus Nitrosopumilus salaria BD31] ~hsp_evalue=2e-31 ~hsp_similarity=0.86 ~hsp_score=285 ~hsp_bits=114 ~hsp_length=72 ~hsp_to_query_len_ratio=100.00 ~hsp_to_hit_len_ratio=98.63	VPKNDDKLTIELECEEKIISEKHRFGRVRSKMMSQLRSEYGSEIANRSLARINKRISLGSKMTKIHSDEFSI	Archaea;Thaumarchaeota;marine archaeal group 1;Nitrosopumilales;Nitrosopumilaceae;Nitrosopumilus;environmental samples;	Archaea;Thaumarchaeota;marine archaeal group 1;Nitrosopumilales;Nitrosopumilaceae;Nitrosopumilus;environmental samples;
AR2-gi1	15017	AR2-gi1-gene_3	38.53	1	1205	1627	140	1	6e-69	75	ref|ZP_10117629.1|,hypothetical protein BD31_I1699 [Candidatus Nitrosopumilus salaria BD31] gb|EIJ66186.1| hypothetical protein BD31_I1699 [Candidatus Nitrosopumilus salaria BD31] ~hsp_evalue=6e-69 ~hsp_similarity=0.75 ~hsp_score=548 ~hsp_bits=215 ~hsp_length=164 ~hsp_to_query_len_ratio=100.00 ~hsp_to_hit_len_ratio=100.00	ref|ZP_10117629.1|,hypothetical protein BD31_I1699 [Candidatus Nitrosopumilus salaria BD31] gb|EIJ66186.1| hypothetical protein BD31_I1699 [Candidatus Nitrosopumilus salaria BD31] ~hsp_evalue=6e-69 ~hsp_similarity=0.75 ~hsp_score=548 ~hsp_bits=215 ~hsp_length=164 ~hsp_to_query_len_ratio=100.00 ~hsp_to_hit_len_ratio=100.00	MTKRLAITAITMFAIMMGISAIAPAMADKATAPGHNKIDICHFDDEEMQYVLISIPEKAVQAHEKNHDMDIIPAPEDGCPVIEPEPVDTDGDGLTDDEEIVLGTDPLVADTDEGGVSDGQEVLDGTDPLDGSDDLVIITP	Archaea;Thaumarchaeota;marine archaeal group 1;Nitrosopumilales;Nitrosopumilaceae;Nitrosopumilus;environmental samples;	Archaea;Thaumarchaeota;marine archaeal group 1;Nitrosopumilales;Nitrosopumilaceae;Nitrosopumilus;environmental samples;
AR2-gi1	15017	AR2-gi1-gene_4	37.33	-1	1665	2789	374	9	1e-65	55	ref|ZP_10117477.1|,putative membrane protein [Candidatus Nitrosopumilus salaria BD31] gb|EIJ66324.1| putative membrane protein [Candidatus Nitrosopumilus salaria BD31] ~hsp_evalue=1e-65 ~hsp_similarity=0.55 ~hsp_score=570 ~hsp_bits=224 ~hsp_length=375 ~hsp_to_query_len_ratio=98.66 ~hsp_to_hit_len_ratio=89.18	ref|ZP_10117477.1|,putative membrane protein [Candidatus Nitrosopumilus salaria BD31] gb|EIJ66324.1| putative membrane protein [Candidatus Nitrosopumilus salaria BD31] ~hsp_evalue=1e-65 ~hsp_similarity=0.55 ~hsp_score=570 ~hsp_bits=224 ~hsp_length=375 ~hsp_to_query_len_ratio=98.66 ~hsp_to_hit_len_ratio=89.18	VIFPALILASDTVRIPGIQPITPDPFETGVWSGGVIITSIIIFSLAILHHKKKIPALSKLFEKIFSFEISKKTSLIVLVILLTIYIISSAGELATQENLEDYVGVKNRLETWSVDKITSFEPHVRYALLSASMNLFGSYKIIPFLASIALLITTYLITTKITNKRFAGIISTIILLQSSVFLTYDTTVSYTNFWILFYLASLYAVYRFWPLSPVAYMLSILSKALTVAFLPMSIYFILRSQIPRKQKIIVSSITAGMILAGGLAATGSLSPTQGTEEAFDAKEFQMGLTSFAYQLRSDGAVMLFMIPLMVGLFIVSRKGVKHGESMMVFISGMLLVAPILTGFTTQTNQPYRFVPLVVFFAMGVGVLLSKRQPN	Archaea;Thaumarchaeota;marine archaeal group 1;Nitrosopumilales;Nitrosopumilaceae;Nitrosopumilus;environmental samples;	Archaea;Thaumarchaeota;marine archaeal group 1;Nitrosopumilales;Nitrosopumilaceae;Nitrosopumilus;environmental samples;
AR2-gi1	15017	AR2-gi1-gene_5	36.71	1	2671	2907	78	1					MLVIITPPDQTPVSNGSGVIGCIPGILTVSEAKISAGNITEMKLISTIDMENKNTIHGIMVLFVLESVILPSIKIIFM
AR2-gi1	15017	AR2-gi1-gene_6	37.31	1	2942	3142	66	0					MGYSNYYCLSVHVSAIRTILPEQWKAWDKIREARFKLVNMPRNTRYNTRLARYNDQKMWNKLIGKD
AR2-gi1	15017	AR2-gi1-gene_7	40.89	1	3194	4186	330	0	1e-152	80	ref|ZP_08667168.1|,Glucose 6 phosphate isomerase [Candidatus Nitrosoarchaeum koreensis MY1] gb|EGP92900.1| Glucose 6 phosphate isomerase [Candidatus Nitrosoarchaeum koreensis MY1] ~hsp_evalue=1e-152 ~hsp_similarity=0.80 ~hsp_score=1135 ~hsp_bits=441 ~hsp_length=330 ~hsp_to_query_len_ratio=100.00 ~hsp_to_hit_len_ratio=96.77	ref|ZP_08667168.1|,Glucose 6 phosphate isomerase [Candidatus Nitrosoarchaeum koreensis MY1] gb|EGP92900.1| Glucose 6 phosphate isomerase [Candidatus Nitrosoarchaeum koreensis MY1] ~hsp_evalue=1e-152 ~hsp_similarity=0.80 ~hsp_score=1135 ~hsp_bits=441 ~hsp_length=330 ~hsp_to_query_len_ratio=100.00 ~hsp_to_hit_len_ratio=96.77	MDAIDTQGMYKVYDRWPEIARDAYHTDLEPVNYSGIDHIVFAGMGGSGAIGDLFASILSKNDIHVNVVKGYLLPKTVDANTLVVCTSISGNTVETLTVLESASRLPCKVTAFSSGGIMETICHSNKIVFRKIPMTHSPRASFVAFVYSMLHVLDSVLPIQKSDILESIENLVEQSAKISSANLSQNNMSLNLAEFLEGMPCIYYPHGLYAAAIRFKNSLQENSKMHAFTEDVIEACHNGIVAWEGSVNTCPVLIRGTQDYAKTQERWGIIKQYFDQNNTKYIEVKSVEGNILSKIVCLIYLLDYCSIYRAVITGVDPSPVKSIDFIKDRL	Bacteria;Tenericutes;Mollicutes;Acholeplasmatales;Acholeplasmataceae;Candidatus Phytoplasma;	Bacteria;Tenericutes;Mollicutes;Acholeplasmatales;Acholeplasmataceae;Candidatus Phytoplasma;
AR2-gi1	15017	AR2-gi1-gene_8	40.8	-1	4188	4388	66	0	5e-10	68		ref|ZP_08256422.1|,response regulator receiver protein [Candidatus Nitrosoarchaeum limnia SFB1] gb|EGG42941.1| response regulator receiver protein [Candidatus Nitrosoarchaeum limnia SFB1] ~hsp_evalue=5e-10 ~hsp_similarity=0.68 ~hsp_score=149 ~hsp_bits=62.0 ~hsp_length=65 ~hsp_to_query_len_ratio=96.97 ~hsp_to_hit_len_ratio=16.05	VILDVSIPGYDGVYALKRIHRYDSAKMIMVTGDKTENTAERLRQIGPVAVLYKPYDFKELLKIINT		Bacteria;Tenericutes;Mollicutes;Acholeplasmatales;Acholeplasmataceae;Candidatus Phytoplasma;
AR2-gi1	15017	AR2-gi1-gene_9	36.9	1	4797	5048	83	0					MSDSNLGIVLSDEQVQHVKYIQSMLSDSLKEDVSFEDTVSYLLLYGIDAQRLSHDVYDVLSCIECVEIIQHMIQCSVCLEDYT
AR2-gi1	15017	AR2-gi1-gene_10	37.3	-1	5057	6139	360	0	1e-34	49	ref|YP_003849534.1|,glycosyltransferase [Methanothermobacter marburgensis str. Marburg] gb|ADL58221.1| predicted glycosyltransferase [Methanothermobacter marburgensis str. Marburg] ~hsp_evalue=1e-34 ~hsp_similarity=0.49 ~hsp_score=352 ~hsp_bits=140 ~hsp_length=366 ~hsp_to_query_len_ratio=100.00 ~hsp_to_hit_len_ratio=90.74	ref|YP_003849534.1|,glycosyltransferase [Methanothermobacter marburgensis str. Marburg] gb|ADL58221.1| predicted glycosyltransferase [Methanothermobacter marburgensis str. Marburg] ~hsp_evalue=1e-34 ~hsp_similarity=0.49 ~hsp_score=352 ~hsp_bits=140 ~hsp_length=366 ~hsp_to_query_len_ratio=100.00 ~hsp_to_hit_len_ratio=90.74	LSENGHRVWVVTNDVKNESYEESENLRIVRVKPHLEYAGGIPPSFFDNIKYSINALFAGYKIAKKEKIEIIHSNNFAPVLAGSFLSMLAGIPHITTIHDVFSSYGKNFWTEWAKQPGTSQINARLVPFFEKLMIRLKAECIHTVSEATKNDIVQLGAKKPVQIIPNCILHKNPISVKTNSRQFVFIGRLVFYKNVQVLIRAASIVSEEFPDFKIIVAGDGPYRNMLEKLAEELDVNENIEFRGYVTPKEKEVVIAESNAMLFPSKIEGFGLVMLEAFQQKKAVIASDIPPMSEIIQDGKNGFLLDADNEKSWAEKIKIMIKDHDLSQSMGNTAYGILDKKYSTRSFYENIIKMYEGILRN	Archaea;Euryarchaeota;Methanobacteria;Methanobacteriales;Methanobacteriaceae;Methanothermobacter;	Archaea;Euryarchaeota;Methanobacteria;Methanobacteriales;Methanobacteriaceae;Methanothermobacter;
AR2-gi1	15017	AR2-gi1-gene_11	40.03	-1	6253	6864	203	0	6e-50	66	ref|ZP_08257299.1|,Adenylyl cyclase class 3/4/guanylyl cyclase [Candidatus Nitrosoarchaeum limnia SFB1] gb|EGG42063.1| Adenylyl cyclase class 3/4/guanylyl cyclase [Candidatus Nitrosoarchaeum limnia SFB1] ~hsp_evalue=6e-50 ~hsp_similarity=0.66 ~hsp_score=435 ~hsp_bits=172 ~hsp_length=192 ~hsp_to_query_len_ratio=94.09 ~hsp_to_hit_len_ratio=79.50	ref|ZP_08257299.1|,Adenylyl cyclase class 3/4/guanylyl cyclase [Candidatus Nitrosoarchaeum limnia SFB1] gb|EGG42063.1| Adenylyl cyclase class 3/4/guanylyl cyclase [Candidatus Nitrosoarchaeum limnia SFB1] ~hsp_evalue=6e-50 ~hsp_similarity=0.66 ~hsp_score=435 ~hsp_bits=172 ~hsp_length=192 ~hsp_to_query_len_ratio=94.09 ~hsp_to_hit_len_ratio=79.50	MRDKVQESLISFNGEYRNYCIGIVDIVNSTKIAAKMPPVSLGIYYSIFLNKMADIAVRFDASVVKNIGDSLLFYFPSTVNSADMKGFQNAIECGLSMIESRCMINNIMFESRLPSISYRVSIDYGTVLIAVTLYDTVDIFGPPVNVCAKINREAHPNGMVIGGDMFQMVKAISSYQFKQICSFSSGLKSSYPVYSILRRNALH	Bacteria;Tenericutes;Mollicutes;Acholeplasmatales;Acholeplasmataceae;Candidatus Phytoplasma;	Bacteria;Tenericutes;Mollicutes;Acholeplasmatales;Acholeplasmataceae;Candidatus Phytoplasma;
AR2-gi1	15017	AR2-gi1-gene_12	33.91	1	7057	8442	461	0	3e-58	54	ref|YP_001582396.1|,hypothetical protein Nmar_1062 [Nitrosopumilus maritimus SCM1] gb|ABX12958.1| hypothetical protein Nmar_1062 [Nitrosopumilus maritimus SCM1] ~hsp_evalue=3e-58 ~hsp_similarity=0.54 ~hsp_score=527 ~hsp_bits=207 ~hsp_length=338 ~hsp_to_query_len_ratio=72.45 ~hsp_to_hit_len_ratio=83.05	ref|YP_001582396.1|,hypothetical protein Nmar_1062 [Nitrosopumilus maritimus SCM1] gb|ABX12958.1| hypothetical protein Nmar_1062 [Nitrosopumilus maritimus SCM1] ~hsp_evalue=3e-58 ~hsp_similarity=0.54 ~hsp_score=527 ~hsp_bits=207 ~hsp_length=338 ~hsp_to_query_len_ratio=72.45 ~hsp_to_hit_len_ratio=83.05	VTSKINVIAEILGLMEENKQTKDWLLDKTKIHHIKVDPTLTSFKILKKCPIKFLNSLLKSLQSNDYTYGDIEKFTRTYHWFFTDIVASATPKNVTIEQLQKIIVLNKLISQSDVFQKNKDYAALVPTGDGIAIGFPFSAEHPLQLAIDLHKGITKYNQNRKGRDRLSIRVGIETGSVYIIKSFTGYDNYWGSGIIMARRIMDTAGDMNIFTSKTFAEDARKLSREYKEIFHDIGEYGIKHGEKIKLCNVYGKGFGNRNSPRKTKIVNRQESIDDFRGPSSFRFNEVDIELVVKDPKTMLTHHTWTWKIESIAKEVRDVIFYTIAGDSKKDFADLNVKVTDRGKRLALDRIKKDEPKLKKFYIKFAKPIKPKQKRILKLEYDWEEPDREFSYNLASNCKK…	Archaea;Thaumarchaeota;marine archaeal group 1;Nitrosopumilales;Nitrosopumilaceae;Nitrosopumilus;	Archaea;Thaumarchaeota;marine archaeal group 1;Nitrosopumilales;Nitrosopumilaceae;Nitrosopumilus;
AR2-gi1	15017	AR2-gi1-gene_13	30	1	8482	8661	59	0					LSTESYKGRTIEFDENNLSIDGDKISVEKDNSGKFVSVKFPYSSFDNLLDLAKAIIDNM
AR2-gi1	15017	AR2-gi1-gene_14	44.66	1	8673	9908	411	1	3e-83	66	ref|ZP_04105920.1|,Tyrosinase [Bacillus thuringiensis serovar berliner ATCC 10792] ref|ZP_04136192.1| Tyrosinase [Bacillus thuringiensis serovar thuringiensis str. T01001] gb|EEM32115.1| Tyrosinase [Bacillus thuringiensis serovar thuringiensis str. T01001] gb|EEM62437.1| Tyrosinase [Bacillus thuringiensis serovar berliner ATCC 10792] ~hsp_evalue=2e-71 ~hsp_similarity=0.58 ~hsp_score=609 ~hsp_bits…	sp|P06845.3|TYRO_STRGA,RecName: Full=Tyrosinase; AltName: Full=Monophenol monooxygenase ~hsp_evalue=3e-83 ~hsp_similarity=0.66 ~hsp_score=681 ~hsp_bits=266 ~hsp_length=285 ~hsp_to_query_len_ratio=68.37 ~hsp_to_hit_len_ratio=99.64	MGERKNQSELSSQEKQDFVDAVLALKSSGKYDQFVQMHVDAMANPTPSTGSPMMRNSAHRGPAFLPWHREYLRLFEIELQKINPSVNLPYWDWTVDNNLNSSIFSDNFMGGNGNPSNGNRVETGPFAFDNNWELTIDGPALRRTIGSSISSLPTSVQVDDCLSIATYDSAPWDATSDPATSFRNRLEGWLGTGNIHNRVHVWIGGSMTLGSSPNDPLFFLHHCFIDKIWAEWQQKPQSSGYLPTGGTNTGHNLHDQMFPWSAGTTPESVLDISKLGYTYDTMSGGTTHSVNLTESIDVSDDANVEKKPHSSTSKPAPSTSKCFIATAAYGSELEPPVQFLREFRDDVVLQSRFQKSFSRMLDGYYKFSPPIADQMRKHDSLKYLIKYSVVWPFVAITGA…	Bacteria;Firmicutes;Bacillales;Bacillaceae;Bacillus;Bacillus cereus group;
AR2-gi1	15017	AR2-gi1-gene_15	38.89	-1	9910	10773	287	0	2e-74	65	ref|YP_001582348.1|,transcriptional regulator protein like protein [Nitrosopumilus maritimus SCM1] gb|ABX12910.1| transcriptional regulator protein like protein [Nitrosopumilus maritimus SCM1] ~hsp_evalue=2e-74 ~hsp_similarity=0.65 ~hsp_score=609 ~hsp_bits=239 ~hsp_length=267 ~hsp_to_query_len_ratio=92.68 ~hsp_to_hit_len_ratio=99.62	ref|YP_001582348.1|,transcriptional regulator protein like protein [Nitrosopumilus maritimus SCM1] gb|ABX12910.1| transcriptional regulator protein like protein [Nitrosopumilus maritimus SCM1] ~hsp_evalue=2e-74 ~hsp_similarity=0.65 ~hsp_score=609 ~hsp_bits=239 ~hsp_length=267 ~hsp_to_query_len_ratio=92.68 ~hsp_to_hit_len_ratio=99.62	MWWELARILTKCLETDMSSLCMVDVSEIVSAELFEMASEQRIAILMQLQKEQTSLSGMAKKLNATAPEIHRNISRLLKMEAIKKETDGSYCLTTKGKLVCNIFPQLQFITKSQTYFKDHTLDELPKKFQSRIGELSSGKEIKGYVKVMETCKDIYANAQKYICNILSEVPYTEDITRPLVTGLKNGITVSTIFSESVVVPSDRKKIFKNKGFKKFVDDGKVKRKMVKDVKIVLVLNEKEAGVVFPKDGEADMSKMFYGDSPEFLEWCHDYFIHCWNSASSFQESKIR	Archaea;Thaumarchaeota;marine archaeal group 1;Nitrosopumilales;Nitrosopumilaceae;Nitrosopumilus;	Archaea;Thaumarchaeota;marine archaeal group 1;Nitrosopumilales;Nitrosopumilaceae;Nitrosopumilus;
AR2-gi1	15017	AR2-gi1-gene_16	40.62	1	11009	12724	571	0	3e-67	57		ref|ZP_08256332.1|,Hypothetical protein Nlim_0078 [Candidatus Nitrosoarchaeum limnia SFB1] gb|EGG43028.1| Hypothetical protein Nlim_0078 [Candidatus Nitrosoarchaeum limnia SFB1] ~hsp_evalue=3e-67 ~hsp_similarity=0.57 ~hsp_score=604 ~hsp_bits=237 ~hsp_length=311 ~hsp_to_query_len_ratio=50.26 ~hsp_to_hit_len_ratio=60.23	LLLVVLGTGINAVPYSDASSHSIAFDSATYFLSSGQVGGSAVKITVTDSSANLDSGAIDTVTINVSSDTDTLGISLVLSETGVNTGIFENTNLIFMEANWQFAIANSVTVTVDDSSADTTAGIDSTSVTVVSESDGTGITVSLQETSGTSGIFTGTLQFTTGTSSGNAIKVAQGDIVSIFYAPSSQISNALIIPNPDSGKGALQALVGDTITATYDSVSDTATIGSSGGGGGGGGIARAGLVVDAVAGFGGGCRSDCTPPTLGVTSNGIRLVTDGFSYNGNTVDVQLYYTPYPLIPVEVGQKNTAVLKVYENGGIENIRHVELGFGIGKDKVISQSKAVINYDIFFDGTASVDVFDPEDALDEVDVSSRPVPCTDQSLEEKCLEVTINHMFRTPLEFNM…		Bacteria;Tenericutes;Mollicutes;Acholeplasmatales;Acholeplasmataceae;Candidatus Phytoplasma;
AR2-gi1	15017	AR2-gi1-gene_17	36.44	1	12872	14221	449	0	2e-29	53		ref|ZP_09470601.1|,hypothetical protein PAI11_39410 [Patulibacter sp. I11] gb|EHN09242.1| hypothetical protein PAI11_39410 [Patulibacter sp. I11] ~hsp_evalue=2e-29 ~hsp_similarity=0.53 ~hsp_score=327 ~hsp_bits=130 ~hsp_length=229 ~hsp_to_query_len_ratio=48.78 ~hsp_to_hit_len_ratio=23.68	MNQLEPEDPIVENSIFISHGLHIRILTDSNFSDDTLQVDIESIVGNNIRAKFTPKLTFERIPNTNWFDLPTTYVYFNQTETDNDKPALFAEIGDTIKVSYGGVENTVKVIDDEIGEIPYIDPDINPYYAFPQCSDEQKDPDGLCTSWKKNNGLEITYTNSESTGVFFWPCSDLDSDPLNNCPTVGGKDIYVEIDYMIGHEPDVTALENIAEAFSKQGITLHVNIDDRIPYHSDTMSPPSEGGIIDLSSPLMPDFDKLKKSYFGTTDERNNASSDAELQNILTAKRMAVHYVIYGHSIPSGSSGMAEIPGNDFLITLGNWAGGVGSSDDQAGTFMHELGHNLGLFHGGHDDVNCKPNYLSVMSWSRQFSDFFTTTRTLDYSSEYLISSTTYPVDVIDESN…		Bacteria;Actinobacteria;Rubrobacteridae;Solirubrobacterales;Patulibacteraceae;Patulibacter;
AR2-gi1	15017	AR2-gi1-gene_18	31.67	-1	14538	15017	159	0	4e-78	98	ref|YP_001582924.1|,hypothetical protein Nmar_1590 [Nitrosopumilus maritimus SCM1] gb|ABX13486.1| hypothetical protein Nmar_1590 [Nitrosopumilus maritimus SCM1] ~hsp_evalue=4e-78 ~hsp_similarity=0.98 ~hsp_score=611 ~hsp_bits=239 ~hsp_length=125 ~hsp_to_query_len_ratio=78.62 ~hsp_to_hit_len_ratio=76.22	ref|YP_001582924.1|,hypothetical protein Nmar_1590 [Nitrosopumilus maritimus SCM1] gb|ABX13486.1| hypothetical protein Nmar_1590 [Nitrosopumilus maritimus SCM1] ~hsp_evalue=4e-78 ~hsp_similarity=0.98 ~hsp_score=611 ~hsp_bits=239 ~hsp_length=125 ~hsp_to_query_len_ratio=78.62 ~hsp_to_hit_len_ratio=76.22	MAAKKKNPKKTVKRTVKKTVSKSKKQGKATSKKPEFEKAWNDYNSALNGWKESLAQWQKATNETLMTYHDACQKALESDAELLKKVSSSWENTWEEIGPEYIKQQTKMMENIFKETNIESIKKFNIQWEKFLKTSGDDSIIAYQEAIKKFNQAWQSGQM	Archaea;Thaumarchaeota;marine archaeal group 1;Nitrosopumilales;Nitrosopumilaceae;Nitrosopumilus;	Archaea;Thaumarchaeota;marine archaeal group 1;Nitrosopumilales;Nitrosopumilaceae;Nitrosopumilus;
GID_ID=AR2-gi2	LENGTH=9288	GC=32.47
id	length	GI_locus_tag	gc_perc	strand	start	end	proteinlength	predhel	evalue	similarity	product	besthit_nr	sequence	taxonomy1	taxonomy2
AR2-gi2	9288	AR2-gi2-gene_1	32.47	-1	1	231	76	0	4e-29	92		ref|YP_001583030.1|,nitroreductase [Nitrosopumilus maritimus SCM1] gb|ABX13592.1| nitroreductase [Nitrosopumilus maritimus SCM1] ~hsp_evalue=4e-29 ~hsp_similarity=0.92 ~hsp_score=280 ~hsp_bits=112 ~hsp_length=66 ~hsp_to_query_len_ratio=86.84 ~hsp_to_hit_len_ratio=30.99	LKIIHQINLIMLAAKSIGYDSNPMIGFDTQKVSKIINLPEDHVISMLMEIGKQTKPAMQRGGQLSLDKVVFTDKFT		Archaea;Thaumarchaeota;marine archaeal group 1;Nitrosopumilales;Nitrosopumilaceae;Nitrosopumilus;
AR2-gi2	9288	AR2-gi2-gene_2	33.4	1	448	1950	500	1	3e-20	56		ref|ZP_08257340.1|,Hypothetical protein Nlim_1119 [Candidatus Nitrosoarchaeum limnia SFB1] gb|EGG42104.1| Hypothetical protein Nlim_1119 [Candidatus Nitrosoarchaeum limnia SFB1] ~hsp_evalue=3e-20 ~hsp_similarity=0.56 ~hsp_score=238 ~hsp_bits=96.3 ~hsp_length=154 ~hsp_to_query_len_ratio=30.40 ~hsp_to_hit_len_ratio=97.40	MMRKAFNKLTNKLIIVGTINTLFLFSVLVLGMVSYPGSNLISIDDDGPNTSFLIAFADSHDEDVEDELEEEIEIEVEVEDGFAKIKVEINDEESKFEIEWIDEQTTIDEIVTLTGLTEDQVSSVITFEIESEEDDEENESKQSKKDEKLTKAQEKRDEKLTKAQEKRDEKQARNAEKFAEREAKLAEKAQFSEQRANKIIEDLEQKIQKMEKRLQKLLEKYESGEYFGNLKNKDTVTKSFTLSFDGGASEIGNSLNTQTLNGQLFLENQVTGDKAKKFRVTGGEISIGEEDIYDIVFGKARLSSSGSGGDKDSMVVIAQVSNTGEIRTLKLNINLSEEFNSDTESADIEILSPQSKIASQWFLSGIGDLGLTESEETGTSESGNIEDDTNNDSEIDIPT…		Bacteria;Tenericutes;Mollicutes;Acholeplasmatales;Acholeplasmataceae;Candidatus Phytoplasma;
AR2-gi2	9288	AR2-gi2-gene_3	34.2	1	2087	3589	500	0	1e-174	74	ref|YP_001581697.1|,periplasmic ligand binding sensor protein [Nitrosopumilus maritimus SCM1] gb|ABX12259.1| putative periplasmic ligand binding sensor protein [Nitrosopumilus maritimus SCM1] ~hsp_evalue=1e-174 ~hsp_similarity=0.74 ~hsp_score=1317 ~hsp_bits=511 ~hsp_length=454 ~hsp_to_query_len_ratio=89.20 ~hsp_to_hit_len_ratio=83.71	ref|YP_001581697.1|,periplasmic ligand binding sensor protein [Nitrosopumilus maritimus SCM1] gb|ABX12259.1| putative periplasmic ligand binding sensor protein [Nitrosopumilus maritimus SCM1] ~hsp_evalue=1e-174 ~hsp_similarity=0.74 ~hsp_score=1317 ~hsp_bits=511 ~hsp_length=454 ~hsp_to_query_len_ratio=89.20 ~hsp_to_hit_len_ratio=83.71	MFTGVTAGNIAFAESDDIIDSFEDCVEAGYPIMESFPEQCMTDDGTVFVNDDNDKHGLDDRLEKFCEMNDEEKRQLFADYHRLEQFAERLLNYCEMSEEDREDAIDKFIREHFPGERDFDLDDLLDRYCELNDEEKRQLLADHPRLAEFSDRLTNYCEMSEEEQDVIDELIEKHGNTIRAELRDYYKDYVMDYKKDMREHLENYCEMSDEDRKAFVTKHGKAEDRVEKMNTYCSLDEYDRINFIEEHKDEYKAYMKDKMTDNMYMNYDKFCKLTDAELAASTFDAEFVYNASKWCEMTSEEREEYKKEHHDNKMYDFDGMSDKAKHHMSDVAKTKLSENSDRLKAMIMYKHDISDERHEEIRMKYEEKHDDLDERKSELKMKFKNHMVSMKINMSDERK…	Archaea;Thaumarchaeota;marine archaeal group 1;Nitrosopumilales;Nitrosopumilaceae;Nitrosopumilus;	Archaea;Thaumarchaeota;marine archaeal group 1;Nitrosopumilales;Nitrosopumilaceae;Nitrosopumilus;
AR2-gi2	9288	AR2-gi2-gene_4	35.59	-1	3651	3827	58	0	3e-23	93	ref|YP_001581569.1|,hypothetical protein Nmar_0235 [Nitrosopumilus maritimus SCM1] gb|ABX12131.1| hypothetical protein Nmar_0235 [Nitrosopumilus maritimus SCM1] ~hsp_evalue=3e-23 ~hsp_similarity=0.93 ~hsp_score=228 ~hsp_bits=92.4 ~hsp_length=57 ~hsp_to_query_len_ratio=98.28 ~hsp_to_hit_len_ratio=93.44	ref|YP_001581569.1|,hypothetical protein Nmar_0235 [Nitrosopumilus maritimus SCM1] gb|ABX12131.1| hypothetical protein Nmar_0235 [Nitrosopumilus maritimus SCM1] ~hsp_evalue=3e-23 ~hsp_similarity=0.93 ~hsp_score=228 ~hsp_bits=92.4 ~hsp_length=57 ~hsp_to_query_len_ratio=98.28 ~hsp_to_hit_len_ratio=93.44	MVKSISCSDAGKDCSWSATAESEEELMSKVTEHVLSDHKEIELNAENIAGIKSLIKEV	Archaea;Thaumarchaeota;marine archaeal group 1;Nitrosopumilales;Nitrosopumilaceae;Nitrosopumilus;	Archaea;Thaumarchaeota;marine archaeal group 1;Nitrosopumilales;Nitrosopumilaceae;Nitrosopumilus;
AR2-gi2	9288	AR2-gi2-gene_5	29.26	1	3911	4180	89	0	2e-48	93	ref|ZP_10118617.1|,hypothetical protein BD31_I0495 [Candidatus Nitrosopumilus salaria BD31] gb|EIJ65221.1| hypothetical protein BD31_I0495 [Candidatus Nitrosopumilus salaria BD31] ~hsp_evalue=2e-48 ~hsp_similarity=0.93 ~hsp_score=401 ~hsp_bits=159 ~hsp_length=89 ~hsp_to_query_len_ratio=100.00 ~hsp_to_hit_len_ratio=100.00	ref|ZP_10118617.1|,hypothetical protein BD31_I0495 [Candidatus Nitrosopumilus salaria BD31] gb|EIJ65221.1| hypothetical protein BD31_I0495 [Candidatus Nitrosopumilus salaria BD31] ~hsp_evalue=2e-48 ~hsp_similarity=0.93 ~hsp_score=401 ~hsp_bits=159 ~hsp_length=89 ~hsp_to_query_len_ratio=100.00 ~hsp_to_hit_len_ratio=100.00	LNKEIEEKIQSIIFETFQDQESEWISYFQHKAEQMHLDKKSFFIGMMYPMVTKNLEKNNIHIRIKSDSWGDHENEKINSMLIQLYEKYV	Archaea;Thaumarchaeota;marine archaeal group 1;Nitrosopumilales;Nitrosopumilaceae;Nitrosopumilus;environmental samples;	Archaea;Thaumarchaeota;marine archaeal group 1;Nitrosopumilales;Nitrosopumilaceae;Nitrosopumilus;environmental samples;
AR2-gi2	9288	AR2-gi2-gene_6	33.6	-1	4255	4626	123	1	4e-56	93	ref|ZP_10118279.1|,hypothetical protein BD31_I1376 [Candidatus Nitrosopumilus salaria BD31] gb|EIJ65513.1| hypothetical protein BD31_I1376 [Candidatus Nitrosopumilus salaria BD31] ~hsp_evalue=4e-56 ~hsp_similarity=0.93 ~hsp_score=457 ~hsp_bits=180 ~hsp_length=102 ~hsp_to_query_len_ratio=82.93 ~hsp_to_hit_len_ratio=91.89	ref|ZP_10118279.1|,hypothetical protein BD31_I1376 [Candidatus Nitrosopumilus salaria BD31] gb|EIJ65513.1| hypothetical protein BD31_I1376 [Candidatus Nitrosopumilus salaria BD31] ~hsp_evalue=4e-56 ~hsp_similarity=0.93 ~hsp_score=457 ~hsp_bits=180 ~hsp_length=102 ~hsp_to_query_len_ratio=82.93 ~hsp_to_hit_len_ratio=91.89	MIIGIGIGAIIIMGIIFGMDILKLSVTTQDYDIFVDPVLDKQSLFVMGRVTIQNTGSYSLTNVRVNFGDGDTLDLGTIKAGQKIIVSPPPENSMQFVMISADNDIFVSKSYREMPKMVGMMGS	Archaea;Thaumarchaeota;marine archaeal group 1;Nitrosopumilales;Nitrosopumilaceae;Nitrosopumilus;environmental samples;	Archaea;Thaumarchaeota;marine archaeal group 1;Nitrosopumilales;Nitrosopumilaceae;Nitrosopumilus;environmental samples;
AR2-gi2	9288	AR2-gi2-gene_7	35.56	1	4976	5335	119	0	4e-66	91	ref|ZP_10117720.1|,hypothetical protein BD31_I0606 [Candidatus Nitrosopumilus salaria BD31] gb|EIJ66115.1| hypothetical protein BD31_I0606 [Candidatus Nitrosopumilus salaria BD31] ~hsp_evalue=4e-66 ~hsp_similarity=0.91 ~hsp_score=523 ~hsp_bits=206 ~hsp_length=118 ~hsp_to_query_len_ratio=99.16 ~hsp_to_hit_len_ratio=100.00	ref|ZP_10117720.1|,hypothetical protein BD31_I0606 [Candidatus Nitrosopumilus salaria BD31] gb|EIJ66115.1| hypothetical protein BD31_I0606 [Candidatus Nitrosopumilus salaria BD31] ~hsp_evalue=4e-66 ~hsp_similarity=0.91 ~hsp_score=523 ~hsp_bits=206 ~hsp_length=118 ~hsp_to_query_len_ratio=99.16 ~hsp_to_hit_len_ratio=100.00	MSSESLNQKCKLLLKEPEIRFAGFLDMMGNLVEGSFSDGVKPLKDESERKKMFIEAVLRIRTRQDFDENLGPVEYAAARRKNVVTFTFLYGDKVLFISAEPNVDIDKTAQKIMRLCSTS	Archaea;Thaumarchaeota;marine archaeal group 1;Nitrosopumilales;Nitrosopumilaceae;Nitrosopumilus;environmental samples;	Archaea;Thaumarchaeota;marine archaeal group 1;Nitrosopumilales;Nitrosopumilaceae;Nitrosopumilus;environmental samples;
AR2-gi2	9288	AR2-gi2-gene_8	28.09	-1	5318	5794	158	0	5e-54	72	ref|ZP_10118339.1|,hypothetical protein BD31_I0714 [Candidatus Nitrosopumilus salaria BD31] gb|EIJ65481.1| hypothetical protein BD31_I0714 [Candidatus Nitrosopumilus salaria BD31] ~hsp_evalue=5e-54 ~hsp_similarity=0.72 ~hsp_score=451 ~hsp_bits=178 ~hsp_length=154 ~hsp_to_query_len_ratio=97.47 ~hsp_to_hit_len_ratio=98.72	ref|ZP_10118339.1|,hypothetical protein BD31_I0714 [Candidatus Nitrosopumilus salaria BD31] gb|EIJ65481.1| hypothetical protein BD31_I0714 [Candidatus Nitrosopumilus salaria BD31] ~hsp_evalue=5e-54 ~hsp_similarity=0.72 ~hsp_score=451 ~hsp_bits=178 ~hsp_length=154 ~hsp_to_query_len_ratio=97.47 ~hsp_to_hit_len_ratio=98.72	LLFLVDAMLGNIARKLQIFGYDSEYKSNIDDLELIKKAKNEQRIIISKDRELIIKAKKQGIISVHITKENEIEQFLEILEQISLELDAVSGDRARCTKCNSLTSQIDKSNISDKIPQKVSEFNDKFWKCNNCDQIYWEGTHIKKMQEFLEKIKLGRRA	Archaea;Thaumarchaeota;marine archaeal group 1;Nitrosopumilales;Nitrosopumilaceae;Nitrosopumilus;environmental samples;	Archaea;Thaumarchaeota;marine archaeal group 1;Nitrosopumilales;Nitrosopumilaceae;Nitrosopumilus;environmental samples;
AR2-gi2	9288	AR2-gi2-gene_9	37.1	-1	6392	6577	61	1	1e-08	56	ref|ZP_10117337.1|,hypothetical protein BD31_I1372 [Candidatus Nitrosopumilus salaria BD31] gb|EIJ66457.1| hypothetical protein BD31_I1372 [Candidatus Nitrosopumilus salaria BD31] ~hsp_evalue=1e-08 ~hsp_similarity=0.56 ~hsp_score=129 ~hsp_bits=54.3 ~hsp_length=61 ~hsp_to_query_len_ratio=100.00 ~hsp_to_hit_len_ratio=100.00	ref|ZP_10117337.1|,hypothetical protein BD31_I1372 [Candidatus Nitrosopumilus salaria BD31] gb|EIJ66457.1| hypothetical protein BD31_I1372 [Candidatus Nitrosopumilus salaria BD31] ~hsp_evalue=1e-08 ~hsp_similarity=0.56 ~hsp_score=129 ~hsp_bits=54.3 ~hsp_length=61 ~hsp_to_query_len_ratio=100.00 ~hsp_to_hit_len_ratio=100.00	MVLAYIGIAIGVLIVAILIVKIAKTNPRDVAGIDVYCRKCGLETRGLNCPKCEKKSNSFGV	Archaea;Thaumarchaeota;marine archaeal group 1;Nitrosopumilales;Nitrosopumilaceae;Nitrosopumilus;environmental samples;	Archaea;Thaumarchaeota;marine archaeal group 1;Nitrosopumilales;Nitrosopumilaceae;Nitrosopumilus;environmental samples;
AR2-gi2	9288	AR2-gi2-gene_10	36.53	-1	6613	6831	72	0	3e-15	85	ref|ZP_10118791.1|,hypothetical protein BD31_I0762 [Candidatus Nitrosopumilus salaria BD31] gb|EIJ64990.1| hypothetical protein BD31_I0762 [Candidatus Nitrosopumilus salaria BD31] ~hsp_evalue=3e-15 ~hsp_similarity=0.85 ~hsp_score=175 ~hsp_bits=72.0 ~hsp_length=55 ~hsp_to_query_len_ratio=76.39 ~hsp_to_hit_len_ratio=100.00	ref|ZP_10118791.1|,hypothetical protein BD31_I0762 [Candidatus Nitrosopumilus salaria BD31] gb|EIJ64990.1| hypothetical protein BD31_I0762 [Candidatus Nitrosopumilus salaria BD31] ~hsp_evalue=3e-15 ~hsp_similarity=0.85 ~hsp_score=175 ~hsp_bits=72.0 ~hsp_length=55 ~hsp_to_query_len_ratio=76.39 ~hsp_to_hit_len_ratio=100.00	MVDCAHTWRKKLRLQELMVVAKREIDAGEEIDLVYERLEDEMEARWRFVSSTKRQYLEDIKRILANKYVLTV	Archaea;Thaumarchaeota;marine archaeal group 1;Nitrosopumilales;Nitrosopumilaceae;Nitrosopumilus;environmental samples;	Archaea;Thaumarchaeota;marine archaeal group 1;Nitrosopumilales;Nitrosopumilaceae;Nitrosopumilus;environmental samples;
AR2-gi2	9288	AR2-gi2-gene_11	33.89	-1	6891	7610	239	1	3e-76	71	ref|YP_001582385.1|,hypothetical protein Nmar_1051 [Nitrosopumilus maritimus SCM1] gb|ABX12947.1| hypothetical protein Nmar_1051 [Nitrosopumilus maritimus SCM1] ~hsp_evalue=3e-76 ~hsp_similarity=0.71 ~hsp_score=615 ~hsp_bits=241 ~hsp_length=245 ~hsp_to_query_len_ratio=99.16 ~hsp_to_hit_len_ratio=98.79	ref|YP_001582385.1|,hypothetical protein Nmar_1051 [Nitrosopumilus maritimus SCM1] gb|ABX12947.1| hypothetical protein Nmar_1051 [Nitrosopumilus maritimus SCM1] ~hsp_evalue=3e-76 ~hsp_similarity=0.71 ~hsp_score=615 ~hsp_bits=241 ~hsp_length=245 ~hsp_to_query_len_ratio=99.16 ~hsp_to_hit_len_ratio=98.79	LTEKVLPKEDSDFSLPGRIDESNSAYFEPEIELKSKSKALAIFGIAFVLVAAGVFTYYFLNQSEIDSQILDNTAFKTLEEKMVEHYGVGQFGSEHAHAALAVFINGDKIDFSHPQFQIQSKYIHFENDNSYLIHKHATDVPLDMLFASFGLEITPECIVLRYEADTREYCTDSENTMVFLINGKSFPNINLYEIRHNDRILISFGNSELVSEQLKYLEELEIHDIPKSSKIISGKDIFV	Archaea;Thaumarchaeota;marine archaeal group 1;Nitrosopumilales;Nitrosopumilaceae;Nitrosopumilus;	Archaea;Thaumarchaeota;marine archaeal group 1;Nitrosopumilales;Nitrosopumilaceae;Nitrosopumilus;
AR2-gi2	9288	AR2-gi2-gene_12	36.36	-1	7658	8647	329	0	0	90	ref|ZP_10118582.1|,oxidoreductase aldo/keto reductase family protein [Candidatus Nitrosopumilus salaria BD31] gb|EIJ65186.1| oxidoreductase aldo/keto reductase family protein [Candidatus Nitrosopumilus salaria BD31] ~hsp_evalue=0.0 ~hsp_similarity=0.90 ~hsp_score=1449 ~hsp_bits=562 ~hsp_length=327 ~hsp_to_query_len_ratio=99.39 ~hsp_to_hit_len_ratio=95.34	ref|ZP_10118582.1|,oxidoreductase aldo/keto reductase family protein [Candidatus Nitrosopumilus salaria BD31] gb|EIJ65186.1| oxidoreductase aldo/keto reductase family protein [Candidatus Nitrosopumilus salaria BD31] ~hsp_evalue=0.0 ~hsp_similarity=0.90 ~hsp_score=1449 ~hsp_bits=562 ~hsp_length=327 ~hsp_to_query_len_ratio=99.39 ~hsp_to_hit_len_ratio=95.34	MQIEKTILAVDLEICRIVNGMWQVAGGHGQIDSKSAIEDMEKYQDAGFTTWDLADIYGPAESLIGEFRRKIGTERKFQALTKFVPNPGPMSNSIVSHHIEQSLQKMDTDCIDLLQFHWWDYNDPSYLDALNNLSKLQNENKIRHIGLTNFDTERVKIMKEQGYQIVSNQVQYSILDQRPDKLMAPFFAKHGIQILSYGTLLGGFFSEKYLGADEPHRGNLITASLQKYKNMIDVWGGWQLFQELLSVLNNIAQKHNCSIANVATRFVLDKPQVVGVIIGARLGIVEHRDDNSKVFDLKLDSQDISSINSITAKSNDLFDIIGDCGGEYR	Archaea;Thaumarchaeota;marine archaeal group 1;Nitrosopumilales;Nitrosopumilaceae;Nitrosopumilus;environmental samples;	Archaea;Thaumarchaeota;marine archaeal group 1;Nitrosopumilales;Nitrosopumilaceae;Nitrosopumilus;environmental samples;
AR2-gi2	9288	AR2-gi2-gene_13	32.44	1	8731	9288	185	0	3e-58	71	ref|ZP_08256608.1|,Guanosine polyphosphate pyrophosphohydrolase/synthetase [Candidatus Nitrosoarchaeum limnia SFB1] gb|EGG42807.1| Guanosine polyphosphate pyrophosphohydrolase/synthetase [Candidatus Nitrosoarchaeum limnia SFB1] ~hsp_evalue=3e-58 ~hsp_similarity=0.71 ~hsp_score=484 ~hsp_bits=191 ~hsp_length=182 ~hsp_to_query_len_ratio=97.84 ~hsp_to_hit_len_ratio=97.33	ref|ZP_08256608.1|,Guanosine polyphosphate pyrophosphohydrolase/synthetase [Candidatus Nitrosoarchaeum limnia SFB1] gb|EGG42807.1| Guanosine polyphosphate pyrophosphohydrolase/synthetase [Candidatus Nitrosoarchaeum limnia SFB1] ~hsp_evalue=3e-58 ~hsp_similarity=0.71 ~hsp_score=484 ~hsp_bits=191 ~hsp_length=182 ~hsp_to_query_len_ratio=97.84 ~hsp_to_hit_len_ratio=97.33	LDLVRSAELFAKNKHAGQFKIDGITPYSKHLDDVVNRLKSLGVIDKQLLCAGWLHDTIENTDTTFDNLYEQFESEITVIVSSLSKDMTLPRKKREQAYVIQLKEASFNAKLLKLCDISANLSDLKNYEASKSKKLRQVKQKRHYMSIIKNDLIGNPNYPYVQSLIESANLIFIKYGQRPLSIKSK	Bacteria;Tenericutes;Mollicutes;Acholeplasmatales;Acholeplasmataceae;Candidatus Phytoplasma;	Bacteria;Tenericutes;Mollicutes;Acholeplasmatales;Acholeplasmataceae;Candidatus Phytoplasma;
GID_ID=AR2-gi3	LENGTH=22652	GC=31.81
id	length	GI_locus_tag	gc_perc	strand	start	end	proteinlength	predhel	evalue	similarity	product	besthit_nr	sequence	taxonomy1	taxonomy2
AR2-gi3	22652	AR2-gi3-gene_1	33.63	-1	1	666	221	1	1e-20	59		ref|YP_003541744.1|,hypothetical protein Mmah_0573 [Methanohalophilus mahii DSM 5219] gb|ADE36099.1| hypothetical protein Mmah_0573 [Methanohalophilus mahii DSM 5219] ~hsp_evalue=1e-20 ~hsp_similarity=0.59 ~hsp_score=239 ~hsp_bits=96.7 ~hsp_length=121 ~hsp_to_query_len_ratio=54.75 ~hsp_to_hit_len_ratio=38.05	MNQYSITALLTISLLIMTIPSIYAQSIDDLPEPGTTPDSFVYGFKKAFEGLDLAFTFNQNDKVTKHLKFAELRLSEANAMVQKGMPEQVDDLTKDYEKQVSDAKKIADSASKAADKASLTEDIVSASSKHVEVLTELKDTLPEQAQLRIQVIIDNSKKDIGIAMKELSNYADAMEKSEEMKKTAEDHKSNSTGTEKQDVEYKDDAMVKSEEMKKTAEDYKP		Archaea;Euryarchaeota;Methanomicrobia;Methanosarcinales;Methanosarcinaceae;Methanohalophilus;
AR2-gi3	22652	AR2-gi3-gene_2	29.47	-1	1382	1873	163	3	9e-36	69	ref|YP_001582676.1|,hypothetical protein Nmar_1342 [Nitrosopumilus maritimus SCM1] gb|ABX13238.1| hypothetical protein Nmar_1342 [Nitrosopumilus maritimus SCM1] ~hsp_evalue=9e-36 ~hsp_similarity=0.69 ~hsp_score=330 ~hsp_bits=131 ~hsp_length=151 ~hsp_to_query_len_ratio=92.02 ~hsp_to_hit_len_ratio=91.52	ref|YP_001582676.1|,hypothetical protein Nmar_1342 [Nitrosopumilus maritimus SCM1] gb|ABX13238.1| hypothetical protein Nmar_1342 [Nitrosopumilus maritimus SCM1] ~hsp_evalue=9e-36 ~hsp_similarity=0.69 ~hsp_score=330 ~hsp_bits=131 ~hsp_length=151 ~hsp_to_query_len_ratio=92.02 ~hsp_to_hit_len_ratio=91.52	MDSNVMYAIISIVITALVFIIIKIVEFTKFRTLLGSGKATGVIFIIIAIAEIMYVSATLKILTPAIEVVTSLSVILLFFTFVYLNKLQNAISGMSIALGRRMNVGSEIEFDKKNGKIIQIGLTKTIVELEDSRIMLIPNKKFDEEVIVINNSQKQKLYKQHKD	Archaea;Thaumarchaeota;marine archaeal group 1;Nitrosopumilales;Nitrosopumilaceae;Nitrosopumilus;	Archaea;Thaumarchaeota;marine archaeal group 1;Nitrosopumilales;Nitrosopumilaceae;Nitrosopumilus;
AR2-gi3	22652	AR2-gi3-gene_3	32.28	1	1981	2358	125	0	3e-32	64	ref|YP_001582681.1|,hypothetical protein Nmar_1347 [Nitrosopumilus maritimus SCM1] gb|ABX13243.1| hypothetical protein Nmar_1347 [Nitrosopumilus maritimus SCM1] ~hsp_evalue=3e-32 ~hsp_similarity=0.64 ~hsp_score=299 ~hsp_bits=119 ~hsp_length=125 ~hsp_to_query_len_ratio=100.00 ~hsp_to_hit_len_ratio=100.00	ref|YP_001582681.1|,hypothetical protein Nmar_1347 [Nitrosopumilus maritimus SCM1] gb|ABX13243.1| hypothetical protein Nmar_1347 [Nitrosopumilus maritimus SCM1] ~hsp_evalue=3e-32 ~hsp_similarity=0.64 ~hsp_score=299 ~hsp_bits=119 ~hsp_length=125 ~hsp_to_query_len_ratio=100.00 ~hsp_to_hit_len_ratio=100.00	MTENNDLVKNLAECFQTNGLEVLTAKCNGFEEPPDIQGIKPDVVGWDSKDEVYHLAIVADSNTFEHDYITEKITVLSKQAMGTGPSYGKRLPFYVGVTKDANAVVDKKLQEIDQVSRENIKKILI	Archaea;Thaumarchaeota;marine archaeal group 1;Nitrosopumilales;Nitrosopumilaceae;Nitrosopumilus;	Archaea;Thaumarchaeota;marine archaeal group 1;Nitrosopumilales;Nitrosopumilaceae;Nitrosopumilus;
AR2-gi3	22652	AR2-gi3-gene_4	35.52	1	2363	2866	167	0	4e-97	90	ref|YP_001582680.1|,L 2 4 diaminobutyric acid acetyltransferase [Nitrosopumilus maritimus SCM1] gb|ABX13242.1| L 2 4 diaminobutyric acid acetyltransferase [Nitrosopumilus maritimus SCM1] ~hsp_evalue=4e-97 ~hsp_similarity=0.90 ~hsp_score=738 ~hsp_bits=288 ~hsp_length=167 ~hsp_to_query_len_ratio=100.00 ~hsp_to_hit_len_ratio=100.00	ref|YP_001582680.1|,L 2 4 diaminobutyric acid acetyltransferase [Nitrosopumilus maritimus SCM1] gb|ABX13242.1| L 2 4 diaminobutyric acid acetyltransferase [Nitrosopumilus maritimus SCM1] ~hsp_evalue=4e-97 ~hsp_similarity=0.90 ~hsp_score=738 ~hsp_bits=288 ~hsp_length=167 ~hsp_to_query_len_ratio=100.00 ~hsp_to_hit_len_ratio=100.00	MSSIIFREPLVSDADSIWNLVNSNKPLDENSKYLYVLLCHQFSKTCVVAESDSKIIGFLSGFISPKNPDTLFVWQAAVDDEFRNKGIAKELVLKALSQTDPTVQFVEATVTPSNKASLKFLQNFASQLDADFTKSPLFSTEILGHNHEPEDLIRIGPIQKSLLEVTA	Archaea;Thaumarchaeota;marine archaeal group 1;Nitrosopumilales;Nitrosopumilaceae;Nitrosopumilus;	Archaea;Thaumarchaeota;marine archaeal group 1;Nitrosopumilales;Nitrosopumilaceae;Nitrosopumilus;
AR2-gi3	22652	AR2-gi3-gene_5	33.72	1	2863	4158	431	0	0	86	ref|YP_001582679.1|,diaminobutyrate 2 oxoglutarate aminotransferase [Nitrosopumilus maritimus SCM1] gb|ABX13241.1| diaminobutyrate 2 oxoglutarate aminotransferase [Nitrosopumilus maritimus SCM1] ~hsp_evalue=0.0 ~hsp_similarity=0.86 ~hsp_score=1768 ~hsp_bits=685 ~hsp_length=431 ~hsp_to_query_len_ratio=100.00 ~hsp_to_hit_len_ratio=100.00	ref|YP_001582679.1|,diaminobutyrate 2 oxoglutarate aminotransferase [Nitrosopumilus maritimus SCM1] gb|ABX13241.1| diaminobutyrate 2 oxoglutarate aminotransferase [Nitrosopumilus maritimus SCM1] ~hsp_evalue=0.0 ~hsp_similarity=0.86 ~hsp_score=1768 ~hsp_bits=685 ~hsp_length=431 ~hsp_to_query_len_ratio=100.00 ~hsp_to_hit_len_ratio=100.00	MKRINTIESQVRSYCRSYPVMFDKAKGPFLFDKDENKYYDFLCGAGSLNYGHNNPILKKEIIDYLNQDGIIHSLDLTTKSKEEFLNSFSKNILATRNLNYKIQFTGPTGTNAVEAALKIARKVTGRTNIISFTNAFHGVTLGSVSATGNSHHRGGAGTSLNDVTFMPYDGYMGKKINTIDYLRRVLEDNSSGIDMPAAVILETVQGEGGINVASSKWLQSLQDLCHEFGILMIVDDIQAGCGRTGTFFSFENSGIEPDLIVLSKSISGFGLPFSLLLLKPEFDKWKPGEHNGTFRGNNMAFVTARATIDNFWTTQELEAEIAIKSNILKTRLEKIAQENISSDVEVRGKGMIYGIDCILEDLASAIQQRCFENGLILETCGSDDQVVKLLPALTINEND…	Archaea;Thaumarchaeota;marine archaeal group 1;Nitrosopumilales;Nitrosopumilaceae;Nitrosopumilus;	Archaea;Thaumarchaeota;marine archaeal group 1;Nitrosopumilales;Nitrosopumilaceae;Nitrosopumilus;
AR2-gi3	22652	AR2-gi3-gene_6	34.62	1	4155	4544	129	0	5e-65	87	ref|YP_001582678.1|,L ectoine synthase [Nitrosopumilus maritimus SCM1] gb|ABX13240.1| Ectoine synthase [Nitrosopumilus maritimus SCM1] ~hsp_evalue=5e-65 ~hsp_similarity=0.87 ~hsp_score=518 ~hsp_bits=204 ~hsp_length=126 ~hsp_to_query_len_ratio=97.67 ~hsp_to_hit_len_ratio=98.44	ref|YP_001582678.1|,L ectoine synthase [Nitrosopumilus maritimus SCM1] gb|ABX13240.1| Ectoine synthase [Nitrosopumilus maritimus SCM1] ~hsp_evalue=5e-65 ~hsp_similarity=0.87 ~hsp_score=518 ~hsp_bits=204 ~hsp_length=126 ~hsp_to_query_len_ratio=97.67 ~hsp_to_hit_len_ratio=98.44	MIVRNIESLRGTERQIDSENWSSIRLILKDDNMGFSFHETTLYPDTETEIYYKNHLETVYCIEGTGQIQEDDGTVHNINPGTVYALDKHDKHVLRAFSKMRMICVFNPALVGPEKHDENGVYPLINPGS	Archaea;Thaumarchaeota;marine archaeal group 1;Nitrosopumilales;Nitrosopumilaceae;Nitrosopumilus;	Archaea;Thaumarchaeota;marine archaeal group 1;Nitrosopumilales;Nitrosopumilaceae;Nitrosopumilus;
AR2-gi3	22652	AR2-gi3-gene_7	31.38	1	4547	5467	306	0	1e-176	87	ref|YP_001582677.1|,ectoine hydroxylase [Nitrosopumilus maritimus SCM1] gb|ABX13239.1| ectoine hydroxylase [Nitrosopumilus maritimus SCM1] gb|AER00259.1| ectoine hydroxylase [synthetic construct] ~hsp_evalue=1e-176 ~hsp_similarity=0.87 ~hsp_score=1288 ~hsp_bits=500 ~hsp_length=304 ~hsp_to_query_len_ratio=99.35 ~hsp_to_hit_len_ratio=100.00	ref|YP_001582677.1|,ectoine hydroxylase [Nitrosopumilus maritimus SCM1] gb|ABX13239.1| ectoine hydroxylase [Nitrosopumilus maritimus SCM1] gb|AER00259.1| ectoine hydroxylase [synthetic construct] ~hsp_evalue=1e-176 ~hsp_similarity=0.87 ~hsp_score=1288 ~hsp_bits=500 ~hsp_length=304 ~hsp_to_query_len_ratio=99.35 ~hsp_to_hit_len_ratio=100.00	MAENKFYLDSYPTRTSSESKIIQRTNSVVYCDSYDELNKEQVDFFEKNGYLIFENLFSSDEITKLFDELTSLSQDEIKKDLPQFILEETQRDVRSIFEIHKISKLYGKLCRDKRILKIAQQLLGSKVYIHQSRVNLKPGFDGKEFYWHSDFETWHSEDGMPNMRAVSCSISLTKNYEFNGPLMVIPGSHKEFVSCSGKTPDEHYKQSLKRQEIGTPQKEFLEQMVEKSKIVSAKGDAGSVIFFDCNIMHGSNGNITPYPRSNAFFVYNSIHNTLVDPFCGLNPRPTYIAEREFLPLEPVDNFLDSK	Archaea;Thaumarchaeota;marine archaeal group 1;Nitrosopumilales;Nitrosopumilaceae;Nitrosopumilus;	Archaea;Thaumarchaeota;marine archaeal group 1;Nitrosopumilales;Nitrosopumilaceae;Nitrosopumilus;
AR2-gi3	22652	AR2-gi3-gene_8	35.69	1	6060	6314	84	0	4e-26	79	ref|YP_001582673.1|,hypothetical protein Nmar_1339 [Nitrosopumilus maritimus SCM1] gb|ABX13235.1| hypothetical protein Nmar_1339 [Nitrosopumilus maritimus SCM1] ~hsp_evalue=4e-26 ~hsp_similarity=0.79 ~hsp_score=252 ~hsp_bits=101 ~hsp_length=81 ~hsp_to_query_len_ratio=95.24 ~hsp_to_hit_len_ratio=94.05	ref|YP_001582673.1|,hypothetical protein Nmar_1339 [Nitrosopumilus maritimus SCM1] gb|ABX13235.1| hypothetical protein Nmar_1339 [Nitrosopumilus maritimus SCM1] ~hsp_evalue=4e-26 ~hsp_similarity=0.79 ~hsp_score=252 ~hsp_bits=101 ~hsp_length=81 ~hsp_to_query_len_ratio=95.24 ~hsp_to_hit_len_ratio=94.05	MGVSYLLLTCAIHKNTEVANTIRKLSGVREAVPVHGAYDCIVKVEKSTPDDAIQFILSSIRPLDDIRNIITLHDAPPLIMKQNV	Archaea;Thaumarchaeota;marine archaeal group 1;Nitrosopumilales;Nitrosopumilaceae;Nitrosopumilus;	Archaea;Thaumarchaeota;marine archaeal group 1;Nitrosopumilales;Nitrosopumilaceae;Nitrosopumilus;
AR2-gi3	22652	AR2-gi3-gene_9	28.48	1	6307	6471	54	0					MFEHLKLNIFVLDDSIVVQNQKYKSKHFPRCGITEVESFVLNMVKDGQLDDLLH
AR2-gi3	22652	AR2-gi3-gene_10	22.81	1	6576	6803	75	0	3e-06	77		ref|ZP_10118920.1|,hypothetical protein BD31_I1963 partial [Candidatus Nitrosopumilus salaria BD31] gb|EIJ64887.1| hypothetical protein BD31_I1963 partial [Candidatus Nitrosopumilus salaria BD31] ~hsp_evalue=3e-06 ~hsp_similarity=0.77 ~hsp_score=114 ~hsp_bits=48.5 ~hsp_length=43 ~hsp_to_query_len_ratio=57.33 ~hsp_to_hit_len_ratio=75.44	MICYILIIDNNLMKNLLDPNHDYLKTEKNVRKYLKSLPNSQIKLFYEAIEYTSFPVLLAHEYTSRFKKKKSKPKK		Archaea;Thaumarchaeota;marine archaeal group 1;Nitrosopumilales;Nitrosopumilaceae;Nitrosopumilus;environmental samples;
AR2-gi3	22652	AR2-gi3-gene_11	29.45	1	6854	7651	265	0	4e-69	63	ref|YP_001582672.1|,transcriptional regulator protein like protein [Nitrosopumilus maritimus SCM1] gb|ABX13234.1| transcriptional regulator protein like protein [Nitrosopumilus maritimus SCM1] ~hsp_evalue=4e-69 ~hsp_similarity=0.63 ~hsp_score=572 ~hsp_bits=224 ~hsp_length=252 ~hsp_to_query_len_ratio=95.09 ~hsp_to_hit_len_ratio=95.09	ref|YP_001582672.1|,transcriptional regulator protein like protein [Nitrosopumilus maritimus SCM1] gb|ABX13234.1| transcriptional regulator protein like protein [Nitrosopumilus maritimus SCM1] ~hsp_evalue=4e-69 ~hsp_similarity=0.63 ~hsp_score=572 ~hsp_bits=224 ~hsp_length=252 ~hsp_to_query_len_ratio=95.09 ~hsp_to_hit_len_ratio=95.09	MDKFEIVSSNFLELASEQRLRILSALNSKPHRVTMLAKKLDVTSQEIHRNLERLSNSGFVIKKPDEHYYITTTGQLMLSQMPIMFFVTKNQKYFSTHDIGILPAKFSRRLGVLENCEHVKGVTNVLDKWKKIYQNSTEFINDMINESPSGMDEILIKRVNNGVKYRHIVTSDLEEPEDRVSDLKKLGYYDLIKNNKIERKEITTTKTILILNEKEAGIIFPTLDGQPDLRHMFYGNSGMFLDWAVDYFEYYWKKAKNISRVNNHK	Archaea;Thaumarchaeota;marine archaeal group 1;Nitrosopumilales;Nitrosopumilaceae;Nitrosopumilus;	Archaea;Thaumarchaeota;marine archaeal group 1;Nitrosopumilales;Nitrosopumilaceae;Nitrosopumilus;
AR2-gi3	22652	AR2-gi3-gene_12	30.77	-1	7727	7960	77	0					MTYYVSKINTVNDKSETCVNCGKAHLETNIIIEKSGMDTLLCPNCETLMVVTNHSDNKPRLKVKEGETVTIRHNIRN
AR2-gi3	22652	AR2-gi3-gene_13	31.96	1	8682	9482	266	0	1e-171	94	ref|ZP_08256513.1|,transcription regulator protein like protein [Candidatus Nitrosoarchaeum limnia SFB1] gb|EGG42840.1| transcription regulator protein like protein [Candidatus Nitrosoarchaeum limnia SFB1] ~hsp_evalue=1e-171 ~hsp_similarity=0.94 ~hsp_score=1245 ~hsp_bits=484 ~hsp_length=266 ~hsp_to_query_len_ratio=100.00 ~hsp_to_hit_len_ratio=100.00	ref|ZP_08256513.1|,transcription regulator protein like protein [Candidatus Nitrosoarchaeum limnia SFB1] gb|EGG42840.1| transcription regulator protein like protein [Candidatus Nitrosoarchaeum limnia SFB1] ~hsp_evalue=1e-171 ~hsp_similarity=0.94 ~hsp_score=1245 ~hsp_bits=484 ~hsp_length=266 ~hsp_to_query_len_ratio=100.00 ~hsp_to_hit_len_ratio=100.00	MGDLIDETADYVLELASSQRLNILFRLSSKNLTPTALAKEIDATKQEVHRNFTRLEENGLIKKKIDGTYTLTTFGQIVCTQVPSLVFLTQNRKYFEEHNFGEIPHKFQMRCGQLAVCQRVKGFSKTIEQWKNIYKNSDDYIYEILSEVPLDLIEPLIKKVKKGIKFDYIFSESAVVPKGRKALLKKLGFDKLMEDGLIQRKMTKNVQTVLVMNEKEACIMFPTVNGESDISEMFYSDDPMFHEWCLDYFRYCWYGSDVFKESKLKE	Bacteria;Tenericutes;Mollicutes;Acholeplasmatales;Acholeplasmataceae;Candidatus Phytoplasma;	Bacteria;Tenericutes;Mollicutes;Acholeplasmatales;Acholeplasmataceae;Candidatus Phytoplasma;
AR2-gi3	22652	AR2-gi3-gene_14	26.32	-1	9640	9810	56	1					LIRPTESVGAFFTIRLRLEIRGFFIFGIFGFLIVGLCIDMNNITQLTIKLIRDYKI
AR2-gi3	22652	AR2-gi3-gene_15	29.89	-1	10119	10553	144	0	4e-22	56	ref|YP_001582668.1|,UspA domain containing protein [Nitrosopumilus maritimus SCM1] gb|ABX13230.1| UspA domain protein [Nitrosopumilus maritimus SCM1] ~hsp_evalue=4e-22 ~hsp_similarity=0.56 ~hsp_score=235 ~hsp_bits=95.1 ~hsp_length=145 ~hsp_to_query_len_ratio=100.00 ~hsp_to_hit_len_ratio=97.97	ref|YP_001582668.1|,UspA domain containing protein [Nitrosopumilus maritimus SCM1] gb|ABX13230.1| UspA domain protein [Nitrosopumilus maritimus SCM1] ~hsp_evalue=4e-22 ~hsp_similarity=0.56 ~hsp_score=235 ~hsp_bits=95.1 ~hsp_length=145 ~hsp_to_query_len_ratio=100.00 ~hsp_to_hit_len_ratio=97.97	MELLFRHILVPYDGTKPGDKAFNSAIQLAKKFSSKITILACMEKNSTFGFFDTKSEKKDMKKRNEVMEKKLSELEQIAKESNIQCNSKISSCNVASTCIISYVKSHKIDLIVMGKSSKVSPEKIYHDSTVNHIYVSVKCAMLNI	Archaea;Thaumarchaeota;marine archaeal group 1;Nitrosopumilales;Nitrosopumilaceae;Nitrosopumilus;	Archaea;Thaumarchaeota;marine archaeal group 1;Nitrosopumilales;Nitrosopumilaceae;Nitrosopumilus;
AR2-gi3	22652	AR2-gi3-gene_16	32.78	-1	10697	11056	119	0	4e-48	92	ref|ZP_10117129.1|,hypothetical protein BD31_I1118 [Candidatus Nitrosopumilus salaria BD31] gb|EIJ66673.1| hypothetical protein BD31_I1118 [Candidatus Nitrosopumilus salaria BD31] ~hsp_evalue=4e-48 ~hsp_similarity=0.92 ~hsp_score=402 ~hsp_bits=159 ~hsp_length=97 ~hsp_to_query_len_ratio=81.51 ~hsp_to_hit_len_ratio=97.98	ref|ZP_10117129.1|,hypothetical protein BD31_I1118 [Candidatus Nitrosopumilus salaria BD31] gb|EIJ66673.1| hypothetical protein BD31_I1118 [Candidatus Nitrosopumilus salaria BD31] ~hsp_evalue=4e-48 ~hsp_similarity=0.92 ~hsp_score=402 ~hsp_bits=159 ~hsp_length=97 ~hsp_to_query_len_ratio=81.51 ~hsp_to_hit_len_ratio=97.98	MPVYGDMDYKLPFRKVIGPILSKIVNPKVLDIIKSKSIAPTFDPSMKTLMRIVKFMLEHPSEGKTQMALDTKLNYARLAKHVVWMEKKGLAKSTIYDNKIHISLTKDGRDFAKIIARII	Archaea;Thaumarchaeota;marine archaeal group 1;Nitrosopumilales;Nitrosopumilaceae;Nitrosopumilus;environmental samples;	Archaea;Thaumarchaeota;marine archaeal group 1;Nitrosopumilales;Nitrosopumilaceae;Nitrosopumilus;environmental samples;
AR2-gi3	22652	AR2-gi3-gene_17	33.33	-1	11064	11627	187	2	3e-80	81	ref|ZP_10118231.1|,hypothetical protein BD31_I1712 [Candidatus Nitrosopumilus salaria BD31] gb|EIJ65568.1| hypothetical protein BD31_I1712 [Candidatus Nitrosopumilus salaria BD31] ~hsp_evalue=3e-80 ~hsp_similarity=0.81 ~hsp_score=632 ~hsp_bits=248 ~hsp_length=165 ~hsp_to_query_len_ratio=88.24 ~hsp_to_hit_len_ratio=83.33	ref|ZP_10118231.1|,hypothetical protein BD31_I1712 [Candidatus Nitrosopumilus salaria BD31] gb|EIJ65568.1| hypothetical protein BD31_I1712 [Candidatus Nitrosopumilus salaria BD31] ~hsp_evalue=3e-80 ~hsp_similarity=0.81 ~hsp_score=632 ~hsp_bits=248 ~hsp_length=165 ~hsp_to_query_len_ratio=88.24 ~hsp_to_hit_len_ratio=83.33	MKFIHGFSIVIVSLFVLSSFSVNVFAQEEIILTPLSLGANHLGSMIKIETVSDDGSTWIFVTSTEPVEREHMTINVRFTDKNGQEITDVNYDIIVTQDDQIILDKTMVNQQMGIGDHLTEELPSNENVNIKITLQGTGANIPITGPHGESLEIKVVPEFGTIAMMILVVSIVSIVVISTKSKLSLKL	Archaea;Thaumarchaeota;marine archaeal group 1;Nitrosopumilales;Nitrosopumilaceae;Nitrosopumilus;environmental samples;	Archaea;Thaumarchaeota;marine archaeal group 1;Nitrosopumilales;Nitrosopumilaceae;Nitrosopumilus;environmental samples;
AR2-gi3	22652	AR2-gi3-gene_18	38.29	-1	11873	12376	167	0					LSHGYALAESEITLVLEKTVFEPTARIFLTGTVVPGDAFYELVTIVVYDSNGNKIIQDRSNVEDGKFSALITGPLGSFDKGVYGIEASHVSATNKALIVIGINDLVHDQSTGMYLTPLKQIELGTNAAQVICMDKHMLVQSNHRDSVACVEPLTAISLETRGWGTLY
AR2-gi3	22652	AR2-gi3-gene_19	37.19	-1	12595	12879	94	0					MSEKIKKSKESAWNTVAKRTVIAAENKPIPQKTVADKKGKAITKEAYDNAAERTVTPSGKGPKTLSKKPIKKGKEVSEKAFSEAAERTVNGREA
AR2-gi3	22652	AR2-gi3-gene_20	31.91	1	13235	13726	163	0					MNIDSHIENATRAIHNAKIVRNTSKKILSKKSNIHPEHIVELSKIMQSVISSTDKAMKGAKLAESRAKSRLAAVKKETSKTITHTRNAKHAAIASRKSANSALITSKKMTNPHLVKKYQKTYNIQIESSIRAAKMAENETAKALMASKTARIAARMALKELQI
AR2-gi3	22652	AR2-gi3-gene_21	37.98	1	14813	15307	164	0	4e-72	81	ref|ZP_08667680.1|,Heat shock protein HSP20 [Candidatus Nitrosoarchaeum koreensis MY1] gb|EGP93412.1| Heat shock protein HSP20 [Candidatus Nitrosoarchaeum koreensis MY1] ~hsp_evalue=4e-72 ~hsp_similarity=0.81 ~hsp_score=572 ~hsp_bits=224 ~hsp_length=163 ~hsp_to_query_len_ratio=99.39 ~hsp_to_hit_len_ratio=98.79	ref|ZP_08667680.1|,Heat shock protein HSP20 [Candidatus Nitrosoarchaeum koreensis MY1] gb|EGP93412.1| Heat shock protein HSP20 [Candidatus Nitrosoarchaeum koreensis MY1] ~hsp_evalue=4e-72 ~hsp_similarity=0.81 ~hsp_score=572 ~hsp_bits=224 ~hsp_length=163 ~hsp_to_query_len_ratio=99.39 ~hsp_to_hit_len_ratio=98.79	MFDDQFETAFRRLSNPFFSVGDVFENPRGGNIQTIGPYYYGYVKTVGEDGIPHVTEWGNTKPSNSLTDSTVRDPYVDVSVDEKTSTLKIVSEMPGIEKSDIKLNVSDKLVLLSAEHEDRKYEKKIPLPSKVDENSAKAKYTNGVLQVTLTLAKEKPKGKMVTVE	Bacteria;Tenericutes;Mollicutes;Acholeplasmatales;Acholeplasmataceae;Candidatus Phytoplasma;	Bacteria;Tenericutes;Mollicutes;Acholeplasmatales;Acholeplasmataceae;Candidatus Phytoplasma;
AR2-gi3	22652	AR2-gi3-gene_22	31.75	1	15763	16329	188	1	9e-11	47		ref|ZP_08668684.1|,hypothetical protein MY1_1668 [Candidatus Nitrosoarchaeum koreensis MY1] gb|EGP94416.1| hypothetical protein MY1_1668 [Candidatus Nitrosoarchaeum koreensis MY1] ~hsp_evalue=9e-11 ~hsp_similarity=0.47 ~hsp_score=158 ~hsp_bits=65.5 ~hsp_length=135 ~hsp_to_query_len_ratio=69.15 ~hsp_to_hit_len_ratio=66.32	MKFCVTNALVNTQNAKTYWQNKKGDLTLNIKIPKIIFGPIIAVLIAMLLSFVLSDTSIESLAPVDSRNLEFENIGKNSESEIFSKNLYSGPFAILDGTYGVDDTVFLIGSEIPVNSKGTIDFIRPDGKIHHSFPFDGSKSAVNHYFTPVSSSDLRECLDCEFFGTWTISFRSDEGISYSSINFEVIDE		Bacteria;Tenericutes;Mollicutes;Acholeplasmatales;Acholeplasmataceae;Candidatus Phytoplasma;
AR2-gi3	22652	AR2-gi3-gene_23	32.3	1	16369	16755	128	0	1e-35	72	ref|ZP_10117379.1|,hypothetical protein BD31_I0964 [Candidatus Nitrosopumilus salaria BD31] gb|EIJ66397.1| hypothetical protein BD31_I0964 [Candidatus Nitrosopumilus salaria BD31] ~hsp_evalue=1e-35 ~hsp_similarity=0.72 ~hsp_score=322 ~hsp_bits=128 ~hsp_length=113 ~hsp_to_query_len_ratio=88.28 ~hsp_to_hit_len_ratio=100.00	ref|ZP_10117379.1|,hypothetical protein BD31_I0964 [Candidatus Nitrosopumilus salaria BD31] gb|EIJ66397.1| hypothetical protein BD31_I0964 [Candidatus Nitrosopumilus salaria BD31] ~hsp_evalue=1e-35 ~hsp_similarity=0.72 ~hsp_score=322 ~hsp_bits=128 ~hsp_length=113 ~hsp_to_query_len_ratio=88.28 ~hsp_to_hit_len_ratio=100.00	LTFNYTVKTQKNIDKVIEEITAKLSEIKFGVLGILDFKAIFAKKGVEYPHEYKLLEVCNPQAAKQALDSDPNIGLLLPCTIAVFEKNGENYISLAKPTELLFVASNVELESMGKDIETKLTKIIDDVK	Archaea;Thaumarchaeota;marine archaeal group 1;Nitrosopumilales;Nitrosopumilaceae;Nitrosopumilus;environmental samples;	Archaea;Thaumarchaeota;marine archaeal group 1;Nitrosopumilales;Nitrosopumilaceae;Nitrosopumilus;environmental samples;
AR2-gi3	22652	AR2-gi3-gene_24	37.11	-1	16819	17136	105	1	2e-41	81	ref|ZP_08257175.1|,hypothetical protein Nlim_0945 [Candidatus Nitrosoarchaeum limnia SFB1] gb|EGG42297.1| hypothetical protein Nlim_0945 [Candidatus Nitrosoarchaeum limnia SFB1] ~hsp_evalue=2e-41 ~hsp_similarity=0.81 ~hsp_score=358 ~hsp_bits=142 ~hsp_length=96 ~hsp_to_query_len_ratio=91.43 ~hsp_to_hit_len_ratio=80.67	ref|ZP_08257175.1|,hypothetical protein Nlim_0945 [Candidatus Nitrosoarchaeum limnia SFB1] gb|EGG42297.1| hypothetical protein Nlim_0945 [Candidatus Nitrosoarchaeum limnia SFB1] ~hsp_evalue=2e-41 ~hsp_similarity=0.81 ~hsp_score=358 ~hsp_bits=142 ~hsp_length=96 ~hsp_to_query_len_ratio=91.43 ~hsp_to_hit_len_ratio=80.67	MLTEQTEKRLSRRTLMAIMITGIAVITVFTVTPWNIIPTQITEDVTVLAVTEYGCVGESQYGVSVVVSECDAQVGDIVSATFYVPSMEVNGYYDRLNDRVEMVQP	Bacteria;Tenericutes;Mollicutes;Acholeplasmatales;Acholeplasmataceae;Candidatus Phytoplasma;	Bacteria;Tenericutes;Mollicutes;Acholeplasmatales;Acholeplasmataceae;Candidatus Phytoplasma;
AR2-gi3	22652	AR2-gi3-gene_25	34.27	-1	17213	17641	142	0	8e-38	69	ref|NP_623357.1|,Fe2 /Zn2 uptake regulation proteins [Thermoanaerobacter tengcongensis MB4] gb|AAM24961.1| Fe2 /Zn2 uptake regulation proteins [Thermoanaerobacter tengcongensis MB4] ~hsp_evalue=8e-38 ~hsp_similarity=0.69 ~hsp_score=340 ~hsp_bits=135 ~hsp_length=138 ~hsp_to_query_len_ratio=96.48 ~hsp_to_hit_len_ratio=98.57	ref|NP_623357.1|,Fe2 /Zn2 uptake regulation proteins [Thermoanaerobacter tengcongensis MB4] gb|AAM24961.1| Fe2 /Zn2 uptake regulation proteins [Thermoanaerobacter tengcongensis MB4] ~hsp_evalue=8e-38 ~hsp_similarity=0.69 ~hsp_score=340 ~hsp_bits=135 ~hsp_length=138 ~hsp_to_query_len_ratio=96.48 ~hsp_to_hit_len_ratio=98.57	MQQIEQIVASLRDEGFRITPQRMAIVDYLLKTEDHPSAELIYKVVRKRYPMVSLSTVYKTLELLREKKLVNEIEVEGETRFDAHTNEHINLVCLKCGKIDDLDEASLKDIQIKAAKKSKYLILKSNFELHGYCNDCKSKMKI	Bacteria;Firmicutes;Clostridia;Thermoanaerobacterales;Thermoanaerobacteraceae;Thermoanaerobacter;	Bacteria;Firmicutes;Clostridia;Thermoanaerobacterales;Thermoanaerobacteraceae;Thermoanaerobacter;
AR2-gi3	22652	AR2-gi3-gene_26	33.33	1	17743	17910	55	0					MQAFQDTQLELNKKTVNNAVRICIDCGNIAVKIQNHGIFCKDCGSFFDMEKNYDE
AR2-gi3	22652	AR2-gi3-gene_27	28.37	1	18255	18395	46	0					MAKRITVLLSDDNLKKLYSKQAAEIKKSSKSVSFSKIVNDTLRKSL
AR2-gi3	22652	AR2-gi3-gene_28	34.37	1	18483	19541	352	0	1e-93	61	ref|YP_876609.1|,peptide chain release factor 1 [Cenarchaeum symbiosum A] gb|ABK78305.1| peptide chain release factor 1 [Cenarchaeum symbiosum A] ~hsp_evalue=1e-93 ~hsp_similarity=0.61 ~hsp_score=751 ~hsp_bits=293 ~hsp_length=341 ~hsp_to_query_len_ratio=96.88 ~hsp_to_hit_len_ratio=95.75	ref|YP_876609.1|,peptide chain release factor 1 [Cenarchaeum symbiosum A] gb|ABK78305.1| peptide chain release factor 1 [Cenarchaeum symbiosum A] ~hsp_evalue=1e-93 ~hsp_similarity=0.61 ~hsp_score=751 ~hsp_bits=293 ~hsp_length=341 ~hsp_to_query_len_ratio=96.88 ~hsp_to_hit_len_ratio=95.75	MKTTLGPIEITPLEWISINQFLHEIKKIDSQCVSVYYPYGKGQDTISLLQETKRNETLERIESKIENKIAELKKNPVSVGKFAKTLCIFGWIKNGKVDIKVIGTSKKLPYVYMASKKPFIKPFNDILETNYDVLLVTLDQKSARIQKFHGSQIIQEAKLGIDLQGRHRKGGQSQGRFLRARQTKIHVFFKKVANKVKEMDSNSLLILLGGIGPAKTEFYDELNSELVKKCRFVENLSFSTSMKEINKKIIRHLYQHRRKYVTELIEKYETLVKDGLTAKRNDVIYKALEIGAVDTLIVSANYHTNSQFKKIMKMLEIAKNTSCKIEFAVSSKIIKKLDIDNSVLAILRYKIT	Archaea;Thaumarchaeota;Cenarchaeales;Cenarchaeaceae;Cenarchaeum;	Archaea;Thaumarchaeota;Cenarchaeales;Cenarchaeaceae;Cenarchaeum;
AR2-gi3	22652	AR2-gi3-gene_29	33.64	1	19749	21044	431	0	0	78	gb|ABZ09865.1|,putative Malate:quinone oxidoreductase Mqo [uncultured marine crenarchaeote HF4000_APKG8O8] ~hsp_evalue=0.0 ~hsp_similarity=0.78 ~hsp_score=1374 ~hsp_bits=533 ~hsp_length=430 ~hsp_to_query_len_ratio=99.54 ~hsp_to_hit_len_ratio=99.54	gb|ABZ09865.1|,putative Malate:quinone oxidoreductase Mqo [uncultured marine crenarchaeote HF4000_APKG8O8] ~hsp_evalue=0.0 ~hsp_similarity=0.78 ~hsp_score=1374 ~hsp_bits=533 ~hsp_length=430 ~hsp_to_query_len_ratio=99.54 ~hsp_to_hit_len_ratio=99.54	MNKYDVAIIGGGILGTSISYWLSTLYDLKVCVIEKEDDVAKHTSSRNTGVVHSPFYLDPSKRKISSVSSLISHDLWEIFAKKKSLPWFEVGTIEVASDEHQHKTLEKYLKWSKQNGIPDDQIALLDSNELLKKEPNLHAYSGLYCSRDVSTDYGVFTRELHKESEKHGTEFLFNKDVLDVNDDSEAEITFSDNSTLTAKFMINCSGGNSLDIAKKCNLAKQYDDLHFRGEYWVSDKIHADLVKTNIYTVARFPEFPFLDPHWIKRADGTTEIGPNAVPVATPETYEGYTGELNVAVAKIREIFGGNVRRLLTNRSFLSMLSKEFLSSISKTKMVHRVQQFIPKVQPEYFTRHGTAGIRTPVISPKGEFVKDILEIVGKNSFHIVNYNSPGATGAPAYSA…	Archaea;environmental samples;	Archaea;environmental samples;
AR2-gi3	22652	AR2-gi3-gene_30	32.48	-1	21041	21865	274	0	9e-91	72	ref|ZP_10116936.1|,hypothetical protein BD31_I1552 [Candidatus Nitrosopumilus salaria BD31] gb|EIJ66866.1| hypothetical protein BD31_I1552 [Candidatus Nitrosopumilus salaria BD31] ~hsp_evalue=9e-91 ~hsp_similarity=0.72 ~hsp_score=717 ~hsp_bits=280 ~hsp_length=271 ~hsp_to_query_len_ratio=98.54 ~hsp_to_hit_len_ratio=97.83	ref|ZP_10116936.1|,hypothetical protein BD31_I1552 [Candidatus Nitrosopumilus salaria BD31] gb|EIJ66866.1| hypothetical protein BD31_I1552 [Candidatus Nitrosopumilus salaria BD31] ~hsp_evalue=9e-91 ~hsp_similarity=0.72 ~hsp_score=717 ~hsp_bits=280 ~hsp_length=271 ~hsp_to_query_len_ratio=98.54 ~hsp_to_hit_len_ratio=97.83	MSTTPISEMSLESLFGDSLTASLCVNIEKGTETWVATGMLVQQLESFTDSVVVRENDKPIGIVGGKDIIIPLVENPNSSLFYNTTVENVMEKRFPTVTGKSKLKELVGFWKDTRRAFAAIPNEFSDYSALSAKKLLEVGIKVRTERSISKLPKKKTITFNEKDTIGEVLNSMLEINARRLFLADSNKFINDRIILQKITEELKCLKETENFMDLPTSEFNLEEAKNITEDLRIQEISKIMYEMEHPCVLFQDQIITPWDICLSLLSEDITEYEN	Archaea;Thaumarchaeota;marine archaeal group 1;Nitrosopumilales;Nitrosopumilaceae;Nitrosopumilus;environmental samples;	Archaea;Thaumarchaeota;marine archaeal group 1;Nitrosopumilales;Nitrosopumilaceae;Nitrosopumilus;environmental samples;
AR2-gi3	22652	AR2-gi3-gene_31	37.23	1	21973	22254	93	0	2e-51	95	ref|ZP_10118718.1|,hypothetical protein BD31_I1089 [Candidatus Nitrosopumilus salaria BD31] gb|EIJ65101.1| hypothetical protein BD31_I1089 [Candidatus Nitrosopumilus salaria BD31] ~hsp_evalue=2e-51 ~hsp_similarity=0.95 ~hsp_score=421 ~hsp_bits=166 ~hsp_length=93 ~hsp_to_query_len_ratio=100.00 ~hsp_to_hit_len_ratio=100.00	ref|ZP_10118718.1|,hypothetical protein BD31_I1089 [Candidatus Nitrosopumilus salaria BD31] gb|EIJ65101.1| hypothetical protein BD31_I1089 [Candidatus Nitrosopumilus salaria BD31] ~hsp_evalue=2e-51 ~hsp_similarity=0.95 ~hsp_score=421 ~hsp_bits=166 ~hsp_length=93 ~hsp_to_query_len_ratio=100.00 ~hsp_to_hit_len_ratio=100.00	MLPDKCSVKEEGKACVNPPEFIISIVSGDDEYMVGLTCQKHKQIVSGKIGILQNEGKMHDGKVSFSPVKAVGTDCVHGDSDDFVQIDMNRSKN	Archaea;Thaumarchaeota;marine archaeal group 1;Nitrosopumilales;Nitrosopumilaceae;Nitrosopumilus;environmental samples;	Archaea;Thaumarchaeota;marine archaeal group 1;Nitrosopumilales;Nitrosopumilaceae;Nitrosopumilus;environmental samples;
AR2-gi3	22652	AR2-gi3-gene_32	33.6	1	22281	22652	123	0	9e-48	86	ref|YP_001581745.1|,hypothetical protein Nmar_0411 [Nitrosopumilus maritimus SCM1] gb|ABX12307.1| hypothetical protein Nmar_0411 [Nitrosopumilus maritimus SCM1] ~hsp_evalue=9e-48 ~hsp_similarity=0.86 ~hsp_score=403 ~hsp_bits=159 ~hsp_length=103 ~hsp_to_query_len_ratio=83.74 ~hsp_to_hit_len_ratio=81.75	ref|YP_001581745.1|,hypothetical protein Nmar_0411 [Nitrosopumilus maritimus SCM1] gb|ABX12307.1| hypothetical protein Nmar_0411 [Nitrosopumilus maritimus SCM1] ~hsp_evalue=9e-48 ~hsp_similarity=0.86 ~hsp_score=403 ~hsp_bits=159 ~hsp_length=103 ~hsp_to_query_len_ratio=83.74 ~hsp_to_hit_len_ratio=81.75	MLLELLSDLVKIDDLLLIVKNSGAVSEVRSPLSIRQKEKWIIIGENDGPAHLHVNSELIKSAEFVEEKKPERTSFSVRFFDEKGDRIVAVFFTKMYDDSKQLIPERQIIYDQLKQKFTSKIQF	Archaea;Thaumarchaeota;marine archaeal group 1;Nitrosopumilales;Nitrosopumilaceae;Nitrosopumilus;	Archaea;Thaumarchaeota;marine archaeal group 1;Nitrosopumilales;Nitrosopumilaceae;Nitrosopumilus;
GID_ID=AR2-gi4	LENGTH=18532	GC=33.33
id	length	GI_locus_tag	gc_perc	strand	start	end	proteinlength	predhel	evalue	similarity	product	besthit_nr	sequence	taxonomy1	taxonomy2
AR2-gi4	18532	AR2-gi4-gene_1	34.67	1	1	822	273	0	1e-153	86	ref|ZP_10117749.1|,hypothetical protein BD31_I1911 [Candidatus Nitrosopumilus salaria BD31] gb|EIJ66065.1| hypothetical protein BD31_I1911 [Candidatus Nitrosopumilus salaria BD31] ~hsp_evalue=1e-153 ~hsp_similarity=0.86 ~hsp_score=1132 ~hsp_bits=440 ~hsp_length=272 ~hsp_to_query_len_ratio=99.63 ~hsp_to_hit_len_ratio=99.63	ref|ZP_10117749.1|,hypothetical protein BD31_I1911 [Candidatus Nitrosopumilus salaria BD31] gb|EIJ66065.1| hypothetical protein BD31_I1911 [Candidatus Nitrosopumilus salaria BD31] ~hsp_evalue=1e-153 ~hsp_similarity=0.86 ~hsp_score=1132 ~hsp_bits=440 ~hsp_length=272 ~hsp_to_query_len_ratio=99.63 ~hsp_to_hit_len_ratio=99.63	MIDQLGKNLVELKKEFVRVYDGKSQIQEVIPKSKSELFPIDESHLELLHEFATKNPIYYNSFEKQIGSVNCIVYEGDINKYWLNSIQHGSSKAPFSPTWIMSGYVGALLAKELGYSEVIDIGSGDGRIAFCSKILGMESYSIEIDNMLVDLQNILTPILDFHPYCSDAVAFDYLSLNLTRPIFFIGGLAQMGGISLASGVLKSIKSISNLEKITGWAFAGTLSQKYAPDPKNEAGWGTLIEDNHLKSIRSISLPTAWTFHEIDETPYIFAESY	Archaea;Thaumarchaeota;marine archaeal group 1;Nitrosopumilales;Nitrosopumilaceae;Nitrosopumilus;environmental samples;	Archaea;Thaumarchaeota;marine archaeal group 1;Nitrosopumilales;Nitrosopumilaceae;Nitrosopumilus;environmental samples;
AR2-gi4	18532	AR2-gi4-gene_2	38.98	1	1267	1797	176	0	9e-70	80	ref|ZP_08667680.1|,Heat shock protein HSP20 [Candidatus Nitrosoarchaeum koreensis MY1] gb|EGP93412.1| Heat shock protein HSP20 [Candidatus Nitrosoarchaeum koreensis MY1] ~hsp_evalue=9e-70 ~hsp_similarity=0.80 ~hsp_score=558 ~hsp_bits=219 ~hsp_length=163 ~hsp_to_query_len_ratio=92.61 ~hsp_to_hit_len_ratio=98.79	ref|ZP_08667680.1|,Heat shock protein HSP20 [Candidatus Nitrosoarchaeum koreensis MY1] gb|EGP93412.1| Heat shock protein HSP20 [Candidatus Nitrosoarchaeum koreensis MY1] ~hsp_evalue=9e-70 ~hsp_similarity=0.80 ~hsp_score=558 ~hsp_bits=219 ~hsp_length=163 ~hsp_to_query_len_ratio=92.61 ~hsp_to_hit_len_ratio=98.79	MFFRKYLNMVKKMFDNTFGKTFRRLSSPFFSMGDVFESPDGGSVQTYGPYYYGYVKTIGEDGIPHVTEWGNAKPGGVLTDSSVRDPLVDVSTNEKDGTIKLVSEMPGIDKSDIKLNVTDNMVLISAEHEDRKYQKKVPLPSKVDENSAKAKYTNGVLELTLSVAEEKPQGKIVAIE	Bacteria;Tenericutes;Mollicutes;Acholeplasmatales;Acholeplasmataceae;Candidatus Phytoplasma;	Bacteria;Tenericutes;Mollicutes;Acholeplasmatales;Acholeplasmataceae;Candidatus Phytoplasma;
AR2-gi4	18532	AR2-gi4-gene_3	41.48	1	1906	2433	175	0	2e-90	86	ref|YP_001581572.1|,4Fe 4S ferredoxin [Nitrosopumilus maritimus SCM1] gb|ABX12134.1| 4Fe 4S ferredoxin iron sulfur binding domain protein [Nitrosopumilus maritimus SCM1] ~hsp_evalue=2e-90 ~hsp_similarity=0.86 ~hsp_score=694 ~hsp_bits=271 ~hsp_length=163 ~hsp_to_query_len_ratio=92.57 ~hsp_to_hit_len_ratio=100.00	ref|YP_001581572.1|,4Fe 4S ferredoxin [Nitrosopumilus maritimus SCM1] gb|ABX12134.1| 4Fe 4S ferredoxin iron sulfur binding domain protein [Nitrosopumilus maritimus SCM1] ~hsp_evalue=2e-90 ~hsp_similarity=0.86 ~hsp_score=694 ~hsp_bits=271 ~hsp_length=163 ~hsp_to_query_len_ratio=92.57 ~hsp_to_hit_len_ratio=100.00	LPIDETFPENLKPIGKIHNSDGQFHFMWGPGKLKEASKNEDVQNAYKARGEEITPLGVSGTMVAVDWDSCVADGACIEACPVQVFQWYRTEKDIPAKDVVGQTFEGTGSSVKNERKDFTDKADPIREHDCVWCMACVSVCPPQAIKVDQGNQEAHEKAAGTFQKIDGGTNPHAHH	Archaea;Thaumarchaeota;marine archaeal group 1;Nitrosopumilales;Nitrosopumilaceae;Nitrosopumilus;	Archaea;Thaumarchaeota;marine archaeal group 1;Nitrosopumilales;Nitrosopumilaceae;Nitrosopumilus;
AR2-gi4	18532	AR2-gi4-gene_4	34.54	1	3654	4481	275	0	9e-95	70	gb|ABZ08554.1|,hypothetical protein ALOHA_HF4000APKG3E18ctg5g19 [uncultured marine crenarchaeote HF4000_APKG3E18] ~hsp_evalue=9e-95 ~hsp_similarity=0.70 ~hsp_score=743 ~hsp_bits=290 ~hsp_length=263 ~hsp_to_query_len_ratio=95.27 ~hsp_to_hit_len_ratio=99.25	gb|ABZ08554.1|,hypothetical protein ALOHA_HF4000APKG3E18ctg5g19 [uncultured marine crenarchaeote HF4000_APKG3E18] ~hsp_evalue=9e-95 ~hsp_similarity=0.70 ~hsp_score=743 ~hsp_bits=290 ~hsp_length=263 ~hsp_to_query_len_ratio=95.27 ~hsp_to_hit_len_ratio=99.25	MKLLPMVDDAMYETAADNFLELSSIQRLQILAKLEEKKSKPADLVKEFDSTKQEVYRNFSRLEDGHLIVKDRDGNYELTEFGRTMYNQVPAIMFLSQNMKYFHHHNFGNMPKKFYMRVGQLSDCQYIKGLGTILEKWKEIYNNAEEYIYLLTSEIILDLGKPLIEKLKKGVKLQYILSETCTIPQGRAENMKKIDFKKYVQNGTAERKMLKTIPTAIVLNEKEAFIAFPDLAGEPDLSEIFYGTSADFHEWCHDYFLYYWNKAGSFNESKLVEKV	Archaea;environmental samples;	Archaea;environmental samples;
AR2-gi4	18532	AR2-gi4-gene_5	35.48	-1	4501	4686	61	1					MNKFVIYKNMTTQSFQTKTNSTWDKMVHAPFKKVVKFDLICMGLGVMIGMGLGAFLVTEVF
AR2-gi4	18532	AR2-gi4-gene_6	36.67	1	4982	5221	79	1					MIMNKNSFRKNIILTTLIVSVASLIAGSMMVTSTHAENVKTIYDETVLAAEIEFAETITQAKRNYHELREIIQGGENNA
AR2-gi4	18532	AR2-gi4-gene_7	37.75	1	5214	5417	67	0					MPDESCRNCGTELQIESTCSECKQAIQQICPECGYATLERIHLDCTLGLEMVNKSKQQLQTQKVDAQ
AR2-gi4	18532	AR2-gi4-gene_8	31.75	-1	5887	6075	62	0					MKHIEHDKTAQNYDNLQAAYKKLLEEYEEIKNKDAHSPKLEEKIKEMSKKQKEIQDLASELT
AR2-gi4	18532	AR2-gi4-gene_9	32.69	-1	6150	6305	51	0	9e-15	78	ref|ZP_10118507.1|,hypothetical protein BD31_I1768 [Candidatus Nitrosopumilus salaria BD31] gb|EIJ65297.1| hypothetical protein BD31_I1768 [Candidatus Nitrosopumilus salaria BD31] ~hsp_evalue=9e-15 ~hsp_similarity=0.78 ~hsp_score=169 ~hsp_bits=69.7 ~hsp_length=50 ~hsp_to_query_len_ratio=98.04 ~hsp_to_hit_len_ratio=100.00	ref|ZP_10118507.1|,hypothetical protein BD31_I1768 [Candidatus Nitrosopumilus salaria BD31] gb|EIJ65297.1| hypothetical protein BD31_I1768 [Candidatus Nitrosopumilus salaria BD31] ~hsp_evalue=9e-15 ~hsp_similarity=0.78 ~hsp_score=169 ~hsp_bits=69.7 ~hsp_length=50 ~hsp_to_query_len_ratio=98.04 ~hsp_to_hit_len_ratio=100.00	MMTEPPKSKDSDELCPICMRSKNKHTPKEMLVCSKKLQEFRKNQTEEAGIE	Archaea;Thaumarchaeota;marine archaeal group 1;Nitrosopumilales;Nitrosopumilaceae;Nitrosopumilus;environmental samples;	Archaea;Thaumarchaeota;marine archaeal group 1;Nitrosopumilales;Nitrosopumilaceae;Nitrosopumilus;environmental samples;
AR2-gi4	18532	AR2-gi4-gene_10	30.44	1	6513	7376	287	0	2e-43	54	ref|YP_723573.1|,hypothetical protein [Trichodesmium erythraeum IMS101] gb|ABG53100.1| hypothetical protein Tery_4092 [Trichodesmium erythraeum IMS101] ~hsp_evalue=2e-43 ~hsp_similarity=0.54 ~hsp_score=402 ~hsp_bits=159 ~hsp_length=270 ~hsp_to_query_len_ratio=90.94 ~hsp_to_hit_len_ratio=91.87	ref|YP_723573.1|,hypothetical protein [Trichodesmium erythraeum IMS101] gb|ABG53100.1| hypothetical protein Tery_4092 [Trichodesmium erythraeum IMS101] ~hsp_evalue=2e-43 ~hsp_similarity=0.54 ~hsp_score=402 ~hsp_bits=159 ~hsp_length=270 ~hsp_to_query_len_ratio=90.94 ~hsp_to_hit_len_ratio=91.87	MKELKVKKDFSNIYVQKFPNSYLKEMKRLEYRIPDETKPLYLSIAKKIYNKLSKTINIIDIGSSYGINSALMKHDLSMSDLDDFFLKKEPSIEQSKQFFDALPSDDTLDFYQIDISEPALRFSENVQLCKKGLCVNLEMENLPVQELPQSDMIIATGCIGYIGYKAFLNIFELLKKQQSKENQDNPKNRPIFAFSVLRIFDMEDIEKTFNHYDYSLVKADMNPIRQRRFSDLEEKQNTLLLLHNKGIDTKWLEDDGHFYADFYIASPKKLENQLISISKDLKRCAGN	Bacteria;Cyanobacteria;Oscillatoriales;Trichodesmium;	Bacteria;Cyanobacteria;Oscillatoriales;Trichodesmium;
AR2-gi4	18532	AR2-gi4-gene_11	36.23	1	7398	8294	298	0	1e-169	87	ref|YP_001582674.1|,transcription factor TFIIB cyclin related protein [Nitrosopumilus maritimus SCM1] gb|ABX13236.1| Transcription factor TFIIB cyclin related [Nitrosopumilus maritimus SCM1] ~hsp_evalue=1e-169 ~hsp_similarity=0.87 ~hsp_score=1239 ~hsp_bits=481 ~hsp_length=296 ~hsp_to_query_len_ratio=99.33 ~hsp_to_hit_len_ratio=96.73	ref|YP_001582674.1|,transcription factor TFIIB cyclin related protein [Nitrosopumilus maritimus SCM1] gb|ABX13236.1| Transcription factor TFIIB cyclin related [Nitrosopumilus maritimus SCM1] ~hsp_evalue=1e-169 ~hsp_similarity=0.87 ~hsp_score=1239 ~hsp_bits=481 ~hsp_length=296 ~hsp_to_query_len_ratio=99.33 ~hsp_to_hit_len_ratio=96.73	MSLQEIKCPRCGKNTLVTDVESSEVFCSNCGIVVEEKVDDGRPERRFADSPVIKSHTGDKTSLTRHDRGLSTMINPFNKDSTGNPLSTSMKLSMTRLRKWDSRSRVKTSTDRNLQQALLELLKMKEKLSLPDAIAEKASYIYRKALEKKLVRGRSISSLVAASLYAACRESETPRTLREVAATIGIKRKEISATYRLIFKELDLKMPVIDSVSCIAKIASNAELSEKTKRHAIKILKNAEKQNALAGKHPMGVAASALYLACINLEENRTQKDIADAAGITEVTIRNRCKNLKAVVGI	Archaea;Thaumarchaeota;marine archaeal group 1;Nitrosopumilales;Nitrosopumilaceae;Nitrosopumilus;	Archaea;Thaumarchaeota;marine archaeal group 1;Nitrosopumilales;Nitrosopumilaceae;Nitrosopumilus;
AR2-gi4	18532	AR2-gi4-gene_12	39.5	1	8678	9472	264	0	1e-34	55	ref|ZP_09042334.1|,putative signal transduction protein with CBS domains [Methanolinea tarda NOBI 1] gb|EHF10562.1| putative signal transduction protein with CBS domains [Methanolinea tarda NOBI 1] ~hsp_evalue=1e-34 ~hsp_similarity=0.55 ~hsp_score=340 ~hsp_bits=135 ~hsp_length=245 ~hsp_to_query_len_ratio=91.67 ~hsp_to_hit_len_ratio=87.50	ref|ZP_09042334.1|,putative signal transduction protein with CBS domains [Methanolinea tarda NOBI 1] gb|EHF10562.1| putative signal transduction protein with CBS domains [Methanolinea tarda NOBI 1] ~hsp_evalue=1e-34 ~hsp_similarity=0.55 ~hsp_score=340 ~hsp_bits=135 ~hsp_length=245 ~hsp_to_query_len_ratio=91.67 ~hsp_to_hit_len_ratio=87.50	VIVAIKIRTFPITNYMTAYPISAEPHIPVKRAIEFMVERDFGHLVVSDGEIPKGILTEREVLKAISESRNLNELTIGDVGWQPFTKLDLGDTVLDAAHLMTQNKSRLLVFDDDKLVGIVTVSDLLRAFRKISTDVSLDRVISTNVEKCSRTDSVFDAAKIMHEKRIGSVIVHDVREYGIFSERDLLKCLYSNGFKTDYEIGKYSSSPLIVSDKAIKIHQAASIMAANHIKRLGITQDGYLMGVVTARDLLDAYHDVVQATDPAE	Archaea;Euryarchaeota;Methanomicrobia;Methanomicrobiales;Genera incertae sedis;Methanolinea;	Archaea;Euryarchaeota;Methanomicrobia;Methanomicrobiales;Genera incertae sedis;Methanolinea;
AR2-gi4	18532	AR2-gi4-gene_13	33.81	1	9469	9891	140	0	2e-49	72	emb|CBH36689.1|,conserved hypothetical protein UPF0047 family [uncultured archaeon] emb|CBH39629.1| conserved hypothetical protein UPF0047 family [uncultured archaeon] ~hsp_evalue=2e-49 ~hsp_similarity=0.72 ~hsp_score=416 ~hsp_bits=164 ~hsp_length=138 ~hsp_to_query_len_ratio=98.57 ~hsp_to_hit_len_ratio=100.00	emb|CBH36689.1|,conserved hypothetical protein UPF0047 family [uncultured archaeon] emb|CBH39629.1| conserved hypothetical protein UPF0047 family [uncultured archaeon] ~hsp_evalue=2e-49 ~hsp_similarity=0.72 ~hsp_score=416 ~hsp_bits=164 ~hsp_length=138 ~hsp_to_query_len_ratio=98.57 ~hsp_to_hit_len_ratio=100.00	MMTVITKSIKVQSKGENDVVDLTDKISVKIKESQISSGVVTVFVTGSTGALTTIEYEPGLLKDFPDMLSRIAPNDLNYEHEQMWHDGNGRSHVKASLIGPSLTIPFNDDKLLLGTWQQIVFIELDTRKRERNIVLQIIGN	Archaea;environmental samples;	Archaea;environmental samples;
AR2-gi4	18532	AR2-gi4-gene_14	33.57	-1	9973	10401	142	0	3e-77	93	ref|ZP_08667773.1|,hypothetical protein MY1_0743 [Candidatus Nitrosoarchaeum koreensis MY1] gb|EGP93505.1| hypothetical protein MY1_0743 [Candidatus Nitrosoarchaeum koreensis MY1] ~hsp_evalue=3e-77 ~hsp_similarity=0.93 ~hsp_score=601 ~hsp_bits=236 ~hsp_length=136 ~hsp_to_query_len_ratio=95.77 ~hsp_to_hit_len_ratio=99.27	ref|ZP_08667773.1|,hypothetical protein MY1_0743 [Candidatus Nitrosoarchaeum koreensis MY1] gb|EGP93505.1| hypothetical protein MY1_0743 [Candidatus Nitrosoarchaeum koreensis MY1] ~hsp_evalue=3e-77 ~hsp_similarity=0.93 ~hsp_score=601 ~hsp_bits=236 ~hsp_length=136 ~hsp_to_query_len_ratio=95.77 ~hsp_to_hit_len_ratio=99.27	MKIDEIDTNYETVKVDQIGILDSQTGAVLLKDEKVEFVMSGFSSEVARIISNFVDGKRDDPPTIYRLVEQICEENEILLVKVKIYESGGIFRANLYFTGKKDMVFRNFRASDAIALATYYNIPILVRKSMLKDIEKSKIEKN	Bacteria;Tenericutes;Mollicutes;Acholeplasmatales;Acholeplasmataceae;Candidatus Phytoplasma;	Bacteria;Tenericutes;Mollicutes;Acholeplasmatales;Acholeplasmataceae;Candidatus Phytoplasma;
AR2-gi4	18532	AR2-gi4-gene_15	27.14	-1	10398	10607	69	0	5e-16	92		ref|ZP_10118740.1|,hypothetical protein BD31_I1839 [Candidatus Nitrosopumilus salaria BD31] gb|EIJ65068.1| hypothetical protein BD31_I1839 [Candidatus Nitrosopumilus salaria BD31] ~hsp_evalue=5e-16 ~hsp_similarity=0.92 ~hsp_score=181 ~hsp_bits=74.3 ~hsp_length=48 ~hsp_to_query_len_ratio=68.12 ~hsp_to_hit_len_ratio=66.67	MESQSQKIDDIMIETNEKISAIVNEMRNIRFSKMNESEKQAKCDKLRKEFEQVMIEEEEKIVKVMEKLP		Archaea;Thaumarchaeota;marine archaeal group 1;Nitrosopumilales;Nitrosopumilaceae;Nitrosopumilus;environmental samples;
AR2-gi4	18532	AR2-gi4-gene_16	37.24	-1	11014	11499	161	0					MKPKIGRWAAKIDNCASIYQGDTPLSFNIKGPGDITVYHDDKVTKFYKDGTVTGKKIRLKNSSHTWISGTYLGPSEEMESEQEWFAKSGTWQTVYHGEKAKLYRILGPTTQRDSDILVSIDGIQTGCSLSKSHSVDVKGKRIRIKKRRGPSFVSGFAYSLK
AR2-gi4	18532	AR2-gi4-gene_17	30.56	1	11622	12269	215	0	1e-22	50	gb|EHK78842.1|,isochorismatase hydrolase [Sinorhizobium meliloti CCNWSX0020] ~hsp_evalue=1e-22 ~hsp_similarity=0.50 ~hsp_score=247 ~hsp_bits=99.8 ~hsp_length=186 ~hsp_to_query_len_ratio=86.05 ~hsp_to_hit_len_ratio=91.92	gb|EHK78842.1|,isochorismatase hydrolase [Sinorhizobium meliloti CCNWSX0020] ~hsp_evalue=1e-22 ~hsp_similarity=0.50 ~hsp_score=247 ~hsp_bits=99.8 ~hsp_length=186 ~hsp_to_query_len_ratio=86.05 ~hsp_to_hit_len_ratio=91.92	MKNKYRYGVILIEPKWHVDVKTSSKITLVVVDMQKLFLTEKKSPWMNKKLLSIIPNIKKLIENSKIQNVIFTRFTPPKNWQKEKDSWQTYYRMNQKITPDVIGTGAYGLIDDFTSYISNSVIVSRKKSASIFMTGNFHSIIKKKSTKILIFTGIETDYCVLSSVLDAIHLGYYVIVVMDACASSKKQGQKHARGIFDRFPEQLWVTSTNDLINYL	Bacteria;Proteobacteria;Alphaproteobacteria;Rhizobiales;Rhizobiaceae;Sinorhizobium/Ensifer group;Sinorhizobium;	Bacteria;Proteobacteria;Alphaproteobacteria;Rhizobiales;Rhizobiaceae;Sinorhizobium/Ensifer group;Sinorhizobium;
AR2-gi4	18532	AR2-gi4-gene_18	34.39	1	12375	12563	62	0	1e-26	92	ref|ZP_08668395.1|,hypothetical protein MY1_1371 [Candidatus Nitrosoarchaeum koreensis MY1] gb|EGP94127.1| hypothetical protein MY1_1371 [Candidatus Nitrosoarchaeum koreensis MY1] ~hsp_evalue=1e-26 ~hsp_similarity=0.92 ~hsp_score=251 ~hsp_bits=101 ~hsp_length=62 ~hsp_to_query_len_ratio=100.00 ~hsp_to_hit_len_ratio=100.00	ref|ZP_08668395.1|,hypothetical protein MY1_1371 [Candidatus Nitrosoarchaeum koreensis MY1] gb|EGP94127.1| hypothetical protein MY1_1371 [Candidatus Nitrosoarchaeum koreensis MY1] ~hsp_evalue=1e-26 ~hsp_similarity=0.92 ~hsp_score=251 ~hsp_bits=101 ~hsp_length=62 ~hsp_to_query_len_ratio=100.00 ~hsp_to_hit_len_ratio=100.00	MASYTAQVNTIHKKFTNAMKKAKTKQALNKAYSTHKKDHERLLKKHLAEEVREIKKAKAKLG	Bacteria;Tenericutes;Mollicutes;Acholeplasmatales;Acholeplasmataceae;Candidatus Phytoplasma;	Bacteria;Tenericutes;Mollicutes;Acholeplasmatales;Acholeplasmataceae;Candidatus Phytoplasma;
AR2-gi4	18532	AR2-gi4-gene_19	27.81	-1	12667	13119	150	0	2e-42	77	ref|ZP_08257934.1|,Hypothetical protein Nlim_1739 [Candidatus Nitrosoarchaeum limnia SFB1] gb|EGG41447.1| Hypothetical protein Nlim_1739 [Candidatus Nitrosoarchaeum limnia SFB1] ~hsp_evalue=2e-42 ~hsp_similarity=0.77 ~hsp_score=370 ~hsp_bits=147 ~hsp_length=131 ~hsp_to_query_len_ratio=87.33 ~hsp_to_hit_len_ratio=96.24	ref|ZP_08257934.1|,Hypothetical protein Nlim_1739 [Candidatus Nitrosoarchaeum limnia SFB1] gb|EGG41447.1| Hypothetical protein Nlim_1739 [Candidatus Nitrosoarchaeum limnia SFB1] ~hsp_evalue=2e-42 ~hsp_similarity=0.77 ~hsp_score=370 ~hsp_bits=147 ~hsp_length=131 ~hsp_to_query_len_ratio=87.33 ~hsp_to_hit_len_ratio=96.24	MGNDSLQKDVNQKDSNTSLCDVLKTDTSEIIKKLESQVPALFQNYSNLYTEYLHMFDDMFGTCYISEKEFFDKLNIDPKILNQIKENSESIKKNYLNLIDMNTKYWDAYFKMRISTIKSFDGLVHTMLESYAKTLAQFDESSNKVKDTEM	Bacteria;Tenericutes;Mollicutes;Acholeplasmatales;Acholeplasmataceae;Candidatus Phytoplasma;	Bacteria;Tenericutes;Mollicutes;Acholeplasmatales;Acholeplasmataceae;Candidatus Phytoplasma;
AR2-gi4	18532	AR2-gi4-gene_20	33.57	1	13319	14167	282	0	1e-158	88	ref|ZP_10118924.1|,CBS domain pair protein [Candidatus Nitrosopumilus salaria BD31] gb|EIJ64891.1| CBS domain pair protein [Candidatus Nitrosopumilus salaria BD31] ~hsp_evalue=1e-158 ~hsp_similarity=0.88 ~hsp_score=1162 ~hsp_bits=452 ~hsp_length=282 ~hsp_to_query_len_ratio=100.00 ~hsp_to_hit_len_ratio=100.00	ref|ZP_10118924.1|,CBS domain pair protein [Candidatus Nitrosopumilus salaria BD31] gb|EIJ64891.1| CBS domain pair protein [Candidatus Nitrosopumilus salaria BD31] ~hsp_evalue=1e-158 ~hsp_similarity=0.88 ~hsp_score=1162 ~hsp_bits=452 ~hsp_length=282 ~hsp_to_query_len_ratio=100.00 ~hsp_to_hit_len_ratio=100.00	VKHAKDYLNNPRTIKLESTLADVLKKIIDEKKSRLLVTENGKITGLVTEKDLGFFLLTDNTERKLEEIPLSEIVVKIISVDENAGLDQCATIMLKNGIGSLVVTSHGNISGILTKTDLVRYFTKSHPNEKIVGEYMSPYYAWMYSDTPLYKVVLKMIEQKISRVILRNHDEIPVGIVTFRDLFKLALDLGRHEDVLDNTDPAISVIFPRKGFISESGFGGSTKIEEIMSKDIVSVDYDDDLAKTGKILLDKNINGAGVLSGNGNIIGIISKTDIVKALAFLK	Archaea;Thaumarchaeota;marine archaeal group 1;Nitrosopumilales;Nitrosopumilaceae;Nitrosopumilus;environmental samples;	Archaea;Thaumarchaeota;marine archaeal group 1;Nitrosopumilales;Nitrosopumilaceae;Nitrosopumilus;environmental samples;
AR2-gi4	18532	AR2-gi4-gene_21	35.26	1	14248	14610	120	0	1e-65	92	ref|YP_001581531.1|,hypothetical protein Nmar_0197 [Nitrosopumilus maritimus SCM1] gb|ABX12093.1| hypothetical protein Nmar_0197 [Nitrosopumilus maritimus SCM1] ~hsp_evalue=1e-65 ~hsp_similarity=0.92 ~hsp_score=520 ~hsp_bits=204 ~hsp_length=120 ~hsp_to_query_len_ratio=100.00 ~hsp_to_hit_len_ratio=99.17	ref|YP_001581531.1|,hypothetical protein Nmar_0197 [Nitrosopumilus maritimus SCM1] gb|ABX12093.1| hypothetical protein Nmar_0197 [Nitrosopumilus maritimus SCM1] ~hsp_evalue=1e-65 ~hsp_similarity=0.92 ~hsp_score=520 ~hsp_bits=204 ~hsp_length=120 ~hsp_to_query_len_ratio=100.00 ~hsp_to_hit_len_ratio=99.17	LDYEKFCSQILAVDPKIRFATVYDEWSVKVGGGMREGVKSLLSERASKELVNLATLDWKSRKDMAQWLGKTKYTLAEYDTIKRFSFYLGDDYLLLVSTEKDCDTNLIVDQVIKLYYENQE	Archaea;Thaumarchaeota;marine archaeal group 1;Nitrosopumilales;Nitrosopumilaceae;Nitrosopumilus;	Archaea;Thaumarchaeota;marine archaeal group 1;Nitrosopumilales;Nitrosopumilaceae;Nitrosopumilus;
AR2-gi4	18532	AR2-gi4-gene_22	28.65	-1	14616	14999	127	0	8e-55	82	ref|ZP_10118922.1|,Hsp20/alpha crystallin family protein [Candidatus Nitrosopumilus salaria BD31] gb|EIJ64889.1| Hsp20/alpha crystallin family protein [Candidatus Nitrosopumilus salaria BD31] ~hsp_evalue=8e-55 ~hsp_similarity=0.82 ~hsp_score=451 ~hsp_bits=178 ~hsp_length=127 ~hsp_to_query_len_ratio=100.00 ~hsp_to_hit_len_ratio=91.37	ref|ZP_10118922.1|,Hsp20/alpha crystallin family protein [Candidatus Nitrosopumilus salaria BD31] gb|EIJ64889.1| Hsp20/alpha crystallin family protein [Candidatus Nitrosopumilus salaria BD31] ~hsp_evalue=8e-55 ~hsp_similarity=0.82 ~hsp_score=451 ~hsp_bits=178 ~hsp_length=127 ~hsp_to_query_len_ratio=100.00 ~hsp_to_hit_len_ratio=91.37	MIEDNLEFRITTPLMNSLFDDIEHKTLSPLSCLKEFDSHWTVEFDLPMVGKKDIKVSFDGNTINVEAKLKQKYLEEKLGKITKFEYFKKSISLPEKIDIKKATAKFQKGRLEIKIPKKTTGHSIKIN	Archaea;Thaumarchaeota;marine archaeal group 1;Nitrosopumilales;Nitrosopumilaceae;Nitrosopumilus;environmental samples;	Archaea;Thaumarchaeota;marine archaeal group 1;Nitrosopumilales;Nitrosopumilaceae;Nitrosopumilus;environmental samples;
AR2-gi4	18532	AR2-gi4-gene_23	33.08	-1	15004	15789	261	0	1e-131	87	ref|ZP_10118921.1|,hypothetical protein BD31_I1961 [Candidatus Nitrosopumilus salaria BD31] gb|EIJ64888.1| hypothetical protein BD31_I1961 [Candidatus Nitrosopumilus salaria BD31] ~hsp_evalue=1e-131 ~hsp_similarity=0.87 ~hsp_score=980 ~hsp_bits=382 ~hsp_length=240 ~hsp_to_query_len_ratio=91.95 ~hsp_to_hit_len_ratio=100.00	ref|ZP_10118921.1|,hypothetical protein BD31_I1961 [Candidatus Nitrosopumilus salaria BD31] gb|EIJ64888.1| hypothetical protein BD31_I1961 [Candidatus Nitrosopumilus salaria BD31] ~hsp_evalue=1e-131 ~hsp_similarity=0.87 ~hsp_score=980 ~hsp_bits=382 ~hsp_length=240 ~hsp_to_query_len_ratio=91.95 ~hsp_to_hit_len_ratio=100.00	MIFNFDNRAFLLMLIFVKNNNLKMAKPNTQENTLLVGFPSNGLVGTFSISYLIHHLKMKQIGEIEVPDLPLTLFVEGGEILAPIRAYNKNNIFIIISDVPFNQYLAEKFVLAIFEFCKKNAIKKVMMVSGMETANQQKESPKIYGLVTHPVLDNVLYSNQIPKFLDGSIFGTDAALMSVFRKTAIPAMTLYAECHPFFPDPEASIIAIVTLAKILDITVDTRDIQNRIEKLRIQHRKLMEETLRALQQQQGKDTRTPQIYR	Archaea;Thaumarchaeota;marine archaeal group 1;Nitrosopumilales;Nitrosopumilaceae;Nitrosopumilus;environmental samples;	Archaea;Thaumarchaeota;marine archaeal group 1;Nitrosopumilales;Nitrosopumilaceae;Nitrosopumilus;environmental samples;
AR2-gi4	18532	AR2-gi4-gene_24	32.86	1	15884	16303	139	0	3e-68	88	ref|ZP_10118919.1|,hypothetical protein BD31_I1962 [Candidatus Nitrosopumilus salaria BD31] gb|EIJ64886.1| hypothetical protein BD31_I1962 [Candidatus Nitrosopumilus salaria BD31] ~hsp_evalue=3e-68 ~hsp_similarity=0.88 ~hsp_score=540 ~hsp_bits=212 ~hsp_length=133 ~hsp_to_query_len_ratio=95.68 ~hsp_to_hit_len_ratio=100.00	ref|ZP_10118919.1|,hypothetical protein BD31_I1962 [Candidatus Nitrosopumilus salaria BD31] gb|EIJ64886.1| hypothetical protein BD31_I1962 [Candidatus Nitrosopumilus salaria BD31] ~hsp_evalue=3e-68 ~hsp_similarity=0.88 ~hsp_score=540 ~hsp_bits=212 ~hsp_length=133 ~hsp_to_query_len_ratio=95.68 ~hsp_to_hit_len_ratio=100.00	MINPELMELLEKNDVLDVLVNSVAYQLQKINNVEKTDEGRNWYRELPQMIKEKIDNYKTDYENLSRILALDHEPMKNEMNKGYYFWRLLRSACTTYRNDLVDYDQQLALEFNLPETEAISDNSVLNECVGVLDKHVIEK	Archaea;Thaumarchaeota;marine archaeal group 1;Nitrosopumilales;Nitrosopumilaceae;Nitrosopumilus;environmental samples;	Archaea;Thaumarchaeota;marine archaeal group 1;Nitrosopumilales;Nitrosopumilaceae;Nitrosopumilus;environmental samples;
AR2-gi4	18532	AR2-gi4-gene_25	27.23	1	16353	16958	201	0	4e-55	89		ref|YP_001582236.1|,hypothetical protein Nmar_0902 [Nitrosopumilus maritimus SCM1] gb|ABX12798.1| hypothetical protein Nmar_0902 [Nitrosopumilus maritimus SCM1] ~hsp_evalue=4e-55 ~hsp_similarity=0.89 ~hsp_score=465 ~hsp_bits=183 ~hsp_length=122 ~hsp_to_query_len_ratio=60.70 ~hsp_to_hit_len_ratio=67.78	MSKQQESIMELKSEKSIKEYLKKLPDDTIIKYYLDVEYSPFPLLLIEEYTRRFKRKTKNEIIKDLKLQTRLVKKKTKELGSMAKKNKLVDDVTRQKSEEIFEHAKEKGYRISEKIATKGSILGSRLKNRTKSSFKSSSDKNLDLLKKLGDLQKAGIITKKELQEKRKRFYLKFRNYGFDKSWDWNFSRLIRNCDNICRELL		Archaea;Thaumarchaeota;marine archaeal group 1;Nitrosopumilales;Nitrosopumilaceae;Nitrosopumilus;
AR2-gi4	18532	AR2-gi4-gene_26	37.65	-1	17149	17403	84	2	1e-22	68		ref|ZP_10118382.1|,hypothetical protein BD31_I2056 [Candidatus Nitrosopumilus salaria BD31] gb|EIJ65431.1| hypothetical protein BD31_I2056 [Candidatus Nitrosopumilus salaria BD31] ~hsp_evalue=1e-22 ~hsp_similarity=0.68 ~hsp_score=231 ~hsp_bits=93.6 ~hsp_length=84 ~hsp_to_query_len_ratio=100.00 ~hsp_to_hit_len_ratio=68.60	MADEEKPATTIKQEILDKIAALVTAAFGLVAALAWNDAIKAVFKEIFGTATAIGPMLIYAVLVTIIAVILTIIVARAVSKAKNL		Archaea;Thaumarchaeota;marine archaeal group 1;Nitrosopumilales;Nitrosopumilaceae;Nitrosopumilus;environmental samples;
AR2-gi4	18532	AR2-gi4-gene_27	35.74	1	17495	18532	345	0	1e-139	80	ref|ZP_08256395.1|,Dienelactone hydrolase [Candidatus Nitrosoarchaeum limnia SFB1] gb|EGG42958.1| Dienelactone hydrolase [Candidatus Nitrosoarchaeum limnia SFB1] ~hsp_evalue=1e-139 ~hsp_similarity=0.80 ~hsp_score=1047 ~hsp_bits=407 ~hsp_length=303 ~hsp_to_query_len_ratio=87.83 ~hsp_to_hit_len_ratio=94.36	ref|ZP_08256395.1|,Dienelactone hydrolase [Candidatus Nitrosoarchaeum limnia SFB1] gb|EGG42958.1| Dienelactone hydrolase [Candidatus Nitrosoarchaeum limnia SFB1] ~hsp_evalue=1e-139 ~hsp_similarity=0.80 ~hsp_score=1047 ~hsp_bits=407 ~hsp_length=303 ~hsp_to_query_len_ratio=87.83 ~hsp_to_hit_len_ratio=94.36	MSLFLSNIFTIEAVQAEENFVWGVMLDQICEDNSCSVNETNQLQMSSFVYALSPLKQISQGIDVSSITCAGGKVLVLKQSNGLPACVNPSSVEKLIFRGWAIHILPGYTNGNNNSEIFTLGSHKTMSEMVTYFGDVSGYLARPVSDGSYPGIVMIHEWWGLNDNIKEMADKLASHGYVVLAIDLYGGKVATTSDQARQLITAFDSEYGLQNMNSAVSFLSDVYAVDAVGSIGWCFGGGQSLNLALHNEELDATVIYYGSLVTDPETLSVIDWPVLGIFAELDKGIPVETVNEFETALNQVDVENQIHIYDGVDHAFANPSGERYAPDASKNAWAQTISFLESNLK	Bacteria;Tenericutes;Mollicutes;Acholeplasmatales;Acholeplasmataceae;Candidatus Phytoplasma;	Bacteria;Tenericutes;Mollicutes;Acholeplasmatales;Acholeplasmataceae;Candidatus Phytoplasma;
GID_ID=AR2-gi5	LENGTH=37290	GC=35.02
id	length	GI_locus_tag	gc_perc	strand	start	end	proteinlength	predhel	evalue	similarity	product	besthit_nr	sequence	taxonomy1	taxonomy2
AR2-gi5	37290	AR2-gi5-gene_1	35.55	1	1	1128	375	0	4e-71	61	ref|ZP_08258019.1|,integrase family protein [Candidatus Nitrosoarchaeum limnia SFB1] gb|EGG41366.1| integrase family protein [Candidatus Nitrosoarchaeum limnia SFB1] ~hsp_evalue=4e-71 ~hsp_similarity=0.61 ~hsp_score=605 ~hsp_bits=237 ~hsp_length=348 ~hsp_to_query_len_ratio=89.33 ~hsp_to_hit_len_ratio=87.53	ref|ZP_08258019.1|,integrase family protein [Candidatus Nitrosoarchaeum limnia SFB1] gb|EGG41366.1| integrase family protein [Candidatus Nitrosoarchaeum limnia SFB1] ~hsp_evalue=4e-71 ~hsp_similarity=0.61 ~hsp_score=605 ~hsp_bits=237 ~hsp_length=348 ~hsp_to_query_len_ratio=89.33 ~hsp_to_hit_len_ratio=87.53	LIVAEPTFTKTRNIENYLDRIQLKSKGTIKNIESYLRRFDSYLQDTYNKPNEVILDEILSMKNNQDVVLFDILQDFVNYLSGKTNRLNANTISSGYVRHTVYAIKGYLRFYGFKITSDDLKDALTLPRIVEEEREPLTREQLHLILNNQTGLRRVLYLVMSSSGMRPSEVLQIRKCDLELEKYERILVKIPAKITKTKKPRITFISKEAEKELLPYLKKINGNSFIFNPSNKTMEQIRLSELQIFGRLREKIGLSEKYESGIFHVSLGDSLRSWFVTKCNRVDYGFGHALAGHDQYMKRYDRLTLEDKIELYLKAEKSLQVFEYLDDDKEKKIQELEQKYEITNKKLELVLNMIENSQKNKSQIVIGRKNNFDDL	Bacteria;Tenericutes;Mollicutes;Acholeplasmatales;Acholeplasmataceae;Candidatus Phytoplasma;	Bacteria;Tenericutes;Mollicutes;Acholeplasmatales;Acholeplasmataceae;Candidatus Phytoplasma;
AR2-gi5	37290	AR2-gi5-gene_2	26.04	-1	1541	2143	200	0					MSVKLTDFESDLLRLSIVHNRFESIYLEYPNHMVEGRKALFLKHLFREIVVEQLHNFIKIRNDLRKNSKFEKLDEIIKIMVEPILEHKKPIKELRNNYVSHIQEGGRKFKETTNEIVLKYNFPTSFSFYQYLAGLVSYYSLIVKNNFKEEYKKSAKKYEAIRGEQIQINSGFKMKDVDDKIQKILFELKNSLEKHGFSIT
AR2-gi5	37290	AR2-gi5-gene_3	29.8	-1	2176	2883	235	0					MDIYSNEFETTVKSFYTVLKVENLFQKTDFHTRYGNQLLRIGHQFNILNRKKDITNDFLNEYITWHNEKNPDLPMTKNEVVVEITTFFCNFGLVHYEFLKRFFIETLLLEKLKEKSPKIKLGNVPTYGALVKAFRELPNYNVKMDEFFDEGFRNALAHDTWYFEKEGLAYRDMKNEITVIPFPKIPDKIFTISKVYTLITSNYFQDYAPEAVDFWNKHSSEVNKHFPLYGMSELQ
AR2-gi5	37290	AR2-gi5-gene_4	34.87	1	2997	3908	303	0	1e-20	44	ref|YP_002490311.1|,hypothetical protein [Methylobacterium nodulans ORS 2060] gb|ACL63144.1| conserved hypothetical protein [Methylobacterium nodulans ORS 2060] ~hsp_evalue=1e-20 ~hsp_similarity=0.44 ~hsp_score=242 ~hsp_bits=97.8 ~hsp_length=263 ~hsp_to_query_len_ratio=84.49 ~hsp_to_hit_len_ratio=80.56	ref|YP_002490311.1|,hypothetical protein [Methylobacterium nodulans ORS 2060] gb|ACL63144.1| conserved hypothetical protein [Methylobacterium nodulans ORS 2060] ~hsp_evalue=1e-20 ~hsp_similarity=0.44 ~hsp_score=242 ~hsp_bits=97.8 ~hsp_length=263 ~hsp_to_query_len_ratio=84.49 ~hsp_to_hit_len_ratio=80.56	MSSEEFQPYLYLYAAMTQPEVTGIVRTYCSPGEISDLSNTLTSWQQARSSLEQIQTQENEVANNMTIFPIEQNEKLTTLQNSPLFPRTFSNMPSVFGLVDIDTLVATQRNVYLNYVNEMEQRIPDNPSIDDLIDICLPLNPSPPEPKVTQTSQSSWIFSSPSPDFRYLGGHLKDQISEDDIGMTQVGGFPVKAITLFVGYGTSPINVYHANGRLILNNGFHRVYALRRRGITRIPVVVQQVSNPELEFPQQLLGLTRNYLLNNPRPILVKDFFTDGLTKTFQRKKMITTVQVNAQAGAVTFEV	Bacteria;Proteobacteria;Alphaproteobacteria;Rhizobiales;Methylobacteriaceae;Methylobacterium;	Bacteria;Proteobacteria;Alphaproteobacteria;Rhizobiales;Methylobacteriaceae;Methylobacterium;
AR2-gi5	37290	AR2-gi5-gene_5	30.98	1	4458	4712	84	0	3e-51	96	ref|YP_001582698.1|,hypothetical protein Nmar_1364 [Nitrosopumilus maritimus SCM1] gb|ABX13260.1| hypothetical protein Nmar_1364 [Nitrosopumilus maritimus SCM1] ~hsp_evalue=3e-51 ~hsp_similarity=0.96 ~hsp_score=418 ~hsp_bits=165 ~hsp_length=84 ~hsp_to_query_len_ratio=100.00 ~hsp_to_hit_len_ratio=100.00	ref|YP_001582698.1|,hypothetical protein Nmar_1364 [Nitrosopumilus maritimus SCM1] gb|ABX13260.1| hypothetical protein Nmar_1364 [Nitrosopumilus maritimus SCM1] ~hsp_evalue=3e-51 ~hsp_similarity=0.96 ~hsp_score=418 ~hsp_bits=165 ~hsp_length=84 ~hsp_to_query_len_ratio=100.00 ~hsp_to_hit_len_ratio=100.00	LKIFYTKHFDDPTCEKFTEFHVDTHRTWWCCKQLKEHDKHFQLWNVKWAKFHFKDISADGNIAFFPMNYCPYCGEKIEYEEFTK	Archaea;Thaumarchaeota;marine archaeal group 1;Nitrosopumilales;Nitrosopumilaceae;Nitrosopumilus;	Archaea;Thaumarchaeota;marine archaeal group 1;Nitrosopumilales;Nitrosopumilaceae;Nitrosopumilus;
AR2-gi5	37290	AR2-gi5-gene_6	35.98	1	4709	5389	226	1	1e-119	85	ref|ZP_10118046.1|,hypothetical protein BD31_I0818 [Candidatus Nitrosopumilus salaria BD31] gb|EIJ65742.1| hypothetical protein BD31_I0818 [Candidatus Nitrosopumilus salaria BD31] ~hsp_evalue=1e-119 ~hsp_similarity=0.85 ~hsp_score=897 ~hsp_bits=350 ~hsp_length=221 ~hsp_to_query_len_ratio=97.79 ~hsp_to_hit_len_ratio=98.66	ref|ZP_10118046.1|,hypothetical protein BD31_I0818 [Candidatus Nitrosopumilus salaria BD31] gb|EIJ65742.1| hypothetical protein BD31_I0818 [Candidatus Nitrosopumilus salaria BD31] ~hsp_evalue=1e-119 ~hsp_similarity=0.85 ~hsp_score=897 ~hsp_bits=350 ~hsp_length=221 ~hsp_to_query_len_ratio=97.79 ~hsp_to_hit_len_ratio=98.66	MKTSNILLVISIFVVGFILISINYSAISDFYTYSVPLNKAKIVPNFPIQPNEFQETHDKKDSTCYATPSMNQYCYKKPKIHDPQNRDHLSSFITGNNGINGEIHFDRVGLEGGIFTIKNMKLIDENTALFTFADKDYRIGNKDRTTYEITEDFEFDTIVEKYDSFITHCGNFDGTGATIVQYLGTTTIDDVDYFLTWHAVIEPEDRFQCEYPEIIQYSLNHDFGEL	Archaea;Thaumarchaeota;marine archaeal group 1;Nitrosopumilales;Nitrosopumilaceae;Nitrosopumilus;environmental samples;	Archaea;Thaumarchaeota;marine archaeal group 1;Nitrosopumilales;Nitrosopumilaceae;Nitrosopumilus;environmental samples;
AR2-gi5	37290	AR2-gi5-gene_7	34.08	1	5393	5659	88	2					MKTRYKIPIIIALVFVAIVPQTPHIIWSVCEILPDCGNDLSYVSGINFFGMPVDTNLFDDHQEKPLGFFLLGVSFTSIGTLVLWGIRK
AR2-gi5	37290	AR2-gi5-gene_8	37.01	1	5656	6444	262	1					MKTKLLIIAVGMAVFAGVGIAYGINQYDYYQDQKQYEEWRDIRESILSEIRETKIRNHTVQTMDVGSMSDEERCAWTFDNSMNEFVREQEKYRDSPNTALRPLSEDQIVPTSIQFAKWRGDGCAFSIPEWAHLSIYEDWVWENIAPTFKIRGLHSRMVVDEPMFITIEKMGYDMCDSWDARIVDFKDNSTMWEKMYHSGCVIADHTTPKLFQYTISNDVNPVVISTLGNYTFQIEIGHTFLKKDFAVIEYFEDIVMYDEWDR
AR2-gi5	37290	AR2-gi5-gene_9	33.33	1	6444	7520	358	1					MKTRLLIIIGISSVAGMFFLFYVGIIGGSCVEGKNFDGTCIEPKTITIPTRTSWDFSEQEKNQILTQLRQGPQNVNGTVKQFLVNEALDDPQLKNLIKDTTYQVDCCIYTLDGNEYHSLLYIGMTFQINEKDMIAIVEYDLQQERVADIEIQEGIRTGGIGLDSDSESLLSTTQFEEIKSNIEETQYNICDIQLEENKIILHLNWVFKGSPQEEKIISKIPPNMDYQTIYHQGYSDYFINAITAQQCDSLEVVKLLKEKYDTVIEGNVTWCMGHKTYPVRYQCDIQVDQYIEFDGERTGNLTVLSDKHPLISGKQDSFFGLNYVADENYYDLVETSIMANYNDFVDSGRPLENKSSNQ
AR2-gi5	37290	AR2-gi5-gene_10	35.67	1	7616	8728	370	1	1e-101	61	ref|ZP_10118057.1|,hypothetical protein BD31_I0817 [Candidatus Nitrosopumilus salaria BD31] gb|EIJ65753.1| hypothetical protein BD31_I0817 [Candidatus Nitrosopumilus salaria BD31] ~hsp_evalue=1e-101 ~hsp_similarity=0.61 ~hsp_score=808 ~hsp_bits=315 ~hsp_length=379 ~hsp_to_query_len_ratio=98.38 ~hsp_to_hit_len_ratio=97.66	ref|ZP_10118057.1|,hypothetical protein BD31_I0817 [Candidatus Nitrosopumilus salaria BD31] gb|EIJ65753.1| hypothetical protein BD31_I0817 [Candidatus Nitrosopumilus salaria BD31] ~hsp_evalue=1e-101 ~hsp_similarity=0.61 ~hsp_score=808 ~hsp_bits=315 ~hsp_length=379 ~hsp_to_query_len_ratio=98.38 ~hsp_to_hit_len_ratio=97.66	LTIIGFVLIVGMFAPVHGYIETTQFDLDMSGMHFYEPNLNRPHLVLKPGDSQQITLTITNNDSKQHLINLQMSADDSFHKDRIFDFKPPQLKISPNETRTSILTVSASPDANTGTTIWHTLIAKSNTFGAKALGFYVEVSEQPSRPSPDPVRRGSPGGMFPLETHFDIDEDDAINQVPYNILSPKVPKEYIFQGMYGLEYPEQIIYSKNPVSADTTELEFWDDGGLLISFFENKHFTFDERLGFLDSNQQQIRLNGWNGTASESLLLISSNDQKIFSNSRAIVFLDDTQIRIESQMPLDQILQIAESMIVEKTDVKMKNMDGCPVIHFIGYAWEDCGSVFTWGILGIPLLVIIVVPVIITLISIIWRYRK	Archaea;Thaumarchaeota;marine archaeal group 1;Nitrosopumilales;Nitrosopumilaceae;Nitrosopumilus;environmental samples;	Archaea;Thaumarchaeota;marine archaeal group 1;Nitrosopumilales;Nitrosopumilaceae;Nitrosopumilus;environmental samples;
AR2-gi5	37290	AR2-gi5-gene_11	35.88	1	8725	9078	117	3					MKTRLKFLIPNKKIVVIFVMLTIIMGLATLQGENFSEDEPSILYKMLSWVTAPAWEVWLYLSVPVLYFFGVTPQSSIRWVNFESWEIVYGLNFVYYYFVSVISTGIWTGTSNWIKRK
AR2-gi5	37290	AR2-gi5-gene_12	34.07	1	9075	10025	316	1	1e-104	70	ref|YP_001582769.1|,hypothetical protein Nmar_1435 [Nitrosopumilus maritimus SCM1] gb|ABX13331.1| hypothetical protein Nmar_1435 [Nitrosopumilus maritimus SCM1] ~hsp_evalue=1e-104 ~hsp_similarity=0.70 ~hsp_score=815 ~hsp_bits=318 ~hsp_length=291 ~hsp_to_query_len_ratio=92.09 ~hsp_to_hit_len_ratio=90.94	ref|YP_001582769.1|,hypothetical protein Nmar_1435 [Nitrosopumilus maritimus SCM1] gb|ABX13331.1| hypothetical protein Nmar_1435 [Nitrosopumilus maritimus SCM1] ~hsp_evalue=1e-104 ~hsp_similarity=0.70 ~hsp_score=815 ~hsp_bits=318 ~hsp_length=291 ~hsp_to_query_len_ratio=92.09 ~hsp_to_hit_len_ratio=90.94	MKTEFRIITIMIILASAILFLIIQNPDEIPKSLSFENHAKEIISINEKSKKYKMGDDMQQFNASRKLMEEKLQDLSLDLLRIKISKVTLLEGQYPFLTAQERAEKFDYVPSSICAFEQNIPLQLQKISQTENFQIFSKKYASHNLELDIFDERNDISNIHYGLIATNDNNQGASTYFHLDTCTDEITDKQPYNLNCFDKNTDYRFATFNTDDVISSYSNGHFCKIELDSWRQSLYEYSLTLRDQRRQLEQESMTGVVDQETQWNFISEMNKLGELGNIVAQIIHYNYDGQRLQEQIEQYEKQYGNIPDELSELMEK	Archaea;Thaumarchaeota;marine archaeal group 1;Nitrosopumilales;Nitrosopumilaceae;Nitrosopumilus;	Archaea;Thaumarchaeota;marine archaeal group 1;Nitrosopumilales;Nitrosopumilaceae;Nitrosopumilus;
AR2-gi5	37290	AR2-gi5-gene_13	31.14	1	10029	10484	151	1	4e-35	73		ref|YP_001582768.1|,hypothetical protein Nmar_1434 [Nitrosopumilus maritimus SCM1] gb|ABX13330.1| hypothetical protein Nmar_1434 [Nitrosopumilus maritimus SCM1] ~hsp_evalue=4e-35 ~hsp_similarity=0.73 ~hsp_score=325 ~hsp_bits=129 ~hsp_length=117 ~hsp_to_query_len_ratio=77.48 ~hsp_to_hit_len_ratio=62.64	MNTIHIIIILGIIIGSSVIFAVLQPISQEPNLSKQCDIPYDENFIKNRSISSSSDGTPRFSIKDEFSIFYTVPIGEFSVDETARSLILKPVYNSHGYIIMCDPLPNLEKRFETKLDGLFVLVDDGEIEPNLINDVLRIDINNNSRIEIVGT		Archaea;Thaumarchaeota;marine archaeal group 1;Nitrosopumilales;Nitrosopumilaceae;Nitrosopumilus;
AR2-gi5	37290	AR2-gi5-gene_14	38.24	1	10840	12267	475	1	0	75	ref|ZP_08667804.1|,hypothetical protein MY1_0774 [Candidatus Nitrosoarchaeum koreensis MY1] gb|EGP93536.1| hypothetical protein MY1_0774 [Candidatus Nitrosoarchaeum koreensis MY1] ~hsp_evalue=0.0 ~hsp_similarity=0.75 ~hsp_score=1375 ~hsp_bits=534 ~hsp_length=446 ~hsp_to_query_len_ratio=93.89 ~hsp_to_hit_len_ratio=91.56	ref|ZP_08667804.1|,hypothetical protein MY1_0774 [Candidatus Nitrosoarchaeum koreensis MY1] gb|EGP93536.1| hypothetical protein MY1_0774 [Candidatus Nitrosoarchaeum koreensis MY1] ~hsp_evalue=0.0 ~hsp_similarity=0.75 ~hsp_score=1375 ~hsp_bits=534 ~hsp_length=446 ~hsp_to_query_len_ratio=93.89 ~hsp_to_hit_len_ratio=91.56	MVRRGILGISVVFALFFATSTAFAQESVETSEQTTLSGDLQNNPVAQDILKKIEQTKKWIADLEQRNYEKLEAQKALEEKRAQSLQILNQDLADWEKLWEYYSSYNAFDRFVDKIPDPQVQDVFWDQFEFKEQKVKSGRDAFKQVLADGGSRRDALQAYLAAAETKRIELIETNSQFNVNHNLAYYSQQILFDKDGQFIDSPITGEQLRKYYEDYRSNPAYLQANPDDAVSWEDLSKTTPNTECREGHVVVYRFHADDYVCVSVFTAEMWVRHGMGEITGDTQNKSSQEPITPLTNCHEGFVVIFNLETEKYSCVLFDTAQEWIGQGLAEFHSADDYVVTSIENKEVSVRVEEVNLQIREMKKEFEEEKIDLKNLYDKKYDEALAKSKSDEKNVTIDYS…	Bacteria;Tenericutes;Mollicutes;Acholeplasmatales;Acholeplasmataceae;Candidatus Phytoplasma;	Bacteria;Tenericutes;Mollicutes;Acholeplasmatales;Acholeplasmataceae;Candidatus Phytoplasma;
AR2-gi5	37290	AR2-gi5-gene_15	35.53	1	12359	12859	166	1					MLVPHVSGLLIDPYTTHNELNQVIATGDSFMFTMNGKDLERPLGFRLQYQNEDDVLKVKIKDPNGNLVLTSITYDINEYQKSISTEFTPEYKGAYQVEVINIGQSNVSLSGYHGEMLTWKEIDAIQKEHGYSNEPHDPISVILLFLLIGSSAGFVSGYFVSGRIRK
AR2-gi5	37290	AR2-gi5-gene_16	31.58	1	12856	13083	75	1					MRTRLLIIILVIVAFVLISFAMPNLSKVYGSCEMTKNGTLQFAIGYQWTNGLLYIDNAECTWKLFGVIPIANLLS
AR2-gi5	37290	AR2-gi5-gene_17	33.07	-1	13414	14169	251	2	8e-33	73		ref|YP_001581806.1|,ArsR family transcriptional regulator [Nitrosopumilus maritimus SCM1] gb|ABX12368.1| transcriptional regulator ArsR family [Nitrosopumilus maritimus SCM1] ~hsp_evalue=8e-33 ~hsp_similarity=0.73 ~hsp_score=323 ~hsp_bits=129 ~hsp_length=127 ~hsp_to_query_len_ratio=50.60 ~hsp_to_hit_len_ratio=53.14	MNDEKCKTDNAVNIFSLDDDKMKILAKVISNKSSIEILNLLFYNEMTANEIAQKTNMSLQLVKHYLDKMQKIELIQVSKTVKNSKARDMNYYKTSKMAIVLTPSKITEKTKQSKSLARSFHSISKFFGMTIVSAITALSLVIMSAESRLFEPLKSWYTDFSLPIKLSGTGIANSVDESLYMAKTKVDIVVSNPGAGSGTPYFDPYSSILNFTGSDFTITMLVLAGIGAIVSLVVFNKVIQSFQNTSLQDSF		Archaea;Thaumarchaeota;marine archaeal group 1;Nitrosopumilales;Nitrosopumilaceae;Nitrosopumilus;
AR2-gi5	37290	AR2-gi5-gene_18	43.17	1	14262	14576	104	2	7e-20	67	ref|ZP_08258087.1|,hypothetical protein Nlim_1898 [Candidatus Nitrosoarchaeum limnia SFB1] gb|EGG41092.1| hypothetical protein Nlim_1898 [Candidatus Nitrosoarchaeum limnia SFB1] ~hsp_evalue=7e-20 ~hsp_similarity=0.67 ~hsp_score=213 ~hsp_bits=86.7 ~hsp_length=85 ~hsp_to_query_len_ratio=75.96 ~hsp_to_hit_len_ratio=77.27	ref|ZP_08258087.1|,hypothetical protein Nlim_1898 [Candidatus Nitrosoarchaeum limnia SFB1] gb|EGG41092.1| hypothetical protein Nlim_1898 [Candidatus Nitrosoarchaeum limnia SFB1] ~hsp_evalue=7e-20 ~hsp_similarity=0.67 ~hsp_score=213 ~hsp_bits=86.7 ~hsp_length=85 ~hsp_to_query_len_ratio=75.96 ~hsp_to_hit_len_ratio=77.27	MTGKKTIIMTGVMLSLLILPSVSSLAFAQYLPTSGTTGLDDILDLQQERVRIAQENPGTGSGTPMFALEGVFGALVLSTGIFGGIASAFFVMGRKGKYAAMGRG	Bacteria;Tenericutes;Mollicutes;Acholeplasmatales;Acholeplasmataceae;Candidatus Phytoplasma;	Bacteria;Tenericutes;Mollicutes;Acholeplasmatales;Acholeplasmataceae;Candidatus Phytoplasma;
AR2-gi5	37290	AR2-gi5-gene_19	29.19	1	14782	15312	176	0					MEFETIDQLCDLDCKIDYQSQGYNCHDISHNTFFCFPPLNYNKIQKQNDYWDQLIPYNYGYLDLLYDDKEISLGLIKKINIIDEKNVEVTFSTDEHSKFMHAEISDFDYFENKIISIGDTFIPKCHNQFIHVYKLHDIAIHEDVSYAIFIYRIGTSDIQQCVFPQTLEHNFGIKFD
AR2-gi5	37290	AR2-gi5-gene_20	34.2	1	15316	15546	76	2					MKTRLLIVIVIALMAIGFSPILYSSFVLFPPTEPPIMRPIEGIDYVLFMYKQTFLFGGIIGIFVTLAGIIIWRKRK
AR2-gi5	37290	AR2-gi5-gene_21	34.1	1	15543	15803	86	2					MKTRYIAIGATIFLLMGITITILSFETIPSEPPKNLPKGMIPITPEVGKTSIPTGPYIIYASIFVLIGTGIYSLSGFLKGTLENDF
AR2-gi5	37290	AR2-gi5-gene_22	36.41	1	15910	16461	183	5	4e-91	83	ref|ZP_10118082.1|,CAAX amino terminal protease family protein [Candidatus Nitrosopumilus salaria BD31] gb|EIJ65778.1| CAAX amino terminal protease family protein [Candidatus Nitrosopumilus salaria BD31] ~hsp_evalue=4e-91 ~hsp_similarity=0.83 ~hsp_score=701 ~hsp_bits=274 ~hsp_length=183 ~hsp_to_query_len_ratio=100.00 ~hsp_to_hit_len_ratio=100.00	ref|ZP_10118082.1|,CAAX amino terminal protease family protein [Candidatus Nitrosopumilus salaria BD31] gb|EIJ65778.1| CAAX amino terminal protease family protein [Candidatus Nitrosopumilus salaria BD31] ~hsp_evalue=4e-91 ~hsp_similarity=0.83 ~hsp_score=701 ~hsp_bits=274 ~hsp_length=183 ~hsp_to_query_len_ratio=100.00 ~hsp_to_hit_len_ratio=100.00	MHAGSSLATSVISDYEIPQFPVSVSLALSSGLLEESVFFGIPYFLTGNPLVLLGTGIVWSAAHLFSFGVFSVETLAYGGFLLTIPHIFFSIRTWISKKGWFVILFHSTWNFVILISYCMLGWRQCSVFNDMSDILNVVMAISVGMILYLAYLNKKKHANRFLYLVPTVLIIFAMFLSYSNDLI	Archaea;Thaumarchaeota;marine archaeal group 1;Nitrosopumilales;Nitrosopumilaceae;Nitrosopumilus;environmental samples;	Archaea;Thaumarchaeota;marine archaeal group 1;Nitrosopumilales;Nitrosopumilaceae;Nitrosopumilus;environmental samples;
AR2-gi5	37290	AR2-gi5-gene_23	35.28	-1	16454	17017	187	0	1e-124	97	ref|ZP_10118032.1|,hypothetical protein BD31_I0807 [Candidatus Nitrosopumilus salaria BD31] gb|EIJ65728.1| hypothetical protein BD31_I0807 [Candidatus Nitrosopumilus salaria BD31] ~hsp_evalue=1e-124 ~hsp_similarity=0.97 ~hsp_score=922 ~hsp_bits=359 ~hsp_length=187 ~hsp_to_query_len_ratio=100.00 ~hsp_to_hit_len_ratio=96.39	ref|ZP_10118032.1|,hypothetical protein BD31_I0807 [Candidatus Nitrosopumilus salaria BD31] gb|EIJ65728.1| hypothetical protein BD31_I0807 [Candidatus Nitrosopumilus salaria BD31] ~hsp_evalue=1e-124 ~hsp_similarity=0.97 ~hsp_score=922 ~hsp_bits=359 ~hsp_length=187 ~hsp_to_query_len_ratio=100.00 ~hsp_to_hit_len_ratio=96.39	MDHGPLTLYSANSKTRIPIGTIHRHFKQLSKSGKIRVYKSKDKGRKKIEYGPTMYGIVSFYKQDMEFAEKIENYYLIWIENKEFQKDLEGEGFDVSKDNLKKSKQVFRKYMNYFSAVEEQIEKIKNGEDSISRDMQVFFSSMMLSSNPKYQKLWTELYGELPGMQKSLEEYMDSMIKSYKEFKKNLK	Archaea;Thaumarchaeota;marine archaeal group 1;Nitrosopumilales;Nitrosopumilaceae;Nitrosopumilus;environmental samples;	Archaea;Thaumarchaeota;marine archaeal group 1;Nitrosopumilales;Nitrosopumilaceae;Nitrosopumilus;environmental samples;
AR2-gi5	37290	AR2-gi5-gene_24	37.88	1	17031	18263	410	2	1e-179	96	ref|ZP_08256439.1|,hypothetical protein Nlim_0189 [Candidatus Nitrosoarchaeum limnia SFB1] gb|EGG42879.1| hypothetical protein Nlim_0189 [Candidatus Nitrosoarchaeum limnia SFB1] ~hsp_evalue=1e-71 ~hsp_similarity=0.58 ~hsp_score=617 ~hsp_bits=242 ~hsp_length=378 ~hsp_to_query_len_ratio=89.76 ~hsp_to_hit_len_ratio=82.52	ref|ZP_10118074.1|,hypothetical protein BD31_I0809 [Candidatus Nitrosopumilus salaria BD31] gb|EIJ65770.1| hypothetical protein BD31_I0809 [Candidatus Nitrosopumilus salaria BD31] ~hsp_evalue=1e-179 ~hsp_similarity=0.96 ~hsp_score=1320 ~hsp_bits=513 ~hsp_length=271 ~hsp_to_query_len_ratio=66.10 ~hsp_to_hit_len_ratio=95.76	MSIEVRADVDISAILYVFDNNEYIHFYGYISMRFLLVLILVTGLVPYASAVQLDAAILSGENPTEPSFQFLRIVYIEYPNGGDLSESLRKTNQTLSFVADSDTPGMDELVVQLNKNLKEISSDAVVTDAKIIYHVILKGNQNSAVIEYKMQLIPTITNHVLTTSFEKTVIDANWRGISIDEPVILQTIYGSFDVNNPKSALDVMIPDLSEKLQDVSIMQLPLIDASGILDLPLYKWHSMFDNTAIIPGAVEYKYIGENVITHYSMGECSIDVGPCGDRQWVQEIDLDKKYTIRVIESSDDASISFEGYVDTTRIDGSEVFLTSLKTQVSAEPDTDEFPATVMYGMAGFAAIGGAVMFVVSNRKLKRDKNEGQTGVDPAHLKAYETSSSSGGYKTNRGES…	Bacteria;Tenericutes;Mollicutes;Acholeplasmatales;Acholeplasmataceae;Candidatus Phytoplasma;	Archaea;Thaumarchaeota;marine archaeal group 1;Nitrosopumilales;Nitrosopumilaceae;Nitrosopumilus;environmental samples;
AR2-gi5	37290	AR2-gi5-gene_25	38.1	-1	18280	19434	384	4	0	86	ref|ZP_08668075.1|,Putative glycosyl transferase [Candidatus Nitrosoarchaeum koreensis MY1] gb|EGP93807.1| Putative glycosyl transferase [Candidatus Nitrosoarchaeum koreensis MY1] ~hsp_evalue=0.0 ~hsp_similarity=0.86 ~hsp_score=1475 ~hsp_bits=572 ~hsp_length=378 ~hsp_to_query_len_ratio=98.44 ~hsp_to_hit_len_ratio=99.47	ref|ZP_08668075.1|,Putative glycosyl transferase [Candidatus Nitrosoarchaeum koreensis MY1] gb|EGP93807.1| Putative glycosyl transferase [Candidatus Nitrosoarchaeum koreensis MY1] ~hsp_evalue=0.0 ~hsp_similarity=0.86 ~hsp_score=1475 ~hsp_bits=572 ~hsp_length=378 ~hsp_to_query_len_ratio=98.44 ~hsp_to_hit_len_ratio=99.47	LRILKSAEISIIVPTYNESENICRILEGIQKSIPKEIMAETIVVDDNSPDHTAKMAEEYFSSIREKTGHTINVIKRKAKDGLSSAILNGIQQASGNTIVVMDSDFSHPPHIIPKMIETLRKTSCDIVIASRYVKGGSIQGWPFKRKLMSKVATTIAKKGLGISSQDPMSGFFLFKKNIIKGLKFDAIGYKVLLEILVKTKGVKIQEVPYTFTDRKEGESKLGAETIFDYCKSVWNLYKYGRKVRKDEKRTSVRFLSKAARFFTVGASGLAVNYLASVLFSFSADMWYLHATVMGIMFSITSNFILNKYWTFEDKDFAVRRTLVQYGKFAGFSSIGALVQLGMVYYLVDMNNVTYPIALVLAVGIAAFSNFVLNKKWTFKEKVWS	Bacteria;Tenericutes;Mollicutes;Acholeplasmatales;Acholeplasmataceae;Candidatus Phytoplasma;	Bacteria;Tenericutes;Mollicutes;Acholeplasmatales;Acholeplasmataceae;Candidatus Phytoplasma;
AR2-gi5	37290	AR2-gi5-gene_26	35.73	-1	19476	19850	124	0	6e-31	70		ref|ZP_08256807.1|,Hypothetical protein Nlim_0570 [Candidatus Nitrosoarchaeum limnia SFB1] gb|EGG42389.1| Hypothetical protein Nlim_0570 [Candidatus Nitrosoarchaeum limnia SFB1] ~hsp_evalue=6e-31 ~hsp_similarity=0.70 ~hsp_score=307 ~hsp_bits=122 ~hsp_length=124 ~hsp_to_query_len_ratio=100.00 ~hsp_to_hit_len_ratio=27.50	VSYNQFEALSFVLENQNKQSTILASPVYTWILYDVFDIDNVPKDYAMILFGPVETKKITVIADAHFMLDQSRGDKLVQAYNNTKSIQFFNGKVKDFDTRIYPYTNMRINQEGFSIDVRTGQWDK		Bacteria;Tenericutes;Mollicutes;Acholeplasmatales;Acholeplasmataceae;Candidatus Phytoplasma;
AR2-gi5	37290	AR2-gi5-gene_27	36.41	1	20242	20598	118	0					MLFAGHSIGISNTGIIQINMSESFPLFWKISQITRGMNTNAGTFVKIASPNKIPDTGASHVFPCDFAKCIASKIDESKNGKRIASSKILSNIHVYGITANREDDSNATSLPNFTLAIS
AR2-gi5	37290	AR2-gi5-gene_28	34.55	-1	21402	21896	164	1	2e-11	63		ref|YP_001581677.1|,hypothetical protein Nmar_0343 [Nitrosopumilus maritimus SCM1] gb|ABX12239.1| hypothetical protein Nmar_0343 [Nitrosopumilus maritimus SCM1] ~hsp_evalue=2e-11 ~hsp_similarity=0.63 ~hsp_score=165 ~hsp_bits=68.2 ~hsp_length=82 ~hsp_to_query_len_ratio=50.00 ~hsp_to_hit_len_ratio=27.89	MRTKYKIFLTVSLSTILFFGAYQVFMYQCGTIPVFAETPRNPNFWNCLTVYQNQHYVHSDDVYAVHVETDKQEYHTNDVVIISGYVDNIGSNTNLTITIYNPLLEVVSILQVAISDDNTFEESLPIGGSLWEQNGIYSISVQYGKAADHTDFLYLSDLESDGLL		Archaea;Thaumarchaeota;marine archaeal group 1;Nitrosopumilales;Nitrosopumilaceae;Nitrosopumilus;
AR2-gi5	37290	AR2-gi5-gene_29	37.65	-1	21893	22495	200	2	6e-12	45	ref|ZP_07709835.1|,hypothetical protein Bm3 1_14632 [Bacillus sp. m3 13] ~hsp_evalue=6e-12 ~hsp_similarity=0.45 ~hsp_score=167 ~hsp_bits=68.9 ~hsp_length=186 ~hsp_to_query_len_ratio=92.50 ~hsp_to_hit_len_ratio=88.70	ref|ZP_07709835.1|,hypothetical protein Bm3 1_14632 [Bacillus sp. m3 13] ~hsp_evalue=6e-12 ~hsp_similarity=0.45 ~hsp_score=167 ~hsp_bits=68.9 ~hsp_length=186 ~hsp_to_query_len_ratio=92.50 ~hsp_to_hit_len_ratio=88.70	MKTRLLIIIVIAALGFSGTAFACLCDDLTVEQRINQADVVFSGTVYEVPWDFSNDSIAAGFSVQKVWKGADSFPLIKNGHVPVSTAKVSTACGINLIKDKEYLIYAKIVDASLHTTTCDGSWFLDGRNDDVKILETIGSTHAFSDAHEIKSSQSHDCRGPGLYSVEECEFGKLVRNIFLPLGVALPIVGMSVFFLWRKRK	Bacteria;Bacteroidetes;Cytophagia;Cytophagales;Cytophagaceae;Flectobacillus;	Bacteria;Bacteroidetes;Cytophagia;Cytophagales;Cytophagaceae;Flectobacillus;
AR2-gi5	37290	AR2-gi5-gene_30	34.68	-1	22485	24191	568	0	2e-10	56		ref|ZP_10118069.1|,hypothetical protein BD31_I0816 [Candidatus Nitrosopumilus salaria BD31] gb|EIJ65765.1| hypothetical protein BD31_I0816 [Candidatus Nitrosopumilus salaria BD31] ~hsp_evalue=2e-10 ~hsp_similarity=0.56 ~hsp_score=175 ~hsp_bits=72.0 ~hsp_length=102 ~hsp_to_query_len_ratio=17.08 ~hsp_to_hit_len_ratio=21.70	MQLEEQSQFIDFSYVNIIGEPIQFIIEKPSDRNCNSYDAKITDDDGNFILGWGADISCDPAIVSSPVQTKIGYDKNKPIIINESGKYYLEVEFVDAFIKQEFVVRQNHGGGTLDRTVYPVPFDMPSPHKQMKLGIKLGHIICDKDKVPVWNTHYKPACVFADTESELLSRGWAKLRLMLPASPFPEKEMEWTGRNIMSMMLEGTFSYNSTPVDTLDEKRKAVEEYSKQYHLGEQYLEYAITPHQYHYNVGDKVQFELLEWGISSDCSNPQLRIIDINYQSVLENSLDKLCIDHDGTYGTFNSYSMGNDFEEFVCDKTGYYRIEVSNGDIFPPTILQNFACLDSEPSTPPPEPEPTYTLTEVHCFPNQVIYNDECIYVLTPSDEFPKDMTKYFSMVDGKI…		Archaea;Thaumarchaeota;marine archaeal group 1;Nitrosopumilales;Nitrosopumilaceae;Nitrosopumilus;environmental samples;
AR2-gi5	37290	AR2-gi5-gene_31	37.31	-1	24360	25415	351	1	7e-15	40	ref|YP_003799608.1|,hypothetical protein NIDE4014 [Candidatus Nitrospira defluvii] emb|CBK43683.1| exported protein of unknown function [Candidatus Nitrospira defluvii] ~hsp_evalue=7e-15 ~hsp_similarity=0.40 ~hsp_score=203 ~hsp_bits=82.8 ~hsp_length=334 ~hsp_to_query_len_ratio=87.18 ~hsp_to_hit_len_ratio=82.34	ref|YP_003799608.1|,hypothetical protein NIDE4014 [Candidatus Nitrospira defluvii] emb|CBK43683.1| exported protein of unknown function [Candidatus Nitrospira defluvii] ~hsp_evalue=7e-15 ~hsp_similarity=0.40 ~hsp_score=203 ~hsp_bits=82.8 ~hsp_length=334 ~hsp_to_query_len_ratio=87.18 ~hsp_to_hit_len_ratio=82.34	MKNEFLTIMLVAVSGIFTLFVISIQPTPVSYADSIFDSCYDDDECTIDMLYELSRNNSTQTVFLTLDELIDLYVDADFYCHPSAHHIGEFLYGYVNRDLSKASELSDHRCAAGIMHGLLENTIQIENMLDGTPIESVDIKKSCEIVSDALGDNAKSECVHGMGHSLIKIYNYNTTQALERCNEFDNWNEIYMCNGGLFMQNMGEYAENRGGDFDKSDMYYPCNQINGTKNSEAATLCYRYQANYFLVHANYDLQTAYSFCSGIPDPKYIPICYKGVAAHLTKDNFDVVDKTILMCNSTPPKYQEQCVIGAIESLTRFVSDEKADQFCQKLDGDLQKTCLARMNSLFDSRFG	Bacteria;Nitrospirae;Nitrospirales;Nitrospiraceae;Nitrospira;	Bacteria;Nitrospirae;Nitrospirales;Nitrospiraceae;Nitrospira;
AR2-gi5	37290	AR2-gi5-gene_32	37.85	-1	25609	26472	287	1	6e-20	62		ref|YP_001582693.1|,ArsR family transcriptional regulator [Nitrosopumilus maritimus SCM1] gb|ABX13255.1| transcriptional regulator ArsR family [Nitrosopumilus maritimus SCM1] ~hsp_evalue=6e-20 ~hsp_similarity=0.62 ~hsp_score=233 ~hsp_bits=94.4 ~hsp_length=117 ~hsp_to_query_len_ratio=38.68 ~hsp_to_hit_len_ratio=51.56	MIARCIVSDEDEDIEIISTEDDKIKLIGEIFSNDSSRKILKLVSNGNEMTANEIAQENNMSLTLTIHHLKRMQAAGMIKVSKTGISAKGQEMKYYVSTNQSFLITSEKSTSSLVNSLKKFSKFAAIGMAGIVSWLTVKPNNQLMPVLEQSESIEEKSSKIVANEWSSASEKITNSDADMTVSSSPELEPIHEPEPHPEPEPSSSGIDEFAFQLSEDRANTGSVSLDRTVYPQPFDGTNATSGDPTLELIISIAVPVAVVAGGIILERILSRWYNKRKLQKKLRGKNS		Archaea;Thaumarchaeota;marine archaeal group 1;Nitrosopumilales;Nitrosopumilaceae;Nitrosopumilus;
AR2-gi5	37290	AR2-gi5-gene_33	36.33	1	26579	27145	188	1					LERLVKIGIVIAIAIGLIFFSLFLITIIPHIVANTQRDWGDILTPKLTDDDAMEIFSSEQVYSKFKEKYPDASEVLKNNNNRNARMELTAMNFTTFHYITLNMDYDIRDQMLDYSIRCNLSGDERLPSARDTLAILYLQYTQCLQIPKKSFVNGNEDVVYHDYDESVYPVPSAYQLAVERESAGLRAN
AR2-gi5	37290	AR2-gi5-gene_34	35.57	1	27221	28426	401	1	3e-49	74		ref|ZP_10118069.1|,hypothetical protein BD31_I0816 [Candidatus Nitrosopumilus salaria BD31] gb|EIJ65765.1| hypothetical protein BD31_I0816 [Candidatus Nitrosopumilus salaria BD31] ~hsp_evalue=3e-49 ~hsp_similarity=0.74 ~hsp_score=463 ~hsp_bits=182 ~hsp_length=160 ~hsp_to_query_len_ratio=39.40 ~hsp_to_hit_len_ratio=33.83	MKYFVILGIIGIFSSILIGFPYSDAFFEEGMVIEVPGQKMSISQNVISPGETMFVIGSFEQPVDNFTANIFKDYKNSNDLVLTLNLPSNEFGDFSFNFTIPQDWTGNYRMVLENGLQFMDGEFAVRTNHVGGSLDRTVYPVPWSMSPLKQIKSGTYGQDIQCRDDRVLVLKKSSELYSCIKPETVPKLFARGWALNEVRIINTDTMEYGKTIKITGVVDRLNTPEGFEYHLIPLREELPRIEYTGYDTLNLFSTKDTVHHFLRNLEGKLVEIEGNFLLDDGEYFRHFSGFPTVPVEQMKIISDNEDLKYSIDGAKIVSIVKVPDHMTLNIVLQEAKKGTLEITIPRDLIDAKIGEYDDAFFVLVDGIEVAFEEESNSTERMLTIAFEKDTRTIQVMGTS…		Archaea;Thaumarchaeota;marine archaeal group 1;Nitrosopumilales;Nitrosopumilaceae;Nitrosopumilus;environmental samples;
AR2-gi5	37290	AR2-gi5-gene_35	34.21	1	28436	29122	228	0					MKTRLLIIILVVSIMIPTNSFAEPPPNYQGSFEYSKWVVIGNITTVEILSEPDTNRAGFALYTLDIEKYLKNPIDNSTITILGHYNIEEVGRTTASKLYEIDQRVLFYIQELKNVPGYDYIVRDRTSGVITEKLCPENTSYQTGLCFYNDDPNRAHPPCINRTMEDCKQHRVTFYDESEEIVCGAGTENIEGICQVIQTDRMKTMGDDAPFFGIFAYLDNFISWIFGN
AR2-gi5	37290	AR2-gi5-gene_36	36.92	1	29124	30407	427	1	5e-08	70		ref|ZP_08257280.1|,glucose sorbosone dehydrogenase [Candidatus Nitrosoarchaeum limnia SFB1] gb|EGG42044.1| glucose sorbosone dehydrogenase [Candidatus Nitrosoarchaeum limnia SFB1] ~hsp_evalue=5e-08 ~hsp_similarity=0.70 ~hsp_score=152 ~hsp_bits=63.2 ~hsp_length=50 ~hsp_to_query_len_ratio=11.71 ~hsp_to_hit_len_ratio=11.90	MKTRFLIITVFIIALIPVTAKSFAEGSFNGHSSIDPPLSEVIAGQSTEMNIRFSYTTGPYALNNFTPIIEVNPSSAKQFVKVEVDSLEITQGQIKRIPVTLTVDSHTEHEKIFLSISYDGYHFQSGELYKSSWNDQVALDVKGALVPEPKSSKPISQNCGPGTVLQDGICVEEQTSQPNSDGIWGGVTEIPSKISPLKQSKSGIPFDKIQCNVDLILIQKHDGSPACVTESTKQKLIERGWTAKDDSILKTSTNCMTLEQSKETAPFFKTPAYLPDGYSYVCSQSGTPSESYIVYHHQEIQDWDIPELISDGAIFIYQIDERNIVSAEKLETLGTAEQRTQDDYDSVMEVNPSLQPQLIRINGMLAYAVDSCPVCGMQTANFPDGTFIQKSTSTETKIK…		Bacteria;Tenericutes;Mollicutes;Acholeplasmatales;Acholeplasmataceae;Candidatus Phytoplasma;
AR2-gi5	37290	AR2-gi5-gene_37	35.77	1	30484	31386	300	0	2e-73	87		ref|ZP_10118052.1|,hypothetical protein BD31_I0822 [Candidatus Nitrosopumilus salaria BD31] gb|EIJ65748.1| hypothetical protein BD31_I0822 [Candidatus Nitrosopumilus salaria BD31] ~hsp_evalue=2e-73 ~hsp_similarity=0.87 ~hsp_score=619 ~hsp_bits=243 ~hsp_length=151 ~hsp_to_query_len_ratio=50.00 ~hsp_to_hit_len_ratio=33.41	MWYFSSHSFTLDDEKFCEINDEGFDRVVKCVYFDSGEVLQNNKPYKPGPEQLQMVLDYCNDASEMKNAIGFEYFNDTHYINNNLCKWQKLTKFPNSDEYCIPGQNMWTDVKEIRNHTHIYNTDKCMWEQEFSWTAQYGKSDPTVMILRGAVIEGNKSLDPEVITVVLGKNNTVTWVNRDDVAHGLSSDYENNMWWTGVVEPDKSAYVTFNNTGIFSYHGTPGPWISGTVVVLPENYNESNLPSSDDYDFERIHVINACTFHSLCFGVFENGTQTMTQCDFPMHGCGPVSFDSYVEEENEN		Archaea;Thaumarchaeota;marine archaeal group 1;Nitrosopumilales;Nitrosopumilaceae;Nitrosopumilus;environmental samples;
AR2-gi5	37290	AR2-gi5-gene_38	33.75	1	31376	32092	238	1	2e-11	46		ref|ZP_10118059.1|,hypothetical protein BD31_I0803 partial [Candidatus Nitrosopumilus salaria BD31] gb|EIJ65755.1| hypothetical protein BD31_I0803 partial [Candidatus Nitrosopumilus salaria BD31] ~hsp_evalue=2e-11 ~hsp_similarity=0.46 ~hsp_score=170 ~hsp_bits=70.1 ~hsp_length=155 ~hsp_to_query_len_ratio=61.34 ~hsp_to_hit_len_ratio=45.67	MKTRFLIIIGTFVIVTAFVIAYGPIVLESESRSKPLLCEKNFIQRGNECFPDISYLDPNTILIYSIHSPNQIRTTPLPPTSVIFLEKNSTVTWINESGFPVTVYEKENKWVIESIDPKMQKQITFNQTGFYEYFVQNSNDRGHGRLALVSNDTDSLPYDTKLEIARAIVEQDRDNYPIIGLGIGNAENSLGIDIDKKYLEENPDASSFFMDRYTKMIPFDVKITIEFTGPIVPTMQDN		Archaea;Thaumarchaeota;marine archaeal group 1;Nitrosopumilales;Nitrosopumilaceae;Nitrosopumilus;environmental samples;
AR2-gi5	37290	AR2-gi5-gene_39	39.07	1	32096	33715	539	1					MQTRLLIIVGLIVIGAVIVTLGIVESEIPGAKTIDSSSLEYLKSLQKLCKQNETSDSVSLIDGPRWQNTTHYFDVPDCQFVPLTSSEHADIMEDALLVPAPFVEFTEGEIIDTLLPLIDDSGAKKVYESSKKVRYETVKAELSISAPRNTGLSRYVDYNIFDKNYVIPADQAQEFVKSLLDRIGYKTDGSEDVDVEESYHKTSIMIYQTKDGMKITNEMNRFQFRDGSMLLEIAHWYDNLDEYTMKYSPDDAKNIAHDYLVKLVSEDPKLRDADIVIGDADYAFAELNAIDNRLVYSVSRMYFHVIVQVDAVTGDVINADMINITGKEIPGCASVGVSRLTQQDIKNIEDRTGNLLYYKLTDKDLDQLPVLKEMINATNSRTEYNDRVRLPISIEEWDG…
AR2-gi5	37290	AR2-gi5-gene_40	32.84	-1	33720	34529	269	1	1e-67	78		ref|ZP_10118052.1|,hypothetical protein BD31_I0822 [Candidatus Nitrosopumilus salaria BD31] gb|EIJ65748.1| hypothetical protein BD31_I0822 [Candidatus Nitrosopumilus salaria BD31] ~hsp_evalue=1e-67 ~hsp_similarity=0.78 ~hsp_score=576 ~hsp_bits=226 ~hsp_length=167 ~hsp_to_query_len_ratio=62.08 ~hsp_to_hit_len_ratio=36.73	MKTRLLIIIVMISITSSLIVILPNYWLEFDDFGIFLCDRWFDSHYTCNRIWLDPDCNRPGGGCIFPEKSPYDQFLEKKATMAFNLKLDDYRITSKVQNVYQSYSTGIYKSFLAIADGKNSTQYYLATVFDPDESLDNIDVEIYEIISDKCSRELIYKGNGCELKYLEKIVQPIHSSLDYGWITGWDAGEDYCFDWCDQKELFDLGCNQSILAHLTKYSNLLDEEFDGEYSIEDIGLPDGVTQEKFEWCVDFIYEKRIGMDLIPEKIVTG		Archaea;Thaumarchaeota;marine archaeal group 1;Nitrosopumilales;Nitrosopumilaceae;Nitrosopumilus;environmental samples;
AR2-gi5	37290	AR2-gi5-gene_41	35.44	-1	34519	36081	520	0	5e-09	68		ref|ZP_10118069.1|,hypothetical protein BD31_I0816 [Candidatus Nitrosopumilus salaria BD31] gb|EIJ65765.1| hypothetical protein BD31_I0816 [Candidatus Nitrosopumilus salaria BD31] ~hsp_evalue=5e-09 ~hsp_similarity=0.68 ~hsp_score=162 ~hsp_bits=67.0 ~hsp_length=66 ~hsp_to_query_len_ratio=12.12 ~hsp_to_hit_len_ratio=14.04	MIILSLFSVNYAFASCGQPYDSAFHWLNVPCHDTGQTDEEEKVDWAEFYYFKGSEWMKYKTDEFEALMKDGFSEKLLQNWIGQDYNFVPENWYFWNYYELFGNDTPQTSQKPVEIPVLEKRTCDESCKDRIVESVNPYVCTKKPYSQNYECAHQSAMQPTILLTSTDETGKEMIFRPTEATVSLGVNNTIRWHNTSYKTTISNQEGVYESFIVPFNDIRYQVLDKTGNYTFYDESHPDVKIRIDVTPLDKKFNLGKPITKHSYFSDARFQIFRSGSDAQNFIHNVTINDSDSIHITLDNSMDLQYAVYDEPETTADTVMTIGDKITSGCTYHHGVYSRIFSHTLENINTYDNTAEFKETVDYVQGEKCQRLYSDPVQLIETRQKNMKLDPISPLKQFQS…		Archaea;Thaumarchaeota;marine archaeal group 1;Nitrosopumilales;Nitrosopumilaceae;Nitrosopumilus;environmental samples;
AR2-gi5	37290	AR2-gi5-gene_42	34.63	1	36289	36906	205	0					MYPLTCHCNLQDGKIQDAVNHTLKWIPQIRDQYDEPKFYEAFTDLENPNILTYFMTFSDKEAEERIASMEKPRKFGEDLYKMCTQEPKWIEHELVNSIRNSKPDSQIHTRVEYKVKPDVVSDVKKQIVNYIDAVRDAEPDIRVYESYQNKEEPSKFTHLAEFKDKAAEQNHKDVSHTKKFAEFLWPLCEQEPKFIYMNMIGSARR
AR2-gi5	37290	AR2-gi5-gene_43	32.08	1	36973	37290	105	0					MTKIDCAQNNELEKELTKFLQERNYSTKQENDLLIVNEKLPKSILDLFLQETNRARHKITLIEPDSFLLAIPVNMEEIGLETCEFCGYTSHHDLVSVHRRTHQAL
GID_ID=AR2-gi6	LENGTH=16325	GC=31.61
id	length	GI_locus_tag	gc_perc	strand	start	end	proteinlength	predhel	evalue	similarity	product	besthit_nr	sequence	taxonomy1	taxonomy2
AR2-gi6	16325	AR2-gi6-gene_1	30.52	1	1	639	212	1					VKTFKIRKETVRKISIPLLLKIGRTLEDEIKNMAKNEFEHYPYVRFEFDDNYESHSDSKIDEVLKGRILKENTKINFHLYDEKRGFSIYLEYGTVLTNMLKIMIPKGQITLMSDGGDQIWCEGISNKFLRLIETFDDESFDATMIKSDDKEKSFQTNQTKQKSLPNQEPKVVHPTSIVKTHLTSIVIGTVASIIGGIIVYFVITNLDKFNGS
AR2-gi6	16325	AR2-gi6-gene_2	33.81	-1	670	1713	347	0	1e-20	44	emb|CBJ20750.1|,hypothetical protein [Beta vulgaris subsp. maritima] ~hsp_evalue=3e-08 ~hsp_similarity=0.41 ~hsp_score=153 ~hsp_bits=63.5 ~hsp_length=359 ~hsp_to_query_len_ratio=85.01 ~hsp_to_hit_len_ratio=78.85	ref|YP_529524.1|,DNA polymerase type B [His1 virus] sp|Q25BI3.1|DPOL_HIS1I RecName: Full=DNA polymerase gb|AAQ13724.1| DNA polymerase type B [His1 virus] ~hsp_evalue=1e-20 ~hsp_similarity=0.44 ~hsp_score=252 ~hsp_bits=101 ~hsp_length=314 ~hsp_to_query_len_ratio=73.20 ~hsp_to_hit_len_ratio=43.24	MAWKTYYGGRFEITKRGYIGTAYKYDINSAYPYSMTKIPDLTKGKWIKRKSIHKNALLGFFRIITDIPDCKYIPPFPFRTNGLIIFPSGKFETFVTLDELKATDTKYYKIIDSFQFVPNDKVIYPFKEFVESMYEKRMKLKNEGNPLQLPIKIILNSIYGKTGQKVNRIMGNMFNPVIFASITGYTRACMYRFVMENGIEDKVVFFATDSVCTTKELDIDSEKLGEFSLEESADDVFVLQNGFYRFNKKWKQRGIGKLGSKEIEHLETFEKNGKLYYKFKVLRNSRLRSSILQDCISNIGKIREYVREVNLNADRKRMWLEIISSINEKKMCKSISISLNYLQTEQI	Eukaryota;Viridiplantae;Streptophyta;Embryophyta;Tracheophyta;Spermatophyta;Magnoliophyta;eudicotyledons;core eudicotyledons;Caryophyllales;Amaranthaceae;Beta;	Viruses;dsDNA viruses, no RNA stage;Salterprovirus;
AR2-gi6	16325	AR2-gi6-gene_3	31.76	-1	2433	2750	105	0					MTEDKDKLLKQLDALKIFPNSKLVRELKNQIKNKLKKLDYTKPEKPKPHPNLSRSNKLKRYHNYIRQIRNNFPNVTYNQIRKQFAKRKRGDDVSIPDAVWQNPSP
AR2-gi6	16325	AR2-gi6-gene_4	39.16	-1	2783	3091	102	0					LKWGNYKSEDPENPDIIELKVAETETFETEFSINVMALIKEKKTWVECNIPLKSHESKNASLLNQWSRLSKDIKKGARLHLKTWLGTSKNSRKIRRYSLEKI
AR2-gi6	16325	AR2-gi6-gene_5	39.39	-1	3108	3338	76	0					MESKIKSKTRPEESIETDFGQRQVSHQNFSRIVALPKIALQNCGITSQVSVKLVLQNGEKFLKITPAKTKGGEKTE
AR2-gi6	16325	AR2-gi6-gene_6	32.53	1	3428	3928	166	0					MERLESTYLIRKRVSKLDLGIINDSSYFPENSKPDRHYNNGVVHARQDLKLLEFFMVQMKPRYRMKILHSDEFKNFIESVLDIGVTKFNKQTKEENESSRAFALQLMNYSLQVMSKTMPPEFAKLLNNAIEPLDDLLSAIYEYSKNNNVKDLPRFRELRLPNRGIA
AR2-gi6	16325	AR2-gi6-gene_7	32.96	1	3971	4237	88	0	3e-06	48	gb|ABZ08337.1|,hypothetical protein ALOHA_HF4000APKG2O16ctg9g15 [uncultured marine crenarchaeote HF4000_APKG2O16] ~hsp_evalue=3e-06 ~hsp_similarity=0.48 ~hsp_score=117 ~hsp_bits=49.7 ~hsp_length=85 ~hsp_to_query_len_ratio=96.59 ~hsp_to_hit_len_ratio=79.35	gb|ABZ08337.1|,hypothetical protein ALOHA_HF4000APKG2O16ctg9g15 [uncultured marine crenarchaeote HF4000_APKG2O16] ~hsp_evalue=3e-06 ~hsp_similarity=0.48 ~hsp_score=117 ~hsp_bits=49.7 ~hsp_length=85 ~hsp_to_query_len_ratio=96.59 ~hsp_to_hit_len_ratio=79.35	MKYVVSVSKTYIHRGNHRHKKSTKKRWHIYYYDEEGNFKTQRVSWLSAMYYKTQKRKRLKYICTYCGNVFLGFVKSYKEELECPYCEI	Archaea;environmental samples;	Archaea;environmental samples;
AR2-gi6	16325	AR2-gi6-gene_8	28.96	-1	4234	4827	197	2					MKFVLLLFLIGMIVPAFAQNSTENQITMMNNSSDNSIALFGILITAIVGLCGFIANRINHRYQKKQLQTTTLFKIYELLSNEKGRTFRRLIYDEWKRSKGKPEFDREVIYEGRSIPLITIVEELLSNYDKVCAMVTLELVSKKMIFELYSVMLVKSYIVMKEYISKKQITNRKAALHYSTLAKEFDSKVPENEKKIY
AR2-gi6	16325	AR2-gi6-gene_9	30.99	1	4895	5278	127	2					MGMLVEISFFEWFAIFGIVLEIFGFLFVLWFWRVPTYPSLNKWFQLLKIYKIFFRTKRYENKLTDIVEFDTDEKQIQVGTLGLSGPEYSPIVPRSFIPFWNRMRWFGFILVMCGLVLQIVQMLDVNT
AR2-gi6	16325	AR2-gi6-gene_10	32.14	1	5332	5916	194	0					MTYTIADLKILDQVMNDIDLQLKDFNYIIPYEYNQEAYSPRLVNLLLTTCIVIERYCKILQIECQLPEPDGNGGIRGVLRNLDGNGVLANMKWTTSFNEEFQPFDGTYAWWQMYNDTKHEETFSITDVKYRQVVTAILALHSLQRLAWAKLTTNWTKLNGMDLLDIEKWDEESDLSWSTRHGLFHTYSGPKKER
AR2-gi6	16325	AR2-gi6-gene_11	33.73	-1	5924	6937	337	0	9e-30	52	ref|YP_003707156.1|,CRISPR associated protein Cas1 [Methanococcus voltae A3] gb|ADI36183.1| CRISPR associated protein Cas1 [Methanococcus voltae A3] ~hsp_evalue=5e-25 ~hsp_similarity=0.51 ~hsp_score=277 ~hsp_bits=111 ~hsp_length=306 ~hsp_to_query_len_ratio=78.34 ~hsp_to_hit_len_ratio=87.23	ref|YP_565285.1|,CRISPR associated Cas1 family protein [Methanococcoides burtonii DSM 6242] gb|ABE51535.1| Protein of unknown function DUF48 [Methanococcoides burtonii DSM 6242] ~hsp_evalue=9e-30 ~hsp_similarity=0.52 ~hsp_score=315 ~hsp_bits=125 ~hsp_length=260 ~hsp_to_query_len_ratio=70.62 ~hsp_to_hit_len_ratio=63.68	LTLKNQKNHYNTKFLKGYGHSISVKNSKIILKDNHDPFSEPTTEEWFVKNMPYEKIVLSGKGYVSTEALSLLSQNNRNVILLDNHGKPVTFMNGMMDSLTATKYRMAQYDTFRDESKCEYLSQQIIQAKKESQLKLLKLIGSEVTELSDKENVSAITYWKEFAKFIPEKYGFQSRNQSQIRNSKNNATDIINALLNYGYSVLAGEISKYVCGFGLDPYFGFMHKSHTGFQPLVYDLIEPFRWLVDYSVYKIANNKEKRNRIKLKEYSYTKDGTVVIEHALIKRFLELLERQFSQERKYDFRYGKKTESGLKSVQEITLAKILIQSLLEFCLMKKDSL	Archaea;Euryarchaeota;Methanococci;Methanococcales;Methanococcaceae;Methanococcus;	Archaea;Euryarchaeota;Methanomicrobia;Methanosarcinales;Methanosarcinaceae;Methanococcoides;
AR2-gi6	16325	AR2-gi6-gene_12	30.3	-1	6938	7432	164	5					VAINSPTNSQKNKKLVLIIGIPLVIGMGLFSQWYGEFNESLTTEYRFLTYAIGTGIIALFLHFFRDWKYVKNNLIILYLVSSLELLLLIMAPILSTFQIYMKEHSQEMLVLFTAGVLSWWIVTIIRTNNTSGKFAFAMSTQMYFGFIVMIGLFAWLVTLVNSTS
AR2-gi6	16325	AR2-gi6-gene_13	31.64	1	8019	8432	137	0	8e-69	90	ref|ZP_10117513.1|,hypothetical protein BD31_I1816 [Candidatus Nitrosopumilus salaria BD31] gb|EIJ66308.1| hypothetical protein BD31_I1816 [Candidatus Nitrosopumilus salaria BD31] ~hsp_evalue=8e-69 ~hsp_similarity=0.90 ~hsp_score=545 ~hsp_bits=214 ~hsp_length=137 ~hsp_to_query_len_ratio=100.00 ~hsp_to_hit_len_ratio=100.00	ref|ZP_10117513.1|,hypothetical protein BD31_I1816 [Candidatus Nitrosopumilus salaria BD31] gb|EIJ66308.1| hypothetical protein BD31_I1816 [Candidatus Nitrosopumilus salaria BD31] ~hsp_evalue=8e-69 ~hsp_similarity=0.90 ~hsp_score=545 ~hsp_bits=214 ~hsp_length=137 ~hsp_to_query_len_ratio=100.00 ~hsp_to_hit_len_ratio=100.00	MSTQSQTSDAFAMYKQNVQKYFENISKLTPQYFQSATELQNECMKTCQKTIDAAVSISQEFAKKSGINTEIPTSAKTAIVDTNKQIVQASTVNNQLVKTAIDTTVQNFKTFNDNVNAFAELNKNIIQTWITPFTQKN	Archaea;Thaumarchaeota;marine archaeal group 1;Nitrosopumilales;Nitrosopumilaceae;Nitrosopumilus;environmental samples;	Archaea;Thaumarchaeota;marine archaeal group 1;Nitrosopumilales;Nitrosopumilaceae;Nitrosopumilus;environmental samples;
AR2-gi6	16325	AR2-gi6-gene_14	39.68	1	8747	8872	41	0	7e-12	90	ref|ZP_10118890.1|,hypothetical protein BD31_I0875 [Candidatus Nitrosopumilus salaria BD31] gb|EIJ64931.1| hypothetical protein BD31_I0875 [Candidatus Nitrosopumilus salaria BD31] ~hsp_evalue=7e-12 ~hsp_similarity=0.90 ~hsp_score=149 ~hsp_bits=62.0 ~hsp_length=41 ~hsp_to_query_len_ratio=100.00 ~hsp_to_hit_len_ratio=100.00	ref|ZP_10118890.1|,hypothetical protein BD31_I0875 [Candidatus Nitrosopumilus salaria BD31] gb|EIJ64931.1| hypothetical protein BD31_I0875 [Candidatus Nitrosopumilus salaria BD31] ~hsp_evalue=7e-12 ~hsp_similarity=0.90 ~hsp_score=149 ~hsp_bits=62.0 ~hsp_length=41 ~hsp_to_query_len_ratio=100.00 ~hsp_to_hit_len_ratio=100.00	MVKGYWEKRFKKELVEEEDRLKQEVAEAVRKKLDELEKSES	Archaea;Thaumarchaeota;marine archaeal group 1;Nitrosopumilales;Nitrosopumilaceae;Nitrosopumilus;environmental samples;	Archaea;Thaumarchaeota;marine archaeal group 1;Nitrosopumilales;Nitrosopumilaceae;Nitrosopumilus;environmental samples;
AR2-gi6	16325	AR2-gi6-gene_15	31.62	1	8970	9551	193	0	7e-75	74	ref|YP_001582083.1|,hypothetical protein Nmar_0749 [Nitrosopumilus maritimus SCM1] gb|ABX12645.1| hypothetical protein Nmar_0749 [Nitrosopumilus maritimus SCM1] ~hsp_evalue=7e-75 ~hsp_similarity=0.74 ~hsp_score=596 ~hsp_bits=234 ~hsp_length=192 ~hsp_to_query_len_ratio=99.48 ~hsp_to_hit_len_ratio=100.00	ref|YP_001582083.1|,hypothetical protein Nmar_0749 [Nitrosopumilus maritimus SCM1] gb|ABX12645.1| hypothetical protein Nmar_0749 [Nitrosopumilus maritimus SCM1] ~hsp_evalue=7e-75 ~hsp_similarity=0.74 ~hsp_score=596 ~hsp_bits=234 ~hsp_length=192 ~hsp_to_query_len_ratio=99.48 ~hsp_to_hit_len_ratio=100.00	MVSQHEPNFEMHERERIVLETIKNNPELHHNALLKEIVPEYMAKTTFEKTRDSLLEKEVISVNNKGNMKFYLPVENYEEKLQHRIERNTNNSYHDLKLKIKKLDADYSHKDVDEKISIANSLLRNLILVDNGFTVLDSAKNPKKTLYHDEHLTIQQLIHHVFELIRKDNSCEIIFPTIVSNLGVLMPPTSLDK	Archaea;Thaumarchaeota;marine archaeal group 1;Nitrosopumilales;Nitrosopumilaceae;Nitrosopumilus;	Archaea;Thaumarchaeota;marine archaeal group 1;Nitrosopumilales;Nitrosopumilaceae;Nitrosopumilus;
AR2-gi6	16325	AR2-gi6-gene_16	29.39	1	9596	9823	75	0	3e-40	96	ref|ZP_10118908.1|,hypothetical protein BD31_I0872 [Candidatus Nitrosopumilus salaria BD31] gb|EIJ64949.1| hypothetical protein BD31_I0872 [Candidatus Nitrosopumilus salaria BD31] ~hsp_evalue=3e-40 ~hsp_similarity=0.96 ~hsp_score=344 ~hsp_bits=137 ~hsp_length=75 ~hsp_to_query_len_ratio=100.00 ~hsp_to_hit_len_ratio=100.00	ref|ZP_10118908.1|,hypothetical protein BD31_I0872 [Candidatus Nitrosopumilus salaria BD31] gb|EIJ64949.1| hypothetical protein BD31_I0872 [Candidatus Nitrosopumilus salaria BD31] ~hsp_evalue=3e-40 ~hsp_similarity=0.96 ~hsp_score=344 ~hsp_bits=137 ~hsp_length=75 ~hsp_to_query_len_ratio=100.00 ~hsp_to_hit_len_ratio=100.00	MGLLYTKFYMDFDDDEWKQISNNPIVFQTIKNDVILEIEDTSHKSYKINFKQGGKLNMFRVTGKFRLTWDDDDVV	Archaea;Thaumarchaeota;marine archaeal group 1;Nitrosopumilales;Nitrosopumilaceae;Nitrosopumilus;environmental samples;	Archaea;Thaumarchaeota;marine archaeal group 1;Nitrosopumilales;Nitrosopumilaceae;Nitrosopumilus;environmental samples;
AR2-gi6	16325	AR2-gi6-gene_17	26.41	1	9861	10091	76	0	1e-29	84	ref|ZP_10118861.1|,hypothetical protein BD31_I0871 [Candidatus Nitrosopumilus salaria BD31] gb|EIJ64902.1| hypothetical protein BD31_I0871 [Candidatus Nitrosopumilus salaria BD31] ~hsp_evalue=1e-29 ~hsp_similarity=0.84 ~hsp_score=273 ~hsp_bits=109 ~hsp_length=76 ~hsp_to_query_len_ratio=100.00 ~hsp_to_hit_len_ratio=100.00	ref|ZP_10118861.1|,hypothetical protein BD31_I0871 [Candidatus Nitrosopumilus salaria BD31] gb|EIJ64902.1| hypothetical protein BD31_I0871 [Candidatus Nitrosopumilus salaria BD31] ~hsp_evalue=1e-29 ~hsp_similarity=0.84 ~hsp_score=273 ~hsp_bits=109 ~hsp_length=76 ~hsp_to_query_len_ratio=100.00 ~hsp_to_hit_len_ratio=100.00	MALEEEIKIILNNFENTSTEKFLGVLNQIKPHFKNEIISDYLQGKIQNIEDSAEEFEKKKQCKALLPYFDWYLQGL	Archaea;Thaumarchaeota;marine archaeal group 1;Nitrosopumilales;Nitrosopumilaceae;Nitrosopumilus;environmental samples;	Archaea;Thaumarchaeota;marine archaeal group 1;Nitrosopumilales;Nitrosopumilaceae;Nitrosopumilus;environmental samples;
AR2-gi6	16325	AR2-gi6-gene_18	31.92	-1	10094	10519	141	0	5e-51	70	ref|YP_001582086.1|,hypothetical protein Nmar_0752 [Nitrosopumilus maritimus SCM1] gb|ABX12648.1| hypothetical protein Nmar_0752 [Nitrosopumilus maritimus SCM1] ~hsp_evalue=5e-51 ~hsp_similarity=0.70 ~hsp_score=428 ~hsp_bits=169 ~hsp_length=141 ~hsp_to_query_len_ratio=100.00 ~hsp_to_hit_len_ratio=100.00	ref|YP_001582086.1|,hypothetical protein Nmar_0752 [Nitrosopumilus maritimus SCM1] gb|ABX12648.1| hypothetical protein Nmar_0752 [Nitrosopumilus maritimus SCM1] ~hsp_evalue=5e-51 ~hsp_similarity=0.70 ~hsp_score=428 ~hsp_bits=169 ~hsp_length=141 ~hsp_to_query_len_ratio=100.00 ~hsp_to_hit_len_ratio=100.00	MSEKIWLGGIYIKEEGGYEIILKSLNHYKNRLKTLNDSPELKDSAAMFASVLNQQARKTVPKINEVIVKIHDGLEDIQVMNDLQEEKQFLEKALTCYESDIHKAEDTGHEYFVNLVGDMLRAREDLRTIRTALEKIRNFSE	Archaea;Thaumarchaeota;marine archaeal group 1;Nitrosopumilales;Nitrosopumilaceae;Nitrosopumilus;	Archaea;Thaumarchaeota;marine archaeal group 1;Nitrosopumilales;Nitrosopumilaceae;Nitrosopumilus;
AR2-gi6	16325	AR2-gi6-gene_19	37.33	-1	10808	11032	74	2	1e-21	88	ref|ZP_10118888.1|,hypothetical protein BD31_I0869 [Candidatus Nitrosopumilus salaria BD31] gb|EIJ64929.1| hypothetical protein BD31_I0869 [Candidatus Nitrosopumilus salaria BD31] ~hsp_evalue=1e-21 ~hsp_similarity=0.88 ~hsp_score=219 ~hsp_bits=89.0 ~hsp_length=57 ~hsp_to_query_len_ratio=77.03 ~hsp_to_hit_len_ratio=93.44	ref|ZP_10118888.1|,hypothetical protein BD31_I0869 [Candidatus Nitrosopumilus salaria BD31] gb|EIJ64929.1| hypothetical protein BD31_I0869 [Candidatus Nitrosopumilus salaria BD31] ~hsp_evalue=1e-21 ~hsp_similarity=0.88 ~hsp_score=219 ~hsp_bits=89.0 ~hsp_length=57 ~hsp_to_query_len_ratio=77.03 ~hsp_to_hit_len_ratio=93.44	MKMGIVIAITGIVMFSSGLVMFYSIELGQTDPFLRFIKNTGTFVGISGMGVFLAGVLLYLINKNEPSLKEHSGV	Archaea;Thaumarchaeota;marine archaeal group 1;Nitrosopumilales;Nitrosopumilaceae;Nitrosopumilus;environmental samples;	Archaea;Thaumarchaeota;marine archaeal group 1;Nitrosopumilales;Nitrosopumilaceae;Nitrosopumilus;environmental samples;
AR2-gi6	16325	AR2-gi6-gene_20	34.42	1	11133	11963	276	2	1e-104	74	ref|ZP_10117633.1|,copper binding protein plastocyanin/azurin family [Candidatus Nitrosopumilus salaria BD31] gb|EIJ66175.1| copper binding protein plastocyanin/azurin family [Candidatus Nitrosopumilus salaria BD31] ~hsp_evalue=1e-104 ~hsp_similarity=0.74 ~hsp_score=809 ~hsp_bits=316 ~hsp_length=254 ~hsp_to_query_len_ratio=92.03 ~hsp_to_hit_len_ratio=89.49	ref|ZP_10117633.1|,copper binding protein plastocyanin/azurin family [Candidatus Nitrosopumilus salaria BD31] gb|EIJ66175.1| copper binding protein plastocyanin/azurin family [Candidatus Nitrosopumilus salaria BD31] ~hsp_evalue=1e-104 ~hsp_similarity=0.74 ~hsp_score=809 ~hsp_bits=316 ~hsp_length=254 ~hsp_to_query_len_ratio=92.03 ~hsp_to_hit_len_ratio=89.49	MNHLFVFLVIALLFTIPLSVEIFAQTEYEIKIPSGASDPNAPFFWSEKSTGVTTGEITIYPGDSVTWKNADTAFHTITSVSASSIETGDFEVDGLFDSGFFTAGKSYTRQFNELGDFYYYCSIHPYMNGVVHVIKNPGSVKTIDRVASGYSDDGLGFNIKYILDTNLQNTVHINPDEKSLTFTISGDTESEQLILILPPELIENPNTAWVDGDMTNFETEDTTTGTKLIIPISPNSKEIKIMGSQVIPEFGQITVMILGVSIVSVIILSQRTRIRI	Archaea;Thaumarchaeota;marine archaeal group 1;Nitrosopumilales;Nitrosopumilaceae;Nitrosopumilus;environmental samples;	Archaea;Thaumarchaeota;marine archaeal group 1;Nitrosopumilales;Nitrosopumilaceae;Nitrosopumilus;environmental samples;
AR2-gi6	16325	AR2-gi6-gene_21	29.24	1	12106	13548	480	0	1e-133	68	ref|YP_001582088.1|,hypothetical protein Nmar_0754 [Nitrosopumilus maritimus SCM1] gb|ABX12650.1| hypothetical protein Nmar_0754 [Nitrosopumilus maritimus SCM1] ~hsp_evalue=1e-133 ~hsp_similarity=0.68 ~hsp_score=1039 ~hsp_bits=404 ~hsp_length=431 ~hsp_to_query_len_ratio=88.33 ~hsp_to_hit_len_ratio=87.42	ref|YP_001582088.1|,hypothetical protein Nmar_0754 [Nitrosopumilus maritimus SCM1] gb|ABX12650.1| hypothetical protein Nmar_0754 [Nitrosopumilus maritimus SCM1] ~hsp_evalue=1e-133 ~hsp_similarity=0.68 ~hsp_score=1039 ~hsp_bits=404 ~hsp_length=431 ~hsp_to_query_len_ratio=88.33 ~hsp_to_hit_len_ratio=87.42	MTGLKHLSLSQTIQKVDALIDNGNGDAGRLYHILEFLKNNKPLYRSDKIYLENKLNASFSVEDEPEEENPLLPKIKELIDSGNGDLGRLQSIYDAVASNKPLYYSDSLYLESKLNSQNNVHVVESSSEIYGDDALPTSPKITIEPENPKKIQGTMPKGWSVEARPEELEKITKDILDEEKKIKNQQKINEEINHQRSNLSHLISHRKEYEEKITKEKSLLESQIKEERIKIETQTKLSNEIIAQKEELEKVKKDRASIIKKIDSEKTKISRELLSQKRQLAQAQLEQEKIEKQVTREQELLAKMASEQKLRLLEQAQIAHEIKSRQAELEKTKQDYDEIVSQVKEEKAKFAESEKLKKLIKSQEQELIIAKENRLDLINTIAKEKELILKKTEEEKLKL…	Archaea;Thaumarchaeota;marine archaeal group 1;Nitrosopumilales;Nitrosopumilaceae;Nitrosopumilus;	Archaea;Thaumarchaeota;marine archaeal group 1;Nitrosopumilales;Nitrosopumilaceae;Nitrosopumilus;
AR2-gi6	16325	AR2-gi6-gene_22	31.72	-1	13549	14166	205	0	9e-97	83	ref|YP_001582089.1|,O methyltransferase family protein [Nitrosopumilus maritimus SCM1] gb|ABX12651.1| O methyltransferase family 3 [Nitrosopumilus maritimus SCM1] ~hsp_evalue=9e-97 ~hsp_similarity=0.83 ~hsp_score=743 ~hsp_bits=290 ~hsp_length=205 ~hsp_to_query_len_ratio=100.00 ~hsp_to_hit_len_ratio=100.00	ref|YP_001582089.1|,O methyltransferase family protein [Nitrosopumilus maritimus SCM1] gb|ABX12651.1| O methyltransferase family 3 [Nitrosopumilus maritimus SCM1] ~hsp_evalue=9e-97 ~hsp_similarity=0.83 ~hsp_score=743 ~hsp_bits=290 ~hsp_length=205 ~hsp_to_query_len_ratio=100.00 ~hsp_to_hit_len_ratio=100.00	MNNSISNVLKELEKQSSLEKSRRVDVPQKDRMLAITKETGEFLDMILRLKKAKYMLEVGTSVGYSAIWCAEAISENSGKIITIEKNPDKIKRAYENFQKAEVTDIVTIKEGTAINILKELNMKEENKDFFDFVLIDADKENIIEYFDLILPMASTGGIIITDNMLYPEKYRADMKKFSDYLKVNPNVRTTTLPIGNGEEITIKIK	Archaea;Thaumarchaeota;marine archaeal group 1;Nitrosopumilales;Nitrosopumilaceae;Nitrosopumilus;	Archaea;Thaumarchaeota;marine archaeal group 1;Nitrosopumilales;Nitrosopumilaceae;Nitrosopumilus;
AR2-gi6	16325	AR2-gi6-gene_23	29.63	1	14267	14644	125	0	5e-66	94	ref|YP_001582090.1|,hypothetical protein Nmar_0756 [Nitrosopumilus maritimus SCM1] gb|ABX12652.1| hypothetical protein Nmar_0756 [Nitrosopumilus maritimus SCM1] ~hsp_evalue=5e-66 ~hsp_similarity=0.94 ~hsp_score=524 ~hsp_bits=206 ~hsp_length=109 ~hsp_to_query_len_ratio=87.20 ~hsp_to_hit_len_ratio=87.20	ref|YP_001582090.1|,hypothetical protein Nmar_0756 [Nitrosopumilus maritimus SCM1] gb|ABX12652.1| hypothetical protein Nmar_0756 [Nitrosopumilus maritimus SCM1] ~hsp_evalue=5e-66 ~hsp_similarity=0.94 ~hsp_score=524 ~hsp_bits=206 ~hsp_length=109 ~hsp_to_query_len_ratio=87.20 ~hsp_to_hit_len_ratio=87.20	MATKKVDLLDIVQKILKLDSKMRFAAIIDAKGNIREGIMKTGKTSLKSQKEEEHFCKQVAERRSMRKEFDSSLGKVRYVHVEREKVSQMVIYTKRNIIYFTMEPEMPINTKIRLITKIKKITADL	Archaea;Thaumarchaeota;marine archaeal group 1;Nitrosopumilales;Nitrosopumilaceae;Nitrosopumilus;	Archaea;Thaumarchaeota;marine archaeal group 1;Nitrosopumilales;Nitrosopumilaceae;Nitrosopumilus;
AR2-gi6	16325	AR2-gi6-gene_24	26.67	1	14673	15062	129	0	3e-48	83	ref|ZP_10118887.1|,hypothetical protein BD31_I0864 [Candidatus Nitrosopumilus salaria BD31] gb|EIJ64928.1| hypothetical protein BD31_I0864 [Candidatus Nitrosopumilus salaria BD31] ~hsp_evalue=3e-48 ~hsp_similarity=0.83 ~hsp_score=405 ~hsp_bits=160 ~hsp_length=103 ~hsp_to_query_len_ratio=79.84 ~hsp_to_hit_len_ratio=100.00	ref|ZP_10118887.1|,hypothetical protein BD31_I0864 [Candidatus Nitrosopumilus salaria BD31] gb|EIJ64928.1| hypothetical protein BD31_I0864 [Candidatus Nitrosopumilus salaria BD31] ~hsp_evalue=3e-48 ~hsp_similarity=0.83 ~hsp_score=405 ~hsp_bits=160 ~hsp_length=103 ~hsp_to_query_len_ratio=79.84 ~hsp_to_hit_len_ratio=100.00	MNSYKYLGDSKMFEYDKYYRECQQQNKPFIKAKINPLHKNYFVQIDLMTCNYELSNSEQTSIKKLVKNEIDYVNSNSNYDFQGFSIDEELAWFDGISSEHLDEFCNALYDLAQKKIIVKTVLNFSRFYQ	Archaea;Thaumarchaeota;marine archaeal group 1;Nitrosopumilales;Nitrosopumilaceae;Nitrosopumilus;environmental samples;	Archaea;Thaumarchaeota;marine archaeal group 1;Nitrosopumilales;Nitrosopumilaceae;Nitrosopumilus;environmental samples;
AR2-gi6	16325	AR2-gi6-gene_25	31.53	-1	15025	15246	73	0	4e-26	81	ref|ZP_10118895.1|,hypothetical protein BD31_I0863 [Candidatus Nitrosopumilus salaria BD31] gb|EIJ64936.1| hypothetical protein BD31_I0863 [Candidatus Nitrosopumilus salaria BD31] ~hsp_evalue=4e-26 ~hsp_similarity=0.81 ~hsp_score=249 ~hsp_bits=100 ~hsp_length=68 ~hsp_to_query_len_ratio=93.15 ~hsp_to_hit_len_ratio=100.00	ref|ZP_10118895.1|,hypothetical protein BD31_I0863 [Candidatus Nitrosopumilus salaria BD31] gb|EIJ64936.1| hypothetical protein BD31_I0863 [Candidatus Nitrosopumilus salaria BD31] ~hsp_evalue=4e-26 ~hsp_similarity=0.81 ~hsp_score=249 ~hsp_bits=100 ~hsp_length=68 ~hsp_to_query_len_ratio=93.15 ~hsp_to_hit_len_ratio=100.00	MKVNGMATPTEKNHNKHLDLLHDYKIHLVKYIEALERIDKQSEFAKEWNKSTIRERREEIQIIDKILKNLIRF	Archaea;Thaumarchaeota;marine archaeal group 1;Nitrosopumilales;Nitrosopumilaceae;Nitrosopumilus;environmental samples;	Archaea;Thaumarchaeota;marine archaeal group 1;Nitrosopumilales;Nitrosopumilaceae;Nitrosopumilus;environmental samples;
AR2-gi6	16325	AR2-gi6-gene_26	33.76	-1	15215	15451	78	0	6e-33	88	ref|ZP_10118889.1|,hypothetical protein BD31_I0862 [Candidatus Nitrosopumilus salaria BD31] gb|EIJ64930.1| hypothetical protein BD31_I0862 [Candidatus Nitrosopumilus salaria BD31] ~hsp_evalue=6e-33 ~hsp_similarity=0.88 ~hsp_score=296 ~hsp_bits=118 ~hsp_length=77 ~hsp_to_query_len_ratio=98.72 ~hsp_to_hit_len_ratio=100.00	ref|ZP_10118889.1|,hypothetical protein BD31_I0862 [Candidatus Nitrosopumilus salaria BD31] gb|EIJ64930.1| hypothetical protein BD31_I0862 [Candidatus Nitrosopumilus salaria BD31] ~hsp_evalue=6e-33 ~hsp_similarity=0.88 ~hsp_score=296 ~hsp_bits=118 ~hsp_length=77 ~hsp_to_query_len_ratio=98.72 ~hsp_to_hit_len_ratio=100.00	MLDVKKEDISEESKKNHISYYKSLCRVISDIQKEREVEREPAIKNHLEKRIEAMEKDKKRIRDMFPDINEGEWDGYTN	Archaea;Thaumarchaeota;marine archaeal group 1;Nitrosopumilales;Nitrosopumilaceae;Nitrosopumilus;environmental samples;	Archaea;Thaumarchaeota;marine archaeal group 1;Nitrosopumilales;Nitrosopumilaceae;Nitrosopumilus;environmental samples;
AR2-gi6	16325	AR2-gi6-gene_27	32.08	-1	15586	15825	79	2					MIHGAPKYVMIAFFALGVLFVGFSFWALFLTDIPQEQFLEDPRFEEEYTKYYEWNILFGSGLIGVGWIIAFLGRKMTRK
AR2-gi6	16325	AR2-gi6-gene_28	36.87	1	15930	16325	131	0	4e-69	88	ref|ZP_10118892.1|,hypothetical protein BD31_I0895 [Candidatus Nitrosopumilus salaria BD31] gb|EIJ64933.1| hypothetical protein BD31_I0895 [Candidatus Nitrosopumilus salaria BD31] ~hsp_evalue=4e-69 ~hsp_similarity=0.88 ~hsp_score=545 ~hsp_bits=214 ~hsp_length=131 ~hsp_to_query_len_ratio=100.00 ~hsp_to_hit_len_ratio=100.00	ref|ZP_10118892.1|,hypothetical protein BD31_I0895 [Candidatus Nitrosopumilus salaria BD31] gb|EIJ64933.1| hypothetical protein BD31_I0895 [Candidatus Nitrosopumilus salaria BD31] ~hsp_evalue=4e-69 ~hsp_similarity=0.88 ~hsp_score=545 ~hsp_bits=214 ~hsp_length=131 ~hsp_to_query_len_ratio=100.00 ~hsp_to_hit_len_ratio=100.00	MSDKEFPIEDIKNKIANILLEPEIRFCGLIDNTGELVAGDMKAGLVPFETDARRKQMYQELAHRVANRTGFDANLGRVKYSSSRREKVVMMSFPIGKYIVLVIAEPGVNIDRLGWKIIDKLGNQWSEFHGF	Archaea;Thaumarchaeota;marine archaeal group 1;Nitrosopumilales;Nitrosopumilaceae;Nitrosopumilus;environmental samples;	Archaea;Thaumarchaeota;marine archaeal group 1;Nitrosopumilales;Nitrosopumilaceae;Nitrosopumilus;environmental samples;
GID_ID=AR2-gi7	LENGTH=49001	GC=32.90
id	length	GI_locus_tag	gc_perc	strand	start	end	proteinlength	predhel	evalue	similarity	product	besthit_nr	sequence	taxonomy1	taxonomy2
AR2-gi7	49001	AR2-gi7-gene_1	36.67	1	1	120	39	0	3e-10	77	ref|ZP_10117939.1|,hypothetical protein BD31_I0125 [Candidatus Nitrosopumilus salaria BD31] gb|EIJ65996.1| hypothetical protein BD31_I0125 [Candidatus Nitrosopumilus salaria BD31] ~hsp_evalue=3e-10 ~hsp_similarity=0.77 ~hsp_score=137 ~hsp_bits=57.4 ~hsp_length=39 ~hsp_to_query_len_ratio=100.00 ~hsp_to_hit_len_ratio=100.00	ref|ZP_10117939.1|,hypothetical protein BD31_I0125 [Candidatus Nitrosopumilus salaria BD31] gb|EIJ65996.1| hypothetical protein BD31_I0125 [Candidatus Nitrosopumilus salaria BD31] ~hsp_evalue=3e-10 ~hsp_similarity=0.77 ~hsp_score=137 ~hsp_bits=57.4 ~hsp_length=39 ~hsp_to_query_len_ratio=100.00 ~hsp_to_hit_len_ratio=100.00	MEKKKEEKEAYATDDPTNTTAEEQENMAKEAIKKFKSLG	Archaea;Thaumarchaeota;marine archaeal group 1;Nitrosopumilales;Nitrosopumilaceae;Nitrosopumilus;environmental samples;	Archaea;Thaumarchaeota;marine archaeal group 1;Nitrosopumilales;Nitrosopumilaceae;Nitrosopumilus;environmental samples;
AR2-gi7	49001	AR2-gi7-gene_2	37.04	-1	485	916	143	1					MKTRLLVIVVLIVVGSVATIVVAEIYRGQIDWKERVGELVDENRRIEVAPTNDPKDSFPEKYDAVIEGSIQICMGHKGYPQRSQCVIEVNSYIKFDGQRTEQFTALVYDATLIPEPNTKAVFGLKYHPDENYYEIVETGFSRK
AR2-gi7	49001	AR2-gi7-gene_3	38.55	-1	986	1675	229	0	3e-07	68		ref|YP_001582483.1|,hypothetical protein Nmar_1149 [Nitrosopumilus maritimus SCM1] gb|ABX13045.1| hypothetical protein Nmar_1149 [Nitrosopumilus maritimus SCM1] ~hsp_evalue=3e-07 ~hsp_similarity=0.68 ~hsp_score=136 ~hsp_bits=57.0 ~hsp_length=56 ~hsp_to_query_len_ratio=23.58 ~hsp_to_hit_len_ratio=22.71	MFNIPNYAIISIDSSEQTPLNIDEFIHNFFAVIGNHNDTSYQYLQIGLPSGSGYPSYLLDLRNDTKKFRGEFYHDYENIAVLIESDTKINSLSDDSYKRFFTGNTQDITHDRQTYAPGNYTFGAMLLKSSKPNWVSNEECVIRVDWPFTINQEGNTATGQPTINIGKLLDVTEDFAPLKQHKAGVFAIDCKPGLRLIFKTTDDSGNKVPACVTLDTQKKLIERGWGQLR		Archaea;Thaumarchaeota;marine archaeal group 1;Nitrosopumilales;Nitrosopumilaceae;Nitrosopumilus;
AR2-gi7	49001	AR2-gi7-gene_4	37.36	-1	2021	3835	604	10	0	72	ref|ZP_10118461.1|,CBS domain pair protein [Candidatus Nitrosopumilus salaria BD31] gb|EIJ65309.1| CBS domain pair protein [Candidatus Nitrosopumilus salaria BD31] ~hsp_evalue=0.0 ~hsp_similarity=0.72 ~hsp_score=1624 ~hsp_bits=630 ~hsp_length=601 ~hsp_to_query_len_ratio=99.34 ~hsp_to_hit_len_ratio=99.17	ref|ZP_10118461.1|,CBS domain pair protein [Candidatus Nitrosopumilus salaria BD31] gb|EIJ65309.1| CBS domain pair protein [Candidatus Nitrosopumilus salaria BD31] ~hsp_evalue=0.0 ~hsp_similarity=0.72 ~hsp_score=1624 ~hsp_bits=630 ~hsp_length=601 ~hsp_to_query_len_ratio=99.34 ~hsp_to_hit_len_ratio=99.17	MSHANQNPIRGILDRDVSQHMNTTFLKLLDSTLMTVACGVMQKNDKDEIIVVNNNDTPIGIVTDQDILQKIGEAHANPNKTRLEDIMTFPLVGVKHDDTLSKALNIMRNNNLKKLVVTGQDDKIIGMIYHRTITSLIQQKVASTSSTNYSLRAILWNLGTVTQFAGVLMLIPSILATILNETEVATGVFLMSALLLITGFFLNAYGDKHPLNLRGSAIMVLASFFILVLFGTIPYLYVSPYGQSSFADLFANSFFSSASSFTTAGVTLFSTPEDLPDSFTFYRSFSQFVGGLSFIYLIMTAFYPESKLVTMRGFISGKIPKLRELFATITIVFSIYAVIIAMLMFYFGERNIVDDFSIAMSVLSTGGFMPDSAILETLTLPEYFVLMGGMILGTLPFGL…	Archaea;Thaumarchaeota;marine archaeal group 1;Nitrosopumilales;Nitrosopumilaceae;Nitrosopumilus;environmental samples;	Archaea;Thaumarchaeota;marine archaeal group 1;Nitrosopumilales;Nitrosopumilaceae;Nitrosopumilus;environmental samples;
AR2-gi7	49001	AR2-gi7-gene_5	31.58	1	3968	4195	75	0	2e-19	75	ref|ZP_08668128.1|,hypothetical protein MY1_1100 [Candidatus Nitrosoarchaeum koreensis MY1] gb|EGP93860.1| hypothetical protein MY1_1100 [Candidatus Nitrosoarchaeum koreensis MY1] ~hsp_evalue=5e-16 ~hsp_similarity=0.71 ~hsp_score=182 ~hsp_bits=74.7 ~hsp_length=75 ~hsp_to_query_len_ratio=100.00 ~hsp_to_hit_len_ratio=97.37	ref|ZP_10118346.1|,response regulator receiver domain protein [Candidatus Nitrosopumilus salaria BD31] gb|EIJ65488.1| response regulator receiver domain protein [Candidatus Nitrosopumilus salaria BD31] ~hsp_evalue=2e-19 ~hsp_similarity=0.75 ~hsp_score=213 ~hsp_bits=86.7 ~hsp_length=75 ~hsp_to_query_len_ratio=100.00 ~hsp_to_hit_len_ratio=36.45	MAFKVQYRFKEDDKVYTCFLTFEQYMNFKKLPIIQECIVLKKNQKADYEEYMKEMQKAINLLAKNDTSHIHNLSE	Bacteria;Tenericutes;Mollicutes;Acholeplasmatales;Acholeplasmataceae;Candidatus Phytoplasma;	Archaea;Thaumarchaeota;marine archaeal group 1;Nitrosopumilales;Nitrosopumilaceae;Nitrosopumilus;environmental samples;
AR2-gi7	49001	AR2-gi7-gene_6	35.62	-1	4247	4858	203	0	1e-109	90	ref|ZP_10118302.1|,hypothetical protein BD31_I0729 [Candidatus Nitrosopumilus salaria BD31] gb|EIJ65444.1| hypothetical protein BD31_I0729 [Candidatus Nitrosopumilus salaria BD31] ~hsp_evalue=1e-109 ~hsp_similarity=0.90 ~hsp_score=824 ~hsp_bits=322 ~hsp_length=202 ~hsp_to_query_len_ratio=99.51 ~hsp_to_hit_len_ratio=98.06	ref|ZP_10118302.1|,hypothetical protein BD31_I0729 [Candidatus Nitrosopumilus salaria BD31] gb|EIJ65444.1| hypothetical protein BD31_I0729 [Candidatus Nitrosopumilus salaria BD31] ~hsp_evalue=1e-109 ~hsp_similarity=0.90 ~hsp_score=824 ~hsp_bits=322 ~hsp_length=202 ~hsp_to_query_len_ratio=99.51 ~hsp_to_hit_len_ratio=98.06	MTEIDQLFAAALEKTIQENLGDTTFHSIQNRLFEKYGISITQSIKEFEKLDSVLTEFFGSGAKGLEKKFLDCICSIKSKKDMAEKRFTILNPSINQSILKAFSDDEMSKILNASIGEPWTIAEILEKLDIPKTSGYRKINALIAEGLLIKAGQTFTENRRSVDKFKSLFDNVNIDFNNKVTVNVQFTPEVVMKSSILQTIYGK	Archaea;Thaumarchaeota;marine archaeal group 1;Nitrosopumilales;Nitrosopumilaceae;Nitrosopumilus;environmental samples;	Archaea;Thaumarchaeota;marine archaeal group 1;Nitrosopumilales;Nitrosopumilaceae;Nitrosopumilus;environmental samples;
AR2-gi7	49001	AR2-gi7-gene_7	32.34	-1	4855	5460	201	0	3e-69	74	ref|ZP_10118346.1|,response regulator receiver domain protein [Candidatus Nitrosopumilus salaria BD31] gb|EIJ65488.1| response regulator receiver domain protein [Candidatus Nitrosopumilus salaria BD31] ~hsp_evalue=3e-69 ~hsp_similarity=0.74 ~hsp_score=560 ~hsp_bits=220 ~hsp_length=201 ~hsp_to_query_len_ratio=99.50 ~hsp_to_hit_len_ratio=99.01	ref|ZP_10118346.1|,response regulator receiver domain protein [Candidatus Nitrosopumilus salaria BD31] gb|EIJ65488.1| response regulator receiver domain protein [Candidatus Nitrosopumilus salaria BD31] ~hsp_evalue=3e-69 ~hsp_similarity=0.74 ~hsp_score=560 ~hsp_bits=220 ~hsp_length=201 ~hsp_to_query_len_ratio=99.50 ~hsp_to_hit_len_ratio=99.01	MVNCIVIDDDQYILGMFCDFLDVLKIDVLATGSNGKDAVELYEKHAPDIVFTDLAMPEYDGVYAVENIKDKNPNAKIIVVTANSNDCKTDLFELINIPVISKPFSMNVLKQTIEDVSKTEISMPASFEIKYKFKDDYDSYSCKVNYEQYRNFKKLDIIEKCEIINSNNKNIQSDNEMQKALDLASQNNTSKIRDLSKVVTT	Archaea;Thaumarchaeota;marine archaeal group 1;Nitrosopumilales;Nitrosopumilaceae;Nitrosopumilus;environmental samples;	Archaea;Thaumarchaeota;marine archaeal group 1;Nitrosopumilales;Nitrosopumilaceae;Nitrosopumilus;environmental samples;
AR2-gi7	49001	AR2-gi7-gene_8	25.64	-1	5645	5800	51	0					MTDEIIKNIEKFGLKINHLLDKMNEKELKDIHQAIIEYEENKHNFHYTDYM
AR2-gi7	49001	AR2-gi7-gene_9	36.06	-1	6130	7485	451	0	2e-09	76		ref|YP_001582483.1|,hypothetical protein Nmar_1149 [Nitrosopumilus maritimus SCM1] gb|ABX13045.1| hypothetical protein Nmar_1149 [Nitrosopumilus maritimus SCM1] ~hsp_evalue=2e-09 ~hsp_similarity=0.76 ~hsp_score=159 ~hsp_bits=65.9 ~hsp_length=49 ~hsp_to_query_len_ratio=10.86 ~hsp_to_hit_len_ratio=21.40	MILAGIGFLLIFSVPESFAEDSFNGYSSVDPPISEVVAGQSSVMNIRFWYTSGPYAMENFAPVLEVSPFSARQFVKVDVDSIGITQGQIKRIPITLNVDPHIEHDKIFLSISYVGHHFQTDELQKSSWNDQVVLNIKDRLVPEPEQDKGRVINENCEPGTTFQDGICVVSEQTVKTNSTGIWGHVVEIPSTSPLKQLQSGIPVDEIQCKDGLVQIFKKSDNSPACVTPETKEKLIERGWAILTPKEILYDIEKILDEKDCVGFGRWLDEHATGNFNENLLIFDLPIPYELSQTIRDSILYCVENDSGGFFYLNTKHFIDFDKLEKDSSKPYPIEEKYRERYNLEIVGLKDEYMLGEEYSFYFVISGYGHECAGINLSYPDEDGKLQGWAQMPLCDPNVP…		Archaea;Thaumarchaeota;marine archaeal group 1;Nitrosopumilales;Nitrosopumilaceae;Nitrosopumilus;
AR2-gi7	49001	AR2-gi7-gene_10	34.68	-1	7572	8165	197	0					LIAIIIVSFFAGTIATGSIAFATEEQKGQPFEAIWDAIHNLQDRVFALENNHPPAISCENQLSLAKVSDFQVSEECITGYDLVVSIDGPDKVLRGETGTYTVSVTNNGPENVSDVTVLLSFDSNGFYFSDVPDFCELGWTFSMRNCTFGELNADQTSSFTFDLTNSQGDITYLTVQVSDTIIPEMSENNQDSIRVSR
AR2-gi7	49001	AR2-gi7-gene_11	37.5	-1	8589	10292	567	1	1e-148	79		ref|ZP_08668385.1|,hypothetical protein MY1_1361 [Candidatus Nitrosoarchaeum koreensis MY1] gb|EGP94117.1| hypothetical protein MY1_1361 [Candidatus Nitrosoarchaeum koreensis MY1] ~hsp_evalue=1e-148 ~hsp_similarity=0.79 ~hsp_score=1132 ~hsp_bits=440 ~hsp_length=344 ~hsp_to_query_len_ratio=60.67 ~hsp_to_hit_len_ratio=96.90	MTSVLLTFTFSQVASAESFQDKANFASSLEETLGHFWALEQNLDDKNAELALIHATHPIAELYDSMKPVLKASDPNLDAQVQQTLMELQNKANTKVSRAQAQQAIDDAKGVVAIARSTVVGDELSNETAFKVELIKVLLDTSVAEYGEAVSDGIIGEMAEFQDGSAFVWRSQQIFNEIESDIDQHMAEEIEELYIDLWAAYDARADPSQVAIIVNGILHELDETNESRIEFASSLEETLGHFWALEQNLDDKNAELALIHATHPIAELYDSMKPVLKASDPNLDAQVQQTLMELQNKANTKVSRAQAQQAIDDAKGVVAIARSTVVGDYLSNDINTKLVLMKVLLDTSVAEYGEAVSDGIIGEMAEFQDGSAFVWRSQQIFNEIESDIDQHMAEEIEEL…		Bacteria;Tenericutes;Mollicutes;Acholeplasmatales;Acholeplasmataceae;Candidatus Phytoplasma;
AR2-gi7	49001	AR2-gi7-gene_12	34.56	-1	10430	12547	705	0	0	84	ref|ZP_08668023.1|,N methylhydantoinase A/acetone carboxylase beta subunit [Candidatus Nitrosoarchaeum koreensis MY1] gb|EGP93755.1| N methylhydantoinase A/acetone carboxylase beta subunit [Candidatus Nitrosoarchaeum koreensis MY1] ~hsp_evalue=0.0 ~hsp_similarity=0.84 ~hsp_score=2644 ~hsp_bits=1023 ~hsp_length=704 ~hsp_to_query_len_ratio=99.72 ~hsp_to_hit_len_ratio=99.86	ref|ZP_08668023.1|,N methylhydantoinase A/acetone carboxylase beta subunit [Candidatus Nitrosoarchaeum koreensis MY1] gb|EGP93755.1| N methylhydantoinase A/acetone carboxylase beta subunit [Candidatus Nitrosoarchaeum koreensis MY1] ~hsp_evalue=0.0 ~hsp_similarity=0.84 ~hsp_score=2644 ~hsp_bits=1023 ~hsp_length=704 ~hsp_to_query_len_ratio=99.72 ~hsp_to_hit_len_ratio=99.86	MSNDQRVRIGIDVGGTFTKAVAIDVKTGSIISKSTVPTTHSSEKGVSEGIVQTISNILNDSEIELENIELISHSTTQAINALLESDTSKVGIIAMGVGPEKKDVVKRTNLQDTKINFNQDISTCHAFLDTSHLISEEEVKTTIKNLQNKGAKVIVATESFGVDDPSNELFVMKNAADLNIPSTASHEISGTYGLEIRTLTGAINASVLPKTFQVANFVEQAIREAGINAPLMIMKGDGGVTSMDTFKTRPVLTILSGPAASVAGALLHLKVTNGIFVEVGGTSTNICIIKNGKPEFQYVTIKDHPTCVRSMDVRILGVAGGSMIQLKDNRVWKVGPRSAHIAGLKYSCFADPDELKNGKITMIRPKENDDEYVAIECKSGLYAITNTCAANALGMIDKN…	Bacteria;Tenericutes;Mollicutes;Acholeplasmatales;Acholeplasmataceae;Candidatus Phytoplasma;	Bacteria;Tenericutes;Mollicutes;Acholeplasmatales;Acholeplasmataceae;Candidatus Phytoplasma;
AR2-gi7	49001	AR2-gi7-gene_13	32.12	-1	12537	14837	766	7	0	72	ref|ZP_08668024.1|,High affinity Fe2 /Pb2 permease [Candidatus Nitrosoarchaeum koreensis MY1] gb|EGP93756.1| High affinity Fe2 /Pb2 permease [Candidatus Nitrosoarchaeum koreensis MY1] ~hsp_evalue=0.0 ~hsp_similarity=0.72 ~hsp_score=2031 ~hsp_bits=786 ~hsp_length=734 ~hsp_to_query_len_ratio=94.78 ~hsp_to_hit_len_ratio=98.10	ref|ZP_08668024.1|,High affinity Fe2 /Pb2 permease [Candidatus Nitrosoarchaeum koreensis MY1] gb|EGP93756.1| High affinity Fe2 /Pb2 permease [Candidatus Nitrosoarchaeum koreensis MY1] ~hsp_evalue=0.0 ~hsp_similarity=0.72 ~hsp_score=2031 ~hsp_bits=786 ~hsp_length=734 ~hsp_to_query_len_ratio=94.78 ~hsp_to_hit_len_ratio=98.10	VLEILEQFHSMTVESIRNLNIFYDIFDLFFMKIRIIIVFLVFVACITCIDDLYAEQDSASIRTAVDSTFLGLEQIRDSLKSNNLDDAKKYSTLSSEIFGKYVQILRTTGYEHVDEIHISLLDLNSKIDTDTDVLFEIDKIQNLLLEVPYDQSLPDYVIVNLLSIADEKYQTGIQNNDEISYQYSLKLIQKAETMLSETNFDDRLDLEIKSFFNELNSLTEKREDFVKVGNLITVIQKDVLGTETVAFDQSELYQNIYVLYDELVESIDAGNYVVAEEKAIVAYLDNFEYLEPAIEKVDKELLYTLEIDMRENLRDMIKNNKSPDEIKQFLEEKIIPDLNKSESLVSEHLSSNPLLLTKNEITNDDGLKKMGDSTDEAKSIVRNEVDFIRDSLDDVVIFY…	Bacteria;Tenericutes;Mollicutes;Acholeplasmatales;Acholeplasmataceae;Candidatus Phytoplasma;	Bacteria;Tenericutes;Mollicutes;Acholeplasmatales;Acholeplasmataceae;Candidatus Phytoplasma;
[truncated: 168 more rows]
